# Supplementary material for: Integrative Analysis of mRNA and miRNA Expression Profiles of the Tuberous Root Development at Seedling Stages in Turnips
Source: PLoS One. 2015 Sep 14;10(9):e0137983. doi: 10.1371/journal.pone.0137983 (PMC4569476; doi:10.1371/journal.pone.0137983)
Supplement: S1 Table — (XLSX) [file pone.0137983.s004.xlsx]

## Sheet: Sheet1
Table S1 qRT-PCR primers for seven DEGs and six DEMs
Name	Foward primer	Reverse primer
Bra030040	GCCGCAAGGAGTATTTCCATTT	CCTGCTGATAACCCGCCTGA
Bra022766	TGGGGAAGCGGTCCTGTAAG	GCTGTGGCTGAAGCAAATGAGA
Bra032822	TCTTTATTTCCCTGTTTGGATGGC	TGATGAGTTGGTGGAGGTTGACTG
Bra002510	CACCGAGGGAGGGTTTTATGC	CCACCACTGGGCTGATCTTGC
Bra035671	GTGTATGGAGTGATGGGCTGTTT	TCCCTTGGCTGTCCGAAAT
Bra028514	TCACTCGCCTCCTCACCCTAA	GCTTGCCTCCTGATCCGAATAT
Bra003311	TTCAGGCTTCGGTGTTTTCG	CGAGGAAGAAGACGGGAGTTGT
BraActin2	AGGAAGGATCTGTACGGTAAC	TTCTGTGAACGATTCCTGGAC
miR156a	GCGTCCTGACAGAAGAGAGTGAGCA
miR157a	GCGTCCTTGACAGAAGATAGAGAGCA
miR172a	CGCCGAGAATCTTGATGATGCTG
miR395b	CGCTGAAGTGTTTGGGGGGA
novel_mir_108	GCGTTGTGTTGCGAGTGGAGAC
novel_mir_208	GCGTCATAGTGCCGCGTCAATATC
BraU6	GACACGCACAAATCGAGAAATGGTCC
