# Supplementary material for: Integrative Analysis of mRNA and miRNA Expression Profiles of the Tuberous Root Development at Seedling Stages in Turnips
Source: PLoS One. 2015 Sep 14;10(9):e0137983. doi: 10.1371/journal.pone.0137983 (PMC4569476; doi:10.1371/journal.pone.0137983)
Supplement: S2 Table — The genes with Log2 ratio were DEGs in the corresponding comparison. (XLSX) [file pone.0137983.s005.xlsx]

## Sheet: Sheet1
Table S2 Genes expressed in each DEGs library.
	RPKM						log2 Ratio
GeneID	ES1	CSS1	RTS1	ES2	CSS2	RTS2	CSS1/ ES1	RTS1/ ES1	RTS1/ CSS1	CSS2/ ES2	RTS2/ ES2	RTS2/ CSS2	KEGG Orthology	GO Component	GO Function	GO Process	Blast nr
Bra000001	0.0814621	0.813254	0.393802	0	0.58303	0.159931							K01099|1|2e-56|218|ota:Ot04g02290|phosphatidylinositol-bisphosphatase [EC:3.1.3.36]	-	GO:0016791//phosphatase activity;GO:0004518//nuclease activity	-	gi|297823583|ref|XP_002879674.1|/0/endonuclease/exonuclease/phosphatase family protein [Arabidopsis lyrata subsp. lyrata]
Bra000002	15.9794	5.65693	1.31484	10.685	4.28725	0.111247	-1.49812	-3.60325	-2.10513	-1.31746	-6.58568	-5.26822	-	GO:0044464//cell part	-	-	gi|15224291|ref|NP_181282.1|/0/nodulin MtN21 /EamA-like transporter-like protein [Arabidopsis thaliana]
Bra000003	41.1383	41.5016	38.7273	36.7452	30.5499	30.3932							-	-	-	-	gi|62318642|dbj|BAD95109.1|/1.13924e-62/hypothetical protein [Arabidopsis thaliana]
Bra000004	8.55678	8.87098	5.40926	4.57274	10.7677	4.84591							-	-	-	-	gi|297823597|ref|XP_002879681.1|/3.03435e-32/hypothetical protein ARALYDRAFT_902896 [Arabidopsis lyrata subsp. lyrata]
Bra000005	49.6586	59.6279	55.0845	40.4864	43.2933	42.917							K12492|1|3e-170|596|aly:ARALYDRAFT_482750|ADP-ribosylation factor GTPase-activating protein 1	GO:0043231//intracellular membrane-bounded organelle;GO:0044444//cytoplasmic part	-	-	gi|297827265|ref|XP_002881515.1|/2.88953e-169/hypothetical protein ARALYDRAFT_482750 [Arabidopsis lyrata subsp. lyrata]
Bra000006	168.509	332.899	165.98	162.134	275.017	198.806			-1.00407				K11254|1|3e-39|157|mtr:MTR_2g096100|histone H4	GO:0000785//chromatin;GO:0031090//organelle membrane;GO:0009536//plastid	GO:0003676//nucleic acid binding	GO:0034728//nucleosome organization	gi|356557465|ref|XP_003547036.1|/3.71854e-38/PREDICTED: histone H4-like [Glycine max]
Bra000007	5.03381	3.63906	3.02081	4.99584	3.72696	3.74859							K05283|1|5e-15|79.3|aly:ARALYDRAFT_354960|phosphatidylinositol glycan, class W [EC:2.3.-.-];K11982|2|6e-09|59.3|vvi:100262515|E3 ubiquitin-protein ligase RNF115/126 [EC:6.3.2.19]	-	GO:0046872//metal ion binding;GO:0003824//catalytic activity	-	gi|18404466|ref|NP_565865.1|/6.24285e-39/RING-H2 finger protein ATL33 [Arabidopsis thaliana]
Bra000008	1.53919	1.6763	0.405857	1.38871	1.43066	0.686778							-	GO:0043231//intracellular membrane-bounded organelle	-	GO:0006351//transcription, DNA-dependent	gi|297823607|ref|XP_002879686.1|/5.59665e-105/Dof-type zinc finger domain-containing protein [Arabidopsis lyrata subsp. lyrata]
Bra000009	53.9119	81.201	67.5613	42.5059	54.9295	79.1055							K02920|1|6e-53|205|ath:AT3G53740|large subunit ribosomal protein L36e	GO:0031090//organelle membrane;GO:0015934//large ribosomal subunit	GO:0005198//structural molecule activity	GO:0010467//gene expression	gi|30693900|ref|NP_850697.1|/5.51856e-52/60S ribosomal protein L36-2 [Arabidopsis thaliana]
Bra000010	0.544158	0.977841	0.210444	0.648064	1.11274	0.534161							K10355|1|0.0|755|ath:AT3G53750|actin, other eukaryote	GO:0043231//intracellular membrane-bounded organelle;GO:0030312//external encapsulating structure;GO:0043232;GO:0016020//membrane	GO:0005198//structural molecule activity;GO:0032559	GO:0006996//organelle organization;GO:0048588//developmental cell growth	gi|18409908|ref|NP_566988.1|/0/actin 3 [Arabidopsis thaliana]
Bra000011	28.9623	23.013	30.2877	29.4478	19.0969	21.9319							K09422|1|2e-146|516|aly:ARALYDRAFT_321463|myb proto-oncogene protein, plant	GO:0031981//nuclear lumen;GO:0005694//chromosome	GO:0003676//nucleic acid binding;GO:0042802//identical protein binding;GO:0001071//nucleic acid binding transcription factor activity	GO:0051707//response to other organism;GO:0010038//response to metal ion;GO:0009725//response to hormone stimulus;GO:0006355//regulation of transcription, DNA-dependent;GO:0009965//leaf morphogenesis;GO:0009943//adaxial/abaxial axis specification;GO:0051301//cell division;GO:0006970//response to osmotic stress;GO:0031347//regulation of defense response	gi|297827279|ref|XP_002881522.1|/1.88033e-145/hypothetical protein ARALYDRAFT_902907 [Arabidopsis lyrata subsp. lyrata]
Bra000012	2.80766	4.44816	8.61573	3.02879	3.05788	6.95011		1.6176			1.1983	1.18451	K14494|1|8e-41|167|pop:POPTR_645273|DELLA protein	-	GO:0001071//nucleic acid binding transcription factor activity	GO:0006351//transcription, DNA-dependent	gi|15224338|ref|NP_181301.1|/0/scarecrow-like protein 9 [Arabidopsis thaliana]
Bra000013	3.30576	4.27806	4.37987	4.37443	4.00585	4.3267							K11808|1|0.0|1040|ath:AT2G37690|phosphoribosylaminoimidazole carboxylase [EC:4.1.1.21]	GO:0009536//plastid	GO:0016831//carboxy-lyase activity;GO:0032559	GO:0006188//IMP biosynthetic process;GO:0048229//gametophyte development	gi|42569706|ref|NP_181305.2|/0/phosphoribosylaminoimidazole carboxylase [Arabidopsis thaliana]
Bra000014	0.134001	0	0	0	0	0							K15404|1|0.0|710|pop:POPTR_732680|aldehyde decarbonylase [EC:4.1.99.5]	GO:0043231//intracellular membrane-bounded organelle;GO:0031224//intrinsic to membrane	GO:0046914//transition metal ion binding;GO:0016830//carbon-carbon lyase activity	GO:0006633//fatty acid biosynthetic process;GO:0007275//multicellular organismal development;GO:0006081//cellular aldehyde metabolic process	gi|297827325|ref|XP_002881545.1|/0/hypothetical protein ARALYDRAFT_321478 [Arabidopsis lyrata subsp. lyrata]
Bra000015	57.9891	33.4569	34.404	75.957	61.3115	42.0459							K04733|1|2e-59|228|smo:SELMODRAFT_159261|interleukin-1 receptor-associated kinase 4 [EC:2.7.11.1];K13418|2|5e-59|226|aly:ARALYDRAFT_895025|somatic embryogenesis receptor kinase 1 [EC:2.7.10.1 2.7.11.1];K13416|4|1e-58|225|rcu:RCOM_1534760|brassinosteroid insensitive 1-associated receptor kinase 1 [EC:2.7.10.1 2.7.11.1]	GO:0016020//membrane	GO:0030246//carbohydrate binding;GO:0004713//protein tyrosine kinase activity;GO:0032559	GO:0006464//cellular protein modification process;GO:0010033//response to organic substance;GO:0007167//enzyme linked receptor protein signaling pathway;GO:0048229//gametophyte development	gi|297827329|ref|XP_002881547.1|/0/hypothetical protein ARALYDRAFT_482773 [Arabidopsis lyrata subsp. lyrata]
Bra000017	8.43863	4.73877	1.01985	8.37498	7.01024	3.62408							-	-	-	-	-
Bra000018	8.20163	28.4626	43.0465	6.33093	22.3618	32.8428	1.79509	2.39191		1.82055	2.37509		K00011|1|1e-142|504|ath:AT2G37790|aldehyde reductase [EC:1.1.1.21];K00002|2|8e-119|424|osa:4338987|alcohol dehydrogenase (NADP+) [EC:1.1.1.2];K08243|3|1e-56|218|gmx:547911|6'-deoxychalcone synthase [EC:2.3.1.170]	GO:0043231//intracellular membrane-bounded organelle;GO:0044444//cytoplasmic part	GO:0050661//NADP binding;GO:0004033//aldo-keto reductase (NADP) activity	GO:0006970//response to osmotic stress;GO:0008152//metabolic process;GO:0010038//response to metal ion	gi|312281947|dbj|BAJ33839.1|/2.25956e-163/unnamed protein product [Thellungiella halophila]
Bra000019	0.130185	0.389899	0.125867	0.129203	0.665529	0							K00011|1|7e-144|508|ath:AT2G37790|aldehyde reductase [EC:1.1.1.21];K00002|2|1e-126|451|osa:4338987|alcohol dehydrogenase (NADP+) [EC:1.1.1.2];K08243|4|3e-60|230|mtr:MTR_5g097900|6'-deoxychalcone synthase [EC:2.3.1.170]	GO:0043231//intracellular membrane-bounded organelle;GO:0044444//cytoplasmic part	GO:0050661//NADP binding;GO:0004033//aldo-keto reductase (NADP) activity	GO:0006970//response to osmotic stress;GO:0008152//metabolic process;GO:0010038//response to metal ion	gi|312281947|dbj|BAJ33839.1|/3.60745e-161/unnamed protein product [Thellungiella halophila]
Bra000021	0	0	0	0.140303	0	0							-	-	-	-	gi|15224369|ref|NP_181316.1|/3.8437e-74/cysteine/histidine-rich C1 domain-containing protein [Arabidopsis thaliana]
Bra000023	12.7455	16.5868	17.1639	12.0282	17.4529	10.9474							K08269|1|0.0|1085|aly:ARALYDRAFT_482789|unc51-like kinase [EC:2.7.11.1]	-	GO:0004672//protein kinase activity;GO:0032559	GO:0006464//cellular protein modification process	gi|297823655|ref|XP_002879710.1|/0/kinase family protein [Arabidopsis lyrata subsp. lyrata]
Bra000024	4.14274	5.96323	15.5556	3.92026	6.99382	13.5239		1.90878	1.38327		1.78649		K14945|1|5e-22|103|rcu:RCOM_0126290|protein quaking;K07562|2|4e-20|97.4|sbi:SORBI_03g046345|nonsense-mediated mRNA decay protein 3	GO:0009528//plastid inner membrane	-	GO:0048827//phyllome development	gi|297823657|ref|XP_002879711.1|/4.24446e-169/hypothetical protein ARALYDRAFT_482793 [Arabidopsis lyrata subsp. lyrata]
Bra000025	0.660857	0	0.479204	0.655872	0.168921	0.973074							-	-	-	-	gi|297823661|ref|XP_002879713.1|/5.02244e-90/hypothetical protein ARALYDRAFT_482794 [Arabidopsis lyrata subsp. lyrata]
Bra000026	0.965122	0.361314	1.04975	0.957842	0.370042	0.828967							K14684|1|2e-104|377|smo:SELMODRAFT_409897|solute carrier family 25 (mitochondrial phosphate transporter), member 23/24/25/41	GO:0019866//organelle inner membrane;GO:0031224//intrinsic to membrane	-	GO:0046907//intracellular transport	gi|297827335|ref|XP_002881550.1|/7.14653e-150/hypothetical protein ARALYDRAFT_321492 [Arabidopsis lyrata subsp. lyrata]
Bra000027	6.96187	1.12326	1.2918	8.2354	3.01979	0.89739	-2.63178	-2.43009		-1.44739	-3.19803	-1.75064	K14638|1|1e-117|421|pop:POPTR_752070|solute carrier family 15 (peptide/histidine transporter), member 3/4	GO:0031224//intrinsic to membrane	-	GO:0015833//peptide transport	gi|15224397|ref|NP_181326.1|/0/putative peptide/nitrate transporter [Arabidopsis thaliana]
Bra000028	24.1606	16.1344	22.0967	18.7939	25.0366	16.0248							-	-	-	GO:0003006//developmental process involved in reproduction	gi|297827339|ref|XP_002881552.1|/1.13421e-81/hypothetical protein ARALYDRAFT_321495 [Arabidopsis lyrata subsp. lyrata]
Bra000029	5.67903	4.56326	2.14271	3.0243	4.67349	2.44743							-	GO:0044464//cell part	GO:0016758//transferase activity, transferring hexosyl groups	GO:0006665//sphingolipid metabolic process	gi|297823667|ref|XP_002879716.1|/1.41075e-164/hypothetical protein ARALYDRAFT_482800 [Arabidopsis lyrata subsp. lyrata]
Bra000030	1.45622	2.18067	1.40793	0.541965	2.9778	0.893419							-	-	-	-	gi|15224415|ref|NP_181331.1|/7.96217e-57/RING/FYVE/PHD zinc finger-containing protein [Arabidopsis thaliana]
Bra000031	1.43268	0.612975	0.19788	1.42187	0.627782	0.200908							-	GO:0016020//membrane;GO:0043231//intracellular membrane-bounded organelle	-	GO:0007165//signal transduction	gi|297823673|ref|XP_002879719.1|/4.32366e-90/soul heme-binding family protein [Arabidopsis lyrata subsp. lyrata]
Bra000032	29.6821	31.7118	31.7185	22.7397	20.2321	32.715							-	GO:0044464//cell part	GO:0005488//binding	-	gi|18404604|ref|NP_565877.1|/1.09446e-29/Yos1-like protein [Arabidopsis thaliana]
Bra000033	0.786083	0.457779	0.950015	1.0402	0.736745	0.450124							-	-	-	-	gi|15224418|ref|NP_181334.1|/0/O-fucosyltransferase-like protein [Arabidopsis thaliana]
Bra000034	18.2551	33.3688	34.9265	20.414	20.7678	23.22							K14852|1|3e-120|429|aly:ARALYDRAFT_482805|regulator of ribosome biosynthesis	GO:0031981//nuclear lumen	-	GO:0022613//ribonucleoprotein complex biogenesis	gi|297823677|ref|XP_002879721.1|/3.48665e-119/ribosome biogenesis regulatory protein family protein [Arabidopsis lyrata subsp. lyrata]
Bra000035	31.8183	28.6635	40.8398	29.4897	29.7145	33.3488							-	GO:0000325//plant-type vacuole	-	GO:0006996//organelle organization;GO:0015031//protein transport	gi|312281737|dbj|BAJ33734.1|/0/unnamed protein product [Thellungiella halophila]
Bra000036	5.18701	5.53543	5.36084	5.68042	5.85202	7.72536							-	-	-	-	gi|297827355|ref|XP_002881560.1|/1.1817e-87/hypothetical protein ARALYDRAFT_482809 [Arabidopsis lyrata subsp. lyrata]
Bra000037	25.3695	21.4717	16.0755	24.8588	20.8936	12.1622					-1.03136		K01962|1|0.0|1162|ath:AT2G38040|acetyl-CoA carboxylase carboxyl transferase subunit alpha [EC:6.4.1.2]	GO:0009526//plastid envelope;GO:0043234//protein complex;GO:0009532//plastid stroma	GO:0016421//CoA carboxylase activity	GO:0006631//fatty acid metabolic process	gi|254847679|gb|ACT83680.1|/0/chloroplast carboxyltransferase alpha subunit [Brassica napus]
Bra000038	21.9497	12.4035	7.07389	17.8109	12.562	5.14945		-1.63362			-1.79027	-1.28657	-	GO:0043231//intracellular membrane-bounded organelle	GO:0003676//nucleic acid binding;GO:0001071//nucleic acid binding transcription factor activity	GO:0006351//transcription, DNA-dependent	gi|30687381|ref|NP_181344.2|/4.45176e-134/myb/SANT-like DNA-binding domain-containing protein [Arabidopsis thaliana]
Bra000039	20.4534	30.1278	18.0587	20.5289	29.514	16.3652							K13946|1|0.0|910|aly:ARALYDRAFT_482819|auxin influx carrier (AUX1 LAX family)	GO:0031224//intrinsic to membrane;GO:0043231//intracellular membrane-bounded organelle	GO:0042562//hormone binding;GO:0005275//amine transmembrane transporter activity;GO:0080161//auxin transmembrane transporter activity;GO:0015291//secondary active transmembrane transporter activity	GO:0060918//auxin transport;GO:0010102//lateral root morphogenesis;GO:0051707//response to other organism;GO:0001738//morphogenesis of a polarized epithelium;GO:0009755//hormone-mediated signaling pathway;GO:0048764;GO:0009630//gravitropism;GO:0015837//amine transport	gi|312281793|dbj|BAJ33762.1|/0/unnamed protein product [Thellungiella halophila]
Bra000041	0.163898	0.163623	0.158462	0.162661	0	0.160887							-	-	GO:0016787//hydrolase activity	GO:0044238//primary metabolic process	gi|297823695|ref|XP_002879730.1|/2.40069e-116/GDSL-motif lipase/hydrolase family protein [Arabidopsis lyrata subsp. lyrata]
Bra000042	4.8209	12.032	43.9689	3.34917	10.1868	23.1884	1.31951	3.18911	1.8696	1.60482	2.79153	1.18671	-	-	GO:0016787//hydrolase activity	GO:0044238//primary metabolic process	gi|297823695|ref|XP_002879730.1|/8.58829e-109/GDSL-motif lipase/hydrolase family protein [Arabidopsis lyrata subsp. lyrata]
Bra000043	2.87429	4.75257	8.42375	4.18978	4.22451	3.79137		1.55125					K01931|1|3e-26|118|ppp:PHYPADRAFT_82022|protein neuralized [EC:6.3.2.19];K15688|2|3e-08|58.2|sbi:SORBI_01g045370|E3 ubiquitin-protein ligase MUL1 [EC:6.3.2.19]	-	GO:0046872//metal ion binding	-	gi|42569725|ref|NP_565884.2|/1.71867e-147/RING-finger domain-containing protein [Arabidopsis thaliana]
Bra000044	0.573135	0.254299	0.430987	0.695214	0.0651106	0.625117				-3.41649		3.26316	K13416|1|6e-50|198|rcu:RCOM_1534760|brassinosteroid insensitive 1-associated receptor kinase 1 [EC:2.7.10.1 2.7.11.1];K13418|2|1e-49|197|pop:POPTR_913861|somatic embryogenesis receptor kinase 1 [EC:2.7.10.1 2.7.11.1]	GO:0009536//plastid;GO:0005576//extracellular region;GO:0031225//anchored to membrane	GO:0004672//protein kinase activity;GO:0008081//phosphoric diester hydrolase activity;GO:0032559	GO:0010383;GO:0009913//epidermal cell differentiation;GO:0019400;GO:0006950//response to stress;GO:0000904//cell morphogenesis involved in differentiation;GO:0006464//cellular protein modification process	gi|297799324|ref|XP_002867546.1|/0/MRH5/SHV3 [Arabidopsis lyrata subsp. lyrata]
Bra000046	1.95233	2.50593	1.75275	0.692001	2.70904	2.05335							-	GO:0031981//nuclear lumen	GO:0005488//binding	GO:0006351//transcription, DNA-dependent	gi|30060337|gb|AAP13348.1|/2.79193e-72/transcription factor GT-3b [Arabidopsis thaliana]
Bra000047	31.3767	12.9473	18.6061	26.7112	21.102	18.8908	-1.27704						K07390|1|3e-26|117|smo:SELMODRAFT_107150|monothiol glutaredoxin	GO:0009532//plastid stroma	GO:0015036//disulfide oxidoreductase activity	GO:0006811//ion transport;GO:0019725//cellular homeostasis	gi|18404699|ref|NP_565885.1|/9.44119e-129/monothiol glutaredoxin-S16 [Arabidopsis thaliana]
Bra000048	0.219991	0.0878489	0	0.174665	0	0							K09667|1|1e-06|54.3|ppp:PHYPADRAFT_192345|polypeptide N-acetylglucosaminyltransferase [EC:2.4.1.-]	-	GO:0005515//protein binding	GO:0006511//ubiquitin-dependent protein catabolic process;GO:0009693//ethylene biosynthetic process;GO:0009756//carbohydrate mediated signaling;GO:0051301//cell division;GO:0048528//post-embryonic root development	gi|240255605|ref|NP_001030839.5|/0/tetratricopeptide repeat (TPR)-containing protein [Arabidopsis thaliana]
Bra000052	26.3048	30.9995	0.382442	38.4726	28.1084	0.776588		-6.10394	-6.34086		-5.63054	-5.17771	K14496|1|8e-101|363|ath:AT2G38310|abscisic acid receptor PYR/PYL family	-	GO:0004871//signal transducer activity;GO:0005488//binding	GO:0009755//hormone-mediated signaling pathway	gi|18404709|ref|NP_565887.1|/8.38884e-100/abscisic acid receptor PYL4 [Arabidopsis thaliana]
Bra000053	29.3413	6.03961	2.53462	32.1221	6.1855	1.88056	-2.28041	-3.53309	-1.25269	-2.3766	-4.09433	-1.71773	-	GO:0043231//intracellular membrane-bounded organelle	-	-	gi|18404712|ref|NP_565888.1|/0/trichome birefringence-like 34 protein [Arabidopsis thaliana]
Bra000054	0	0	0	0.171546	0	0.339349							-	-	GO:0046914//transition metal ion binding;GO:0001071//nucleic acid binding transcription factor activity	GO:0006351//transcription, DNA-dependent	gi|302035367|gb|ADK92391.1|/5.74776e-08/C2H2 zinc finger transcription factor [Brassica rapa subsp. chinensis]
Bra000055	4.74983	3.05408	1.79022	3.59542	2.55167	1.34345		-1.40774			-1.42022		K03327|1|2e-13|75.9|zma:100274589|multidrug resistance protein, MATE family	GO:0009536//plastid	GO:0015291//secondary active transmembrane transporter activity	GO:0015893//drug transport	gi|297823717|ref|XP_002879741.1|/0/mate efflux family protein [Arabidopsis lyrata subsp. lyrata]
Bra000056	80.4319	43.2793	42.0926	97.7676	50.9264	42.5556					-1.20001		-	GO:0043231//intracellular membrane-bounded organelle	-	GO:0006810//transport	gi|297827413|ref|XP_002881589.1|/1.70813e-88/prenylated rab acceptor family protein [Arabidopsis lyrata subsp. lyrata]
Bra000057	5.04765	18.477	57.9935	4.7591	13.5044	37.0793	1.87205	3.52221	1.65016	1.50467	2.96185	1.45719	-	-	-	-	gi|3395435|gb|AAC28767.1|/2.71412e-122/hypothetical protein [Arabidopsis thaliana]
Bra000058	219.404	275.902	91.5595	243.34	256.203	85.5972		-1.26081	-1.59137		-1.50734	-1.58165	K00430|1|6e-160|561|ath:AT2G38380|peroxidase [EC:1.11.1.7]	GO:0005618//cell wall;GO:0043231//intracellular membrane-bounded organelle;GO:0031090//organelle membrane;GO:0005576//extracellular region	GO:0016209//antioxidant activity;GO:0003824//catalytic activity;GO:0005506//iron ion binding	GO:0009314//response to radiation;GO:0006952//defense response;GO:0010038//response to metal ion;GO:0000902//cell morphogenesis;GO:0006970//response to osmotic stress;GO:0042743//hydrogen peroxide metabolic process	gi|49609452|emb|CAG77503.1|/1.2294e-160/peroxidase precursor [Raphanus sativus var. niger]
Bra000059	2.829	14.7096	1037.88	1.40383	5.66443	994.637	2.3784	8.51914	6.14074	2.01256	9.46866	7.4561	K00430|1|2e-159|559|ath:AT2G38380|peroxidase [EC:1.11.1.7]	GO:0005618//cell wall;GO:0043231//intracellular membrane-bounded organelle;GO:0031090//organelle membrane;GO:0005576//extracellular region	GO:0016209//antioxidant activity;GO:0003824//catalytic activity;GO:0005506//iron ion binding	GO:0009314//response to radiation;GO:0006952//defense response;GO:0010038//response to metal ion;GO:0000902//cell morphogenesis;GO:0006970//response to osmotic stress;GO:0042743//hydrogen peroxide metabolic process	gi|15224496|ref|NP_181372.1|/2.54088e-158/peroxidase 22 [Arabidopsis thaliana]
Bra000060	10.3493	6.02695	39.0235	13.6949	11.816	18.0325		1.91482	2.69484				K00827|1|0.0|883|ath:AT2G38400|alanine-glyoxylate transaminase / (R)-3-amino-2-methylpropionate-pyruvate transaminase [EC:2.6.1.44 2.6.1.40]	GO:0043231//intracellular membrane-bounded organelle	GO:0008483//transaminase activity;GO:0048037//cofactor binding	GO:0031669//cellular response to nutrient levels	gi|312282239|dbj|BAJ33985.1|/0/unnamed protein product [Thellungiella halophila]
Bra000062	14.5854	18.1078	18.8022	10.7019	8.60347	14.9293							-	-	-	-	gi|3395429|gb|AAC28761.1|/6.45247e-157/hypothetical protein [Arabidopsis thaliana]
Bra000063	3.76619	2.31377	3.36118	3.45026	2.96207	1.70631							-	GO:0009536//plastid	-	-	gi|145360752|ref|NP_565889.2|/2.17446e-38/uncharacterized protein [Arabidopsis thaliana]
Bra000064	16.2297	19.235	3.60819	15.1598	14.4642	2.89664		-2.16929	-2.41439		-2.3878	-2.32003	K13424|1|6e-154|542|aly:ARALYDRAFT_482857|WRKY transcription factor 33	GO:0043231//intracellular membrane-bounded organelle	GO:0005488//binding;GO:0001071//nucleic acid binding transcription factor activity	GO:0006952//defense response;GO:0009700//indole phytoalexin biosynthetic process;GO:0009743//response to carbohydrate stimulus;GO:0006970//response to osmotic stress;GO:0006351//transcription, DNA-dependent	gi|206574971|gb|ACI14397.1|/0/WRKY33-1 transcription factor [Brassica napus]
Bra000065	3.59679	1.57096	1.73875	4.23898	2.52828	2.2067							-	GO:0016020//membrane	-	-	gi|391358735|sp|D7LBN4.1|CSPLH_ARALL/1.32496e-65/RecName: Full=CASP-like protein ARALYDRAFT_321547
Bra000066	1.04993	0	0	0.473643	0.0975903	0							K00924|1|5e-88|323|ath:AT1G30270|[EC:2.7.1.-];K07198|3|5e-55|213|gmx:100806916|5'-AMP-activated protein kinase, catalytic alpha subunit [EC:2.7.11.11]	GO:0043231//intracellular membrane-bounded organelle	GO:0005515//protein binding;GO:0004672//protein kinase activity;GO:0032559	GO:0050896//response to stimulus;GO:0006464//cellular protein modification process;GO:0023052//signaling	gi|297827435|ref|XP_002881600.1|/0/CBL-interacting protein kinase 22 [Arabidopsis lyrata subsp. lyrata]
Bra000067	0.115233	1.1504	11.364	0	1.53165	10.8592		6.62377	3.30426	7.25894	10.0847	2.82576	-	-	-	-	gi|30687540|ref|NP_181384.2|/1.47807e-161/uncharacterized protein [Arabidopsis thaliana]
Bra000069	4.90538	8.34743	7.5452	4.53645	6.83926	6.67571							K03145|1|6e-155|545|aly:ARALYDRAFT_482865|transcription elongation factor S-II	GO:0043231//intracellular membrane-bounded organelle	GO:0046914//transition metal ion binding;GO:0001071//nucleic acid binding transcription factor activity;GO:0008135//translation factor activity, nucleic acid binding	GO:0006412//translation;GO:0006355//regulation of transcription, DNA-dependent;GO:0009908//flower development;GO:0006354//DNA-dependent transcription, elongation	gi|312283193|dbj|BAJ34462.1|/7.22105e-159/unnamed protein product [Thellungiella halophila]
Bra000070	0.8089	1.61509	2.23449	0.688113	1.4178	1.13434							-	GO:0043231//intracellular membrane-bounded organelle	-	-	gi|240254602|ref|NP_181391.4|/4.37232e-89/uncharacterized protein [Arabidopsis thaliana]
Bra000071	5.72225	6.71623	13.0088	4.68141	3.87408	2.65675		1.18483					-	-	-	-	gi|79570413|ref|NP_181392.2|/1.95514e-145/ATP synthase D chain-related protein [Arabidopsis thaliana]
Bra000072	0.188708	0.188391	0	0.374569	0	0							-	-	-	-	gi|30688791|ref|NP_849475.1|/7.98111e-11/Putative endonuclease or glycosyl hydrolase [Arabidopsis thaliana]
Bra000073	1.74526	0.99562	1.20527	2.22698	0.764753	0.734228							-	-	-	-	gi|297799838|ref|XP_002867803.1|/2.01193e-13/expressed protein [Arabidopsis lyrata subsp. lyrata]
Bra000074	20.6492	2.87645	1.2381	14.4566	2.94594	0.942783	-2.84372	-4.05989		-2.29493	-3.93866		K02866|1|3e-42|169|osa:4332737|large subunit ribosomal protein L10e	GO:0044464//cell part	GO:0016791//phosphatase activity	-	gi|297823747|ref|XP_002879756.1|/3.06297e-122/acid phosphatase class B family protein [Arabidopsis lyrata subsp. lyrata]
Bra000075	5.50806	7.21721	4.16046	5.46651	7.03957	5.57583							K14945|1|4e-104|375|aly:ARALYDRAFT_482870|protein quaking	-	-	-	gi|15224909|ref|NP_181395.1|/3.65404e-103/RNA-binding KH domain-containing protein [Arabidopsis thaliana]
Bra000076	0	0	0	0.161376	0	0							-	GO:0031301//integral to organelle membrane;GO:0009534//chloroplast thylakoid	-	GO:0006351//transcription, DNA-dependent;GO:0009314//response to radiation	gi|297827377|ref|XP_002881571.1|/7.84156e-115/hypothetical protein ARALYDRAFT_345591 [Arabidopsis lyrata subsp. lyrata]
Bra000077	7.49165	20.4691	9.27636	7.9569	8.7348	11.8696	1.45009		-1.14181				K07760|1|4e-157|551|ath:AT3G54180|cyclin-dependent kinase [EC:2.7.11.22];K00924|2|2e-113|406|ath:AT1G20930|[EC:2.7.1.-];K02206|5|4e-96|349|zma:100284730|cyclin-dependent kinase 2 [EC:2.7.11.22]	GO:0043231//intracellular membrane-bounded organelle;GO:0043234//protein complex	GO:0004674//protein serine/threonine kinase activity;GO:0005515//protein binding;GO:0032559	GO:0007049//cell cycle;GO:0010103//stomatal complex morphogenesis;GO:0000902//cell morphogenesis;GO:0006261//DNA-dependent DNA replication;GO:0009793//embryo development ending in seed dormancy;GO:0006464//cellular protein modification process	gi|79324650|ref|NP_001031507.1|/3.9265e-160/cyclin-dependent kinase B1-2 [Arabidopsis thaliana]
Bra000079	0.417648	0.208474	0.807593	1.03624	0.640529	0.204988							K03239|1|1e-18|90.9|ath:AT1G53880|translation initiation factor eIF-2B subunit alpha	-	-	-	gi|15224921|ref|NP_181398.1|/5.55244e-95/protein LURP-one-related 8 [Arabidopsis thaliana]
Bra000080	3.56812	0.628612	0.608785	1.66645	0.429198	0							K03239|1|8e-18|88.2|ath:AT1G53880|translation initiation factor eIF-2B subunit alpha	-	-	-	gi|15224921|ref|NP_181398.1|/2.30364e-93/protein LURP-one-related 8 [Arabidopsis thaliana]
Bra000081	23.4223	33.2529	24.8908	27.3284	21.5734	15.5668							K13648|1|0.0|988|aly:ARALYDRAFT_482874|alpha-1,4-galacturonosyltransferase [EC:2.4.1.43]	GO:0043231//intracellular membrane-bounded organelle	GO:0008194//UDP-glycosyltransferase activity	-	gi|297827451|ref|XP_002881608.1|/0/GAUT7/LGT7 [Arabidopsis lyrata subsp. lyrata]
Bra000084	17.1954	21.6212	15.6781	14.7975	16.2459	13.0335							K00967|1|2e-170|596|ath:AT2G38670|ethanolamine-phosphate cytidylyltransferase [EC:2.7.7.14]	GO:0043231//intracellular membrane-bounded organelle;GO:0031410//cytoplasmic vesicle	GO:0070567	GO:0046335//ethanolamine biosynthetic process	gi|15224925|ref|NP_181401.1|/2.10028e-169/ethanolamine-phosphate cytidylyltransferase [Arabidopsis thaliana]
Bra000085	11.735	10.6622	7.64884	7.85154	9.97611	6.98929							-	GO:0043231//intracellular membrane-bounded organelle	GO:0046872//metal ion binding;GO:0008252//nucleotidase activity	-	gi|240254604|ref|NP_181402.4|/9.71008e-127/5'-nucleotidase / magnesium ion binding protein [Arabidopsis thaliana]
Bra000086	0.599102	0.398731	0.193078	0.198194	0.204182	0.392064							-	-	-	-	gi|297827455|ref|XP_002881610.1|/2.97198e-33/predicted protein [Arabidopsis lyrata subsp. lyrata]
Bra000087	0.156717	0.0782273	0	0.155535	0	0							K14487|1|0.0|670|ath:AT1G48670|auxin responsive GH3 gene family	-	GO:0016881//acid-amino acid ligase activity	GO:0002831//regulation of response to biotic stimulus;GO:0009725//response to hormone stimulus;GO:0009626//plant-type hypersensitive response;GO:0042742//defense response to bacterium;GO:0032787//monocarboxylic acid metabolic process;GO:0007165//signal transduction;GO:0009581//detection of external stimulus	gi|15221934|ref|NP_175300.1|/0/auxin-responsive GH3 family protein [Arabidopsis thaliana]
Bra000088	19.8995	17.5739	19.7945	15.5716	10.173	12.0209							-	-	-	GO:0006970//response to osmotic stress	gi|18404840|ref|NP_565894.1|/7.37912e-110/AMMECR1 protein [Arabidopsis thaliana]
Bra000089	27.9741	37.1267	57.5927	14.2082	24.0591	61.8661		1.0418			2.12243	1.36256	K00861|1|1e-14|78.6|sbi:SORBI_01g048850|riboflavin kinase [EC:2.7.1.26];K03456|5|1e-12|71.6|ota:Ot07g01990|protein phosphatase 2 (formerly 2A), regulatory subunit A	GO:0016020//membrane	GO:0016791//phosphatase activity	-	gi|18404847|ref|NP_565895.1|/2.713e-128/haloacid dehalogenase-like hydrolase domain-containing protein [Arabidopsis thaliana]
Bra000090	29.0312	1.81953	0	17.0547	1.33106	0.511172	-3.99597	-11.5034	-10.8293	-3.67953	-5.06022		-	GO:0044464//cell part	GO:0046872//metal ion binding;GO:0005543//phospholipid binding	GO:0009725//response to hormone stimulus;GO:0006970//response to osmotic stress	gi|291092720|gb|ADD74397.1|/1.97031e-175/annexin 4 [Brassica juncea]
Bra000091	8.7419	1.02673	0.124294	3.18969	0.65721	0.126195	-3.08988	-6.13612			-4.65968		-	GO:0043231//intracellular membrane-bounded organelle	GO:0046872//metal ion binding;GO:0005543//phospholipid binding	GO:0006970//response to osmotic stress	gi|229458366|gb|ACQ65866.1|/8.4889e-158/annexin 3 [Brassica juncea]
Bra000092	4.7165	1.22074	0.675566	3.55403	3.03628	0.171476	-1.94995	-2.80355			-4.37338	-4.14623	-	-	-	-	gi|297823763|ref|XP_002879764.1|/5.52679e-165/binding protein [Arabidopsis lyrata subsp. lyrata]
Bra000093	0	0	0	0.209375	0.2157	0							-	-	-	-	gi|297827469|ref|XP_002881617.1|/9.00655e-66/hypothetical protein ARALYDRAFT_482891 [Arabidopsis lyrata subsp. lyrata]
Bra000094	4.49652	9.93305	8.78727	6.17168	4.69523	5.91651	1.14343						K11548|1|5e-141|499|ath:AT1G61000|kinetochore protein Nuf2	GO:0031090//organelle membrane	-	-	gi|145336916|ref|NP_176296.2|/5.46063e-140/kinetochore protein Nuf2 [Arabidopsis thaliana]
Bra000096	15.6243	12.7771	10.0439	10.8875	15.2101	3.91588					-1.47526	-1.95762	K14567|1|4e-06|51.2|ppp:PHYPADRAFT_233408|U3 small nucleolar RNA-associated protein 14	-	GO:0005515//protein binding	-	gi|15224955|ref|NP_181414.1|/4.24703e-131/calmodulin-binding protein-like protein [Arabidopsis thaliana]
Bra000097	2.1331	6.69278	1.76773	4.53645	5.29662	3.88869							K11251|1|6e-50|193|aly:ARALYDRAFT_485860|histone H2A	GO:0031981//nuclear lumen;GO:0000785//chromatin	GO:0003676//nucleic acid binding	GO:0006952//defense response;GO:0009908//flower development;GO:0009266//response to temperature stimulus;GO:0034728//nucleosome organization	gi|15232536|ref|NP_191019.1|/6.06322e-49/histone H2A [Arabidopsis thaliana]
Bra000098	4.64465	6.88905	12.8303	5.53154	9.7691	8.72784		1.46591					-	-	-	-	gi|42571125|ref|NP_973636.1|/3.00041e-112/uncharacterized protein [Arabidopsis thaliana]
Bra000100	15.4866	14.0303	15.6326	16.9948	13.602	12.3224							-	GO:0031410//cytoplasmic vesicle	GO:0017111//nucleoside-triphosphatase activity;GO:0032561//guanyl ribonucleotide binding	GO:0009207;GO:0002376//immune system process	gi|334184802|ref|NP_181418.3|/0/guanylate-binding-like protein [Arabidopsis thaliana]
Bra000102	40.1295	30.3264	21.2417	44.9442	39.0816	20.0262					-1.16624		-	-	GO:0046983//protein dimerization activity	GO:0009987//cellular process	gi|312282563|dbj|BAJ34147.1|/4.93948e-59/unnamed protein product [Thellungiella halophila]
Bra000103	0.761821	1.52109	1.47311	0.472547	1.07101	1.49565							K08065|1|1e-41|169|smo:SELMODRAFT_450037|nuclear transcription Y subunit beta;K02326|4|1e-07|56.2|smo:SELMODRAFT_115079|DNA polymerase epsilon subunit 3 [EC:2.7.7.7]	GO:0005667//transcription factor complex	GO:0003677//DNA binding	GO:0006351//transcription, DNA-dependent;GO:0006950//response to stress	gi|3928077|gb|AAC79603.1|/2.42325e-87/unknown protein [Arabidopsis thaliana]
Bra000105	0.145109	0	0	0.144014	0	0							K13412|1|0.0|990|aly:ARALYDRAFT_345668|calcium-dependent protein kinase [EC:2.7.11.1]	-	GO:0046872//metal ion binding;GO:0004674//protein serine/threonine kinase activity;GO:0032559	GO:0006464//cellular protein modification process	gi|297827481|ref|XP_002881623.1|/0/calcium-dependent protein kinase 20 [Arabidopsis lyrata subsp. lyrata]
Bra000107	0	0	0	0	0	0.0753406							K08176|1|0.0|899|aly:ARALYDRAFT_482913|MFS transporter, PHS family, inorganic phosphate transporter	GO:0043231//intracellular membrane-bounded organelle;GO:0031224//intrinsic to membrane	GO:0015291//secondary active transmembrane transporter activity;GO:0015103//inorganic anion transmembrane transporter activity	GO:0015698//inorganic anion transport;GO:0009725//response to hormone stimulus	gi|297823783|ref|XP_002879774.1|/0/hypothetical protein ARALYDRAFT_482913 [Arabidopsis lyrata subsp. lyrata]
Bra000108	2.72771	4.72381	4.09042	3.09387	3.98417	2.78689							K11446|1|5e-50|197|bdi:100829070|histone demethylase JARID1 [EC:1.14.11.-]	-	GO:0001071//nucleic acid binding transcription factor activity	GO:0006351//transcription, DNA-dependent	gi|297823785|ref|XP_002879775.1|/0/transcription factor jumonji family protein [Arabidopsis lyrata subsp. lyrata]
Bra000109	6.10386	0.0834743	0.0808414	3.0704	0.256472	0	-6.19225	-6.23848		-3.58155	-8.26228		K15406|1|4e-154|543|aly:ARALYDRAFT_330267|wax-ester synthase / diacylglycerol O-acyltransferase [EC:2.3.1.75 2.3.1.20]	GO:0043231//intracellular membrane-bounded organelle	GO:0016411//acylglycerol O-acyltransferase activity	GO:0006633//fatty acid biosynthetic process	gi|334184816|ref|NP_001189709.1|/0/O-acyltransferase (WSD1-like) family protein [Arabidopsis thaliana]
Bra000110	0	0	0	0.0855934	0	0							K15406|1|3e-169|593|aly:ARALYDRAFT_330267|wax-ester synthase / diacylglycerol O-acyltransferase [EC:2.3.1.75 2.3.1.20]	GO:0043231//intracellular membrane-bounded organelle	GO:0016411//acylglycerol O-acyltransferase activity	GO:0006633//fatty acid biosynthetic process	gi|334184816|ref|NP_001189709.1|/0/O-acyltransferase (WSD1-like) family protein [Arabidopsis thaliana]
Bra000111	90.1058	20.7478	348.47	77.7004	25.0331	364.281	-2.11866	1.95134	4.07	-1.63409	2.22906	3.86314	K09872|1|2e-148|523|ath:AT2G39010|aquaporin PIP	GO:0031224//intrinsic to membrane	GO:0005372//water transmembrane transporter activity	GO:0051707//response to other organism;GO:0006810//transport	gi|119720830|gb|ABL97985.1|/1.04342e-156/water channel protein [Brassica rapa]
Bra000112	84.0273	95.4207	155.203	117.793	148.378	210.333							-	-	GO:0016407//acetyltransferase activity	-	gi|297823795|ref|XP_002879780.1|/1.58142e-111/hypothetical protein ARALYDRAFT_482921 [Arabidopsis lyrata subsp. lyrata]
Bra000114	23.1435	30.1376	35.6824	30.4964	21.5058	19.6242							K11647|1|2e-144|513|cme:CMM316C|SWI/SNF-related matrix-associated actin-dependent regulator of chromatin subfamily A member 2/4 [EC:3.6.4.-]	GO:0044424//intracellular part	GO:0003676//nucleic acid binding;GO:0016818//hydrolase activity, acting on acid anhydrides, in phosphorus-containing anhydrides	GO:0048856//anatomical structure development;GO:0010468//regulation of gene expression;GO:0007275//multicellular organismal development	gi|145329971|ref|NP_001077971.1|/0/ATPase splayed [Arabidopsis thaliana]
Bra000115	62.022	34.0361	72.0067	54.4374	55.5674	65.2049			1.08107				-	-	-	-	gi|312283329|dbj|BAJ34530.1|/5.00425e-113/unnamed protein product [Thellungiella halophila]
Bra000117	10.3129	8.82482	10.19	9.44781	7.29992	6.56356							-	GO:0043231//intracellular membrane-bounded organelle	-	-	gi|297827493|ref|XP_002881629.1|/9.51955e-156/hypothetical protein ARALYDRAFT_903150 [Arabidopsis lyrata subsp. lyrata]
Bra000118	33.6109	59.0699	109.167	24.3231	51.0107	93.4813		1.69953		1.06847	1.94235		-	-	-	-	gi|297827499|ref|XP_002881632.1|/1.34497e-94/hypothetical protein ARALYDRAFT_482935 [Arabidopsis lyrata subsp. lyrata]
Bra000119	0.215102	0	0	0.16011	0	0							K00924|1|6e-96|350|osa:4333525|[EC:2.7.1.-]	GO:0031981//nuclear lumen;GO:0009536//plastid;GO:0016020//membrane;GO:0042579//microbody;GO:0030312//external encapsulating structure	GO:0004871//signal transducer activity;GO:0016620//oxidoreductase activity, acting on the aldehyde or oxo group of donors, NAD or NADP as acceptor;GO:0004672//protein kinase activity;GO:0042802//identical protein binding;GO:0032559;GO:0043566//structure-specific DNA binding	GO:0048511//rhythmic process;GO:0003006//developmental process involved in reproduction;GO:0010118//stomatal movement;GO:0016070//RNA metabolic process;GO:0006970//response to osmotic stress;GO:0010038//response to metal ion;GO:0006464//cellular protein modification process;GO:0009699//phenylpropanoid biosynthetic process;GO:0006952//defense response;GO:0009725//response to hormone stimulus;GO:00…	gi|297827501|ref|XP_002881633.1|/0/kinase family protein [Arabidopsis lyrata subsp. lyrata]
Bra000120	25.9926	14.7211	16.5765	24.2091	18.1431	12.7085							K08869|1|0.0|1338|ath:AT2G39190|aarF domain-containing kinase	GO:0009536//plastid	GO:0016301//kinase activity;GO:0032559	GO:0006464//cellular protein modification process	gi|18404975|ref|NP_565900.1|/0/aarF domain-containing kinase [Arabidopsis thaliana]
Bra000121	0.158224	0.315918	0	0.471093	0	0							K08472|1|3e-62|236|aly:ARALYDRAFT_903160|mlo protein	GO:0031224//intrinsic to membrane	-	GO:0010260//organ senescence;GO:0050832//defense response to fungus;GO:0009987//cellular process	gi|312283513|dbj|BAJ34622.1|/1.20907e-65/unnamed protein product [Thellungiella halophila]
Bra000122	2.16518	2.31062	1.08278	1.77835	1.29772	0.366448					-2.27886		K08472|1|0.0|876|ath:AT2G39200|mlo protein	GO:0031224//intrinsic to membrane	-	GO:0010260//organ senescence;GO:0050832//defense response to fungus;GO:0009987//cellular process	gi|312283513|dbj|BAJ34622.1|/0/unnamed protein product [Thellungiella halophila]
Bra000124	45.656	33.0741	1.65449	44.7682	37.5124	2.6205		-4.78635	-4.32124		-4.09456	-3.83945	-	-	-	GO:0006810//transport	gi|15225053|ref|NP_181454.1|/0/major facilitator protein [Arabidopsis thaliana]
Bra000125	67.6573	143.318	242.999	55.0841	118.102	193.569	1.08291	1.84463		1.10033	1.81314		-	-	GO:0003824//catalytic activity	GO:0044238//primary metabolic process	gi|297827509|ref|XP_002881637.1|/0/hypothetical protein ARALYDRAFT_903163 [Arabidopsis lyrata subsp. lyrata]
Bra000126	23.5076	23.5031	27.2262	24.7537	20.8161	16.311							K14327|1|0.0|1877|aly:ARALYDRAFT_903167|regulator of nonsense transcripts 2	-	-	GO:0010467//gene expression;GO:0044260	gi|297827515|ref|XP_002881640.1|/0/RNA binding protein [Arabidopsis lyrata subsp. lyrata]
Bra000127	9.53538	6.66357	7.77041	12.0321	8.49585	8.42417							K00995|1|2e-108|390|ath:AT2G39290|CDP-diacylglycerol--glycerol-3-phosphate 3-phosphatidyltransferase [EC:2.7.8.5]	GO:0009526//plastid envelope;GO:0031224//intrinsic to membrane	GO:0017169//CDP-alcohol phosphatidyltransferase activity	GO:0046474//glycerophospholipid biosynthetic process	gi|15225064|ref|NP_181461.1|/1.63085e-107/phosphatidylglycerolphosphate synthase 1 [Arabidopsis thaliana]
Bra000128	0.310478	0.568255	0.500302	0.359492	0.793612	0.203183							K09291|1|6e-08|58.2|sbi:SORBI_04g028320|nucleoprotein TPR;K10405|2|5e-07|55.1|cme:CMR497C|kinesin family member C1;K06675|3|6e-06|51.6|vcn:VOLCADRAFT_61097|structural maintenance of chromosome 4	GO:0043231//intracellular membrane-bounded organelle	-	-	gi|240254606|ref|NP_181462.4|/0/uncharacterized protein [Arabidopsis thaliana]
Bra000129	3.97821	185.038	29.896	3.49955	35.498	79.7001	5.53955	2.90976	-2.62979	3.3425	4.50934	1.16684	-	GO:0009536//plastid	GO:0030246//carbohydrate binding	GO:0009719;GO:0006970//response to osmotic stress	gi|297827527|ref|XP_002881646.1|/0/jacalin lectin family protein [Arabidopsis lyrata subsp. lyrata]
Bra000130	27.1242	13.2385	4.66215	33.4501	18.1804	3.89526	-1.03484	-2.54051	-1.50567		-3.10222	-2.22259	K04733|1|2e-115|415|ath:AT5G38990|interleukin-1 receptor-associated kinase 4 [EC:2.7.11.1];K00924|4|1e-58|226|osa:4333525|[EC:2.7.1.-]	GO:0016020//membrane	GO:0004672//protein kinase activity;GO:0032559	GO:0043401//steroid hormone mediated signaling pathway;GO:0001558//regulation of cell growth;GO:0000902//cell morphogenesis;GO:0007275//multicellular organismal development;GO:0006464//cellular protein modification process	gi|297827535|ref|XP_002881650.1|/0/kinase family protein [Arabidopsis lyrata subsp. lyrata]
Bra000131	15.452	17.8301	12.4172	6.97064	16.8246	17.3349				1.27121	1.31432		K02918|1|6e-59|224|aly:ARALYDRAFT_487040|large subunit ribosomal protein L35e	GO:0031090//organelle membrane;GO:0015934//large ribosomal subunit;GO:0031981//nuclear lumen	GO:0005198//structural molecule activity	GO:0010467//gene expression;GO:0022613//ribonucleoprotein complex biogenesis	gi|297806197|ref|XP_002870982.1|/5.87923e-58/60S ribosomal protein L35 [Arabidopsis lyrata subsp. lyrata]
Bra000132	6.03005	7.22392	2.46158	4.65466	5.34331	2.89386			-1.5532				K06889|1|3e-06|50.8|ath:AT3G47590|	-	GO:0003824//catalytic activity	-	gi|297823825|ref|XP_002879795.1|/3.7937e-168/esterase/lipase/thioesterase family protein [Arabidopsis lyrata subsp. lyrata]
Bra000133	2.35472	0	0	2.61189	0	0	-7.87941	-7.87941		-8.02895	-8.02895		-	GO:0031410//cytoplasmic vesicle	-	GO:0006950//response to stress;GO:0009699//phenylpropanoid biosynthetic process	gi|297823827|ref|XP_002879796.1|/9.27235e-116/hypothetical protein ARALYDRAFT_482962 [Arabidopsis lyrata subsp. lyrata]
Bra000134	7.81449	9.5948	7.55532	2.94176	5.51023	4.3204							-	-	-	-	gi|186506600|ref|NP_001118476.1|/1.85336e-117/Phosphatidylinositol N-acetyglucosaminlytransferase subunit P-like protein [Arabidopsis thaliana]
Bra000135	133.223	182.772	140.921	84.3599	126.741	178.646					1.08247		K02893|1|2e-50|196|aly:ARALYDRAFT_321633|large subunit ribosomal protein L23Ae	GO:0030312//external encapsulating structure;GO:0031981//nuclear lumen;GO:0015934//large ribosomal subunit	GO:0003676//nucleic acid binding;GO:0005198//structural molecule activity	GO:0009642//response to light intensity;GO:0022613//ribonucleoprotein complex biogenesis;GO:0010467//gene expression;GO:0006950//response to stress	gi|312281975|dbj|BAJ33853.1|/2.21355e-52/unnamed protein product [Thellungiella halophila]
Bra000136	10.4897	11.3204	10.6517	12.6788	10.2457	7.56454							K05658|1|0.0|2349|ath:AT2G39480|ATP-binding cassette, subfamily B (MDR/TAP), member 1	GO:0031224//intrinsic to membrane	GO:0042626//ATPase activity, coupled to transmembrane movement of substances;GO:0032559	GO:0006810//transport;GO:0009207	gi|20453064|gb|AAM19777.1|/0/At2g39480/F12L6.14 [Arabidopsis thaliana]
Bra000137	0	19.9643	1.84139	0	0.389458	8.22608	10.9632		-3.43855		9.68406	4.40067	-	GO:0043231//intracellular membrane-bounded organelle	GO:0061135	GO:0010466//negative regulation of peptidase activity;GO:0006952//defense response;GO:0010033//response to organic substance;GO:0006970//response to osmotic stress;GO:0008219//cell death;GO:0000302//response to reactive oxygen species	gi|841208|gb|AAB68964.1|/8.22028e-69/trypsin inhibitor propeptide [Brassica oleracea]
Bra000138	0.638947	1.22668	1.47311	0.682906	0.301516	0.964936							K15271|1|1e-61|236|rcu:RCOM_1095670|ATP-dependent DNA helicase HFM1/MER3 [EC:3.6.4.12];K15078|5|1e-60|233|vvi:100250139|structure-specific endonuclease subunit SLX1 [EC:3.6.1.-]	-	-	-	gi|297827565|ref|XP_002881665.1|/0/pentatricopeptide repeat-containing protein [Arabidopsis lyrata subsp. lyrata]
Bra000139	12.8176	14.0148	19.0018	9.93442	12.3563	14.3795							K00729|1|2e-167|586|ath:AT2G39630|dolichyl-phosphate beta-glucosyltransferase [EC:2.4.1.117]	GO:0031410//cytoplasmic vesicle;GO:0043231//intracellular membrane-bounded organelle	GO:0035251//UDP-glucosyltransferase activity	GO:0008152//metabolic process	gi|15225508|ref|NP_181493.1|/1.83746e-166/dolichyl-phosphate beta-glucosyltransferase [Arabidopsis thaliana]
Bra000140	3.39425	6.77712	4.06928	3.77289	6.80201	5.86413							-	GO:0043231//intracellular membrane-bounded organelle	-	-	gi|297827571|ref|XP_002881668.1|/5.79239e-129/hypothetical protein ARALYDRAFT_903214 [Arabidopsis lyrata subsp. lyrata]
Bra000141	1.775	1.87626	0.302848	3.31598	3.52291	1.12743							K00924|1|1e-164|577|ath:AT3G55450|[EC:2.7.1.-];K05658|5|4e-117|419|vvi:100262734|ATP-binding cassette, subfamily B (MDR/TAP), member 1	GO:0016020//membrane;GO:0031981//nuclear lumen	GO:0004713//protein tyrosine kinase activity;GO:0032559	GO:0006952//defense response;GO:0006468//protein phosphorylation;GO:0051707//response to other organism	gi|297823851|ref|XP_002879808.1|/0/botrytis-induced kinase1 [Arabidopsis lyrata subsp. lyrata]
Bra000142	270.373	112.322	113.811	224.8	108.194	121.391	-1.26731	-1.24831		-1.05502			-	GO:0005618//cell wall	-	GO:0000902//cell morphogenesis;GO:0009827//plant-type cell wall modification	gi|15225530|ref|NP_181500.1|/9.01803e-86/expansin A4 [Arabidopsis thaliana]
Bra000143	24.1797	27.7436	36.2832	24.5403	30.5393	39.6307							K11982|1|5e-30|130|ppp:PHYPADRAFT_169900|E3 ubiquitin-protein ligase RNF115/126 [EC:6.3.2.19]	-	GO:0046914//transition metal ion binding	GO:0009743//response to carbohydrate stimulus	gi|297827579|ref|XP_002881672.1|/3.05099e-120/hypothetical protein ARALYDRAFT_903223 [Arabidopsis lyrata subsp. lyrata]
Bra000144	191.172	17.9463	13.7036	108.932	65.3012	23.0757	-3.41312	-3.80224			-2.23898	-1.50073	K03064|1|8e-07|53.5|smo:SELMODRAFT_157152|26S proteasome regulatory subunit T4	GO:0030312//external encapsulating structure;GO:0009526//plastid envelope;GO:0009534//chloroplast thylakoid;GO:0009570//chloroplast stroma;GO:0005576//extracellular region	GO:0008047//enzyme activator activity;GO:0032559	GO:0009314//response to radiation;GO:0006952//defense response;GO:0019222//regulation of metabolic process;GO:0009719;GO:0010260//organ senescence	gi|297827581|ref|XP_002881673.1|/0/hypothetical protein ARALYDRAFT_482998 [Arabidopsis lyrata subsp. lyrata]
Bra000145	30.2933	37.4402	31.866	37.6412	34.3801	31.6994							-	GO:0044464//cell part	GO:0016741	GO:0006730//one-carbon metabolic process	gi|297827583|ref|XP_002881674.1|/0/dehydration-responsive family protein [Arabidopsis lyrata subsp. lyrata]
Bra000147	5.58536	5.46876	6.23091	3.51782	6.14997	7.48606					1.08953		K10523|1|0.0|648|aly:ARALYDRAFT_903228|speckle-type POZ protein	GO:0044444//cytoplasmic part	GO:0005515//protein binding	GO:0009651//response to salt stress	gi|297823865|ref|XP_002879815.1|/0/hypothetical protein ARALYDRAFT_903228 [Arabidopsis lyrata subsp. lyrata]
Bra000149	115.638	137.715	107.647	84.0936	112.373	124.864							K00966|1|0.0|698|aly:ARALYDRAFT_483004|mannose-1-phosphate guanylyltransferase [EC:2.7.7.13]	-	GO:0008905	GO:0019852//L-ascorbic acid metabolic process;GO:0006952//defense response;GO:0010035//response to inorganic substance;GO:0009719;GO:0006970//response to osmotic stress;GO:0009250//glucan biosynthetic process	gi|312282543|dbj|BAJ34137.1|/0/unnamed protein product [Thellungiella halophila]
Bra000150	4.4241	7.6288	55.828	4.16263	12.6889	25.7185		3.65753	2.87146	1.608	2.62724	1.01924	K12657|1|0.0|1169|ath:AT2G39800|delta-1-pyrroline-5-carboxylate synthetase [EC:2.7.2.11 1.2.1.41]	GO:0009536//plastid	GO:0016620//oxidoreductase activity, acting on the aldehyde or oxo group of donors, NAD or NADP as acceptor;GO:0016774//phosphotransferase activity, carboxyl group as acceptor	GO:0009725//response to hormone stimulus;GO:0009414//response to water deprivation;GO:0006560//proline metabolic process;GO:0006972//hyperosmotic response;GO:0048513//organ development;GO:0003006//developmental process involved in reproduction	gi|12667249|gb|AAK01360.1|AF314811_1/0/delta 1-pyrroline-5-carboxylate synthetase A [Brassica napus]
Bra000151	30.1483	31.7287	35.3227	22.5512	32.4951	38.1958							-	GO:0044464//cell part	-	-	gi|297827595|ref|XP_002881680.1|/3.95012e-142/integral membrane Yip1 family protein [Arabidopsis lyrata subsp. lyrata]
Bra000152	6.23066	4.06706	1.69908	4.83594	2.20516	1.2546		-1.87463			-1.94657		-	GO:0009536//plastid	GO:0046914//transition metal ion binding	-	gi|145360806|ref|NP_181513.3|/0/DA1-related protein 2 [Arabidopsis thaliana]
Bra000153	29.9112	33.9596	31.1063	26.1931	34.0089	34.2141							K06269|1|0.0|645|ath:AT2G39840|protein phosphatase 1, catalytic subunit [EC:3.1.3.16]	GO:0043234//protein complex	GO:0004721//phosphoprotein phosphatase activity	GO:0006464//cellular protein modification process	gi|15225576|ref|NP_181514.1|/0/serine/threonine-protein phosphatase PP1 isozyme 4 [Arabidopsis thaliana]
Bra000154	29.4741	36.3739	28.7391	25.8287	37.7014	30.3485							K09377|1|4e-92|337|aly:ARALYDRAFT_907011|cysteine and glycine-rich protein	GO:0031224//intrinsic to membrane	GO:0015175//neutral amino acid transmembrane transporter activity	GO:0003333//amino acid transmembrane transport;GO:0015804//neutral amino acid transport	gi|15225591|ref|NP_181518.1|/0/proline transporter 1 [Arabidopsis thaliana]
Bra000155	3.60197	4.82612	4.03238	2.82221	3.6828	4.55932							-	-	-	-	gi|20198306|gb|AAB95276.2|/1.07172e-135/expressed protein [Arabidopsis thaliana]
Bra000156	18.2373	19.7355	17.0268	17.8234	24.8383	15.3057							K13463|1|0.0|1051|aly:ARALYDRAFT_483031|coronatine-insensitive protein 1	GO:0031461//cullin-RING ubiquitin ligase complex	GO:0005488//binding;GO:0019787//small conjugating protein ligase activity	GO:0043161//proteasomal ubiquitin-dependent protein catabolic process;GO:0006952//defense response;GO:0051707//response to other organism;GO:0009719;GO:0009611//response to wounding;GO:0009908//flower development;GO:0007165//signal transduction;GO:0009639//response to red or far red light	gi|149939501|gb|ABR45957.1|/0/coronitine insensitive 1 [Arabidopsis lyrata]
Bra000157	37.3603	50.4287	41.9385	40.2725	49.3578	49.036							K03249|1|3e-142|502|aly:ARALYDRAFT_483038|translation initiation factor 3 subunit F	GO:0043234//protein complex;GO:0043231//intracellular membrane-bounded organelle	GO:0008135//translation factor activity, nucleic acid binding	GO:0007275//multicellular organismal development;GO:0006412//translation;GO:0009856//pollination	gi|297788583|ref|XP_002862370.1|/2.84121e-141/26S proteasome regulatory subunit [Arabidopsis lyrata subsp. lyrata]
Bra000158	38.8152	18.9402	8.51631	58.216	57.9953	7.31637	-1.03517	-2.18832	-1.15315		-2.99222	-2.98674	-	-	-	GO:0042742//defense response to bacterium;GO:0010033//response to organic substance	gi|27311581|gb|AAO00756.1|/0/Unknown protein [Arabidopsis thaliana]
Bra000159	88.4474	103.187	111.367	63.0283	76.4992	151.435					1.26462		K02941|1|6e-148|521|aly:ARALYDRAFT_483041|large subunit ribosomal protein LP0	GO:0005840//ribosome;GO:0031981//nuclear lumen;GO:0009536//plastid;GO:0016020//membrane	GO:0046914//transition metal ion binding;GO:0005198//structural molecule activity	GO:0006412//translation;GO:0010038//response to metal ion;GO:0022613//ribonucleoprotein complex biogenesis;GO:0006970//response to osmotic stress	gi|297827621|ref|XP_002881693.1|/6.74177e-147/60S acidic ribosomal protein P0 [Arabidopsis lyrata subsp. lyrata]
Bra000160	14.7375	10.7412	2.70988	14.0879	10.7234	4.43764		-2.44319	-1.98686		-1.66659	-1.27289	K13946|1|0.0|761|rcu:RCOM_0592670|auxin influx carrier (AUX1 LAX family)	GO:0031224//intrinsic to membrane	GO:0015291//secondary active transmembrane transporter activity	GO:0015837//amine transport;GO:0009755//hormone-mediated signaling pathway	gi|297823909|ref|XP_002879837.1|/0/auxin influx transport protein [Arabidopsis lyrata subsp. lyrata]
Bra000161	31.3255	28.0703	44.5177	19.4776	24.8896	28.8976							-	-	-	-	gi|297823911|ref|XP_002879838.1|/3.13848e-07/hypothetical protein ARALYDRAFT_903269 [Arabidopsis lyrata subsp. lyrata]
Bra000162	9.96506	12.1613	13.4961	10.9403	9.04525	11.6247							K03006|1|4e-144|511|osa:4328330|DNA-directed RNA polymerase II subunit RPB1 [EC:2.7.7.6];K03018|2|9e-83|308|zma:100501057|DNA-directed RNA polymerase III subunit RPC1 [EC:2.7.7.6]	GO:0055029;GO:0044451//nucleoplasm part	GO:0005488//binding;GO:0034062//RNA polymerase activity	GO:0006305;GO:0016246//RNA interference	gi|297823913|ref|XP_002879839.1|/0/NRPD1b [Arabidopsis lyrata subsp. lyrata]
Bra000163	296.196	345.912	366.521	278.401	307.763	317.574							-	GO:0012510//trans-Golgi network transport vesicle membrane;GO:0005905//coated pit;GO:0009526//plastid envelope	-	GO:0015031//protein transport	gi|21593842|gb|AAM65809.1|/4.11212e-109/unknown [Arabidopsis thaliana]
Bra000164	39.7221	33.2594	34.6229	44.1746	38.4069	28.7974							K14325|1|6e-06|51.2|bdi:100845778|RNA-binding protein with serine-rich domain 1	-	-	-	gi|227206418|dbj|BAH57264.1|/1.44271e-147/AT2G40070 [Arabidopsis thaliana]
Bra000165	27.5448	22.1417	23.1727	17.0413	24.1396	20.3669							-	GO:0043231//intracellular membrane-bounded organelle	-	GO:0009648//photoperiodism;GO:0007623//circadian rhythm;GO:0007165//signal transduction;GO:0009908//flower development;GO:0009639//response to red or far red light	gi|297789206|ref|XP_002862593.1|/1.55381e-44/hypothetical protein ARALYDRAFT_497391 [Arabidopsis lyrata subsp. lyrata]
Bra000166	3.03045	5.44566	5.49364	3.75949	5.80959	5.87518							K08869|1|0.0|675|aly:ARALYDRAFT_483048|aarF domain-containing kinase	-	-	-	gi|297827627|ref|XP_002881696.1|/0/hypothetical protein ARALYDRAFT_483048 [Arabidopsis lyrata subsp. lyrata]
Bra000167	8.61035	12.0979	7.70813	10.4444	13.2053	8.76521							-	-	GO:0003824//catalytic activity	GO:0009267//cellular response to starvation	gi|30688139|ref|NP_850325.1|/9.35503e-95/Alpha/beta hydrolase related protein [Arabidopsis thaliana]
Bra000169	15.3548	16.8353	21.3243	15.0187	13.7482	11.8926							K03695|1|2e-07|56.6|sbi:SORBI_01g032210|ATP-dependent Clp protease ATP-binding subunit ClpB;K03696|2|4e-07|55.8|ppp:PHYPADRAFT_108343|ATP-dependent Clp protease ATP-binding subunit ClpC	-	-	-	gi|297823931|ref|XP_002879848.1|/0/hypothetical protein ARALYDRAFT_483058 [Arabidopsis lyrata subsp. lyrata]
Bra000170	0.311654	2.80018	0.602636	0.618607	4.14241	0						-12.0163	-	-	GO:0001071//nucleic acid binding transcription factor activity	GO:0006351//transcription, DNA-dependent;GO:0006952//defense response;GO:0009743//response to carbohydrate stimulus	gi|312283321|dbj|BAJ34526.1|/1.32318e-43/unnamed protein product [Thellungiella halophila]
Bra000171	11.6132	21.9102	29.1168	12.014	24.1501	20.5777		1.32609		1.00731			-	-	-	GO:0009409//response to cold;GO:0006970//response to osmotic stress;GO:0006355//regulation of transcription, DNA-dependent	gi|297823933|ref|XP_002879849.1|/0/hypothetical protein ARALYDRAFT_483061 [Arabidopsis lyrata subsp. lyrata]
Bra000172	1.49052	1.48802	0.0960724	0.986184	0.914379	0		-3.95555	-3.95313				-	GO:0044464//cell part	-	GO:0009409//response to cold;GO:0006970//response to osmotic stress;GO:0006355//regulation of transcription, DNA-dependent	gi|297823935|ref|XP_002879850.1|/0/hypothetical protein ARALYDRAFT_483062 [Arabidopsis lyrata subsp. lyrata]
Bra000174	0	0.112211	0.108672	0	0.114922	0							K01090|1|6e-71|266|sbi:SORBI_01g038410|protein phosphatase [EC:3.1.3.16];K14497|2|2e-35|147|pop:POPTR_422871|protein phosphatase 2C [EC:3.1.3.16]	GO:0043234//protein complex;GO:0043231//intracellular membrane-bounded organelle	GO:0043169//cation binding;GO:0004721//phosphoprotein phosphatase activity	GO:0010374//stomatal complex development;GO:0006464//cellular protein modification process;GO:0009755//hormone-mediated signaling pathway	gi|297823937|ref|XP_002879851.1|/6.6911e-149/predicted protein [Arabidopsis lyrata subsp. lyrata]
Bra000175	0.353878	0.264963	0.256606	0.175604	0.271364	0.347377							K03844|1|2e-38|158|ath:AT2G40190|alpha-1,2-mannosyltransferase [EC:2.4.1.-]	-	-	-	gi|297825453|ref|XP_002880609.1|/4.70497e-84/hypothetical protein ARALYDRAFT_901029 [Arabidopsis lyrata subsp. lyrata]
Bra000176	0.717529	0.159183	0.0770813	0	0.0815144	0.313043							-	-	-	-	gi|297836450|ref|XP_002886107.1|/1.10142e-28/predicted protein [Arabidopsis lyrata subsp. lyrata]
Bra000177	1.40644	0.87755	1.35979	1.22135	2.5165	2.0709							K12126|1|8e-08|55.5|aly:ARALYDRAFT_471048|phytochrome-interacting factor 3;K13422|3|3e-06|50.4|mtr:MTR_8g067280|transcription factor MYC2	GO:0043231//intracellular membrane-bounded organelle	GO:0001071//nucleic acid binding transcription factor activity	GO:0006351//transcription, DNA-dependent	gi|15225658|ref|NP_181549.1|/1.29139e-89/transcription factor bHLH51 [Arabidopsis thaliana]
Bra000178	39.9176	71.9018	72.7026	30.1667	54.5426	90.3515					1.58259		K09286|1|3e-78|290|ath:AT2G40220|EREBP-like factor	-	GO:0043565//sequence-specific DNA binding	GO:0006351//transcription, DNA-dependent;GO:0009756//carbohydrate mediated signaling;GO:0034285;GO:0009755//hormone-mediated signaling pathway;GO:0019433//triglyceride catabolic process;GO:0008104//protein localization;GO:0009746;GO:0006950//response to stress;GO:0048528//post-embryonic root development	gi|116831149|gb|ABK28529.1|/3.55484e-77/unknown [Arabidopsis thaliana]
Bra000179	6.29961	24.3939	33.4987	8.99922	21.4699	23.8922	1.95318	2.41077		1.25444	1.40867		K15400|1|3e-50|197|zma:100284056|omega-hydroxypalmitate O-feruloyl transferase [EC:2.3.1.188]	-	-	-	gi|15225663|ref|NP_181552.1|/0/HXXXD-type acyl-transferase-like protein [Arabidopsis thaliana]
Bra000181	26.652	32.7853	51.5362	33.4301	27.6095	27.9572							-	-	GO:0016741	GO:0006730//one-carbon metabolic process	gi|75265917|sp|Q9SIZ3.2|PMTN_ARATH/0/RecName: Full=Probable methyltransferase PMT23
Bra000182	20.3893	25.9826	24.0035	23.0922	22.8088	20.3679							K03237|1|3e-163|572|aly:ARALYDRAFT_483081|translation initiation factor 2 subunit 1	GO:0043234//protein complex;GO:0043231//intracellular membrane-bounded organelle	GO:0008135//translation factor activity, nucleic acid binding	GO:0006412//translation	gi|297827659|ref|XP_002881712.1|/2.82306e-162/hypothetical protein ARALYDRAFT_483081 [Arabidopsis lyrata subsp. lyrata]
Bra000184	2.89707	12.3401	8.02949	2.49185	21.7219	6.44604	2.09069	1.47072		3.12386		-1.75266	K14496|1|8e-97|350|aly:ARALYDRAFT_483087|abscisic acid receptor PYR/PYL family	GO:0043231//intracellular membrane-bounded organelle	GO:0004871//signal transducer activity;GO:0019840//isoprenoid binding	GO:0009755//hormone-mediated signaling pathway	gi|297827665|ref|XP_002881715.1|/7.75726e-96/bet v I allergen family protein [Arabidopsis lyrata subsp. lyrata]
Bra000185	0.593341	0.592346	0.382442	0	1.01109	0.194147							-	-	GO:0005488//binding	-	gi|297827681|ref|XP_002881723.1|/9.38313e-59/hypothetical protein ARALYDRAFT_345842 [Arabidopsis lyrata subsp. lyrata]
Bra000186	2.35076	5.28034	4.9244	2.72187	4.60673	6.92272							K10523|1|2e-07|53.9|rcu:RCOM_1481430|speckle-type POZ protein	-	GO:0005488//binding	GO:0009791//post-embryonic development	gi|297827681|ref|XP_002881723.1|/1.68525e-71/hypothetical protein ARALYDRAFT_345842 [Arabidopsis lyrata subsp. lyrata]
Bra000187	6.25865	9.75836	1.15582	7.25832	11.7916	1.44963		-2.43693	-3.07772		-2.32395	-3.024	K14638|1|6e-133|473|sbi:SORBI_01g009890|solute carrier family 15 (peptide/histidine transporter), member 3/4	GO:0044464//cell part	-	GO:0051707//response to other organism;GO:0015833//peptide transport	gi|312283401|dbj|BAJ34566.1|/0/unnamed protein product [Thellungiella halophila]
Bra000188	1.85123	0	0	2.0414	0.420614	0							K01955|1|2e-28|123|vvi:100262205|carbamoyl-phosphate synthase large subunit [EC:6.3.5.5];K13944|2|1e-23|107|pop:POPTR_559669|LOB domain-containing protein 16	GO:0043231//intracellular membrane-bounded organelle	GO:0005488//binding	-	gi|297827683|ref|XP_002881724.1|/8.62816e-83/hypothetical protein ARALYDRAFT_483104 [Arabidopsis lyrata subsp. lyrata]
Bra000190	33.2571	39.9453	46.9752	28.4507	23.2887	18.1934							-	-	GO:0005488//binding	-	gi|79572219|ref|NP_181580.2|/1.01893e-166/uncharacterized protein [Arabidopsis thaliana]
Bra000191	6.04976	6.03961	8.96864	3.2022	2.06183	10.2936						2.31975	-	-	-	-	gi|297823989|ref|XP_002879877.1|/2.61093e-15/hypothetical protein ARALYDRAFT_483109 [Arabidopsis lyrata subsp. lyrata]
Bra000192	0	0.157354	0	0	0.161155	0							-	-	-	-	gi|297848614|ref|XP_002892188.1|/2.40993e-13/hypothetical protein ARALYDRAFT_887556 [Arabidopsis lyrata subsp. lyrata]
Bra000193	53.7963	119.733	114.733	65.6389	89.2996	120.837	1.15424	1.0927					K02976|1|9e-34|139|ath:AT3G56340|small subunit ribosomal protein S26e	GO:0015935//small ribosomal subunit;GO:0009536//plastid	GO:0005198//structural molecule activity	GO:0010467//gene expression;GO:0022613//ribonucleoprotein complex biogenesis	gi|15228895|ref|NP_191193.1|/1.05874e-32/40S ribosomal protein S26-3 [Arabidopsis thaliana]
Bra000194	9.88596	2.38775	1.38746	3.32321	2.93452	1.40869	-2.04973	-2.83293					-	GO:0044464//cell part	-	GO:0000902//cell morphogenesis;GO:0009827//plant-type cell wall modification	gi|297827697|ref|XP_002881731.1|/3.07835e-130/ATEXPA8 [Arabidopsis lyrata subsp. lyrata]
Bra000195	0	0	0	0.121875	0	0							K09060|1|3e-06|50.8|rcu:RCOM_1316780|plant G-box-binding factor	-	-	-	gi|2246376|emb|CAB06697.1|/3.88441e-84/b-Zip DNA binding protein [Arabidopsis thaliana]
Bra000196	5.10747	5.56244	6.82353	4.70029	5.50691	6.47215							-	GO:0009536//plastid	-	-	gi|297823999|ref|XP_002879882.1|/3.42919e-137/hypothetical protein ARALYDRAFT_483120 [Arabidopsis lyrata subsp. lyrata]
Bra000197	14.1525	23.7077	20.9886	11.6652	23.7898	20.0147				1.02814			-	-	-	-	gi|297827701|ref|XP_002881733.1|/7.24593e-134/hypothetical protein ARALYDRAFT_483121 [Arabidopsis lyrata subsp. lyrata]
Bra000198	24.8229	32.4599	36.6191	23.7103	32.5291	28.7139							K12849|1|4e-106|382|aly:ARALYDRAFT_483124|pre-mRNA-splicing factor 38A	-	-	GO:0010467//gene expression	gi|297827703|ref|XP_002881734.1|/4.3324e-105/hypothetical protein ARALYDRAFT_483124 [Arabidopsis lyrata subsp. lyrata]
Bra000199	0.25394	0	0.491037	0.252025	0	0.249275							K14492|1|3e-69|258|aly:ARALYDRAFT_483126|two-component response regulator ARR-A family	GO:0044424//intracellular part	GO:0016772//transferase activity, transferring phosphorus-containing groups;GO:0005488//binding;GO:0004871//signal transducer activity	GO:0006796//phosphate-containing compound metabolic process;GO:0009755//hormone-mediated signaling pathway;GO:0006351//transcription, DNA-dependent	gi|297824003|ref|XP_002879884.1|/2.6903e-68/hypothetical protein ARALYDRAFT_483126 [Arabidopsis lyrata subsp. lyrata]
Bra000200	0.918482	0.772161	0.888021	0.959531	0.593111	0.332171							K15271|1|5e-86|317|rcu:RCOM_1095670|ATP-dependent DNA helicase HFM1/MER3 [EC:3.6.4.12];K15078|4|4e-74|278|vvi:100250139|structure-specific endonuclease subunit SLX1 [EC:3.6.1.-]	-	-	-	gi|297824009|ref|XP_002879887.1|/0/hypothetical protein ARALYDRAFT_903365 [Arabidopsis lyrata subsp. lyrata]
Bra000201	30.3125	24.3431	20.2857	31.1582	23.3499	14.0681					-1.14719		K08876|1|0.0|1366|aly:ARALYDRAFT_903366|SCY1-like	-	GO:0004672//protein kinase activity;GO:0032559	GO:0006464//cellular protein modification process	gi|297827705|ref|XP_002881735.1|/0/heat repeat-containing protein [Arabidopsis lyrata subsp. lyrata]
Bra000202	0	0.409329	0	0	0.279478	0							K13425|1|2e-11|67.8|pop:POPTR_755334|WRKY transcription factor 22;K13424|4|3e-10|63.9|rcu:RCOM_0849600|WRKY transcription factor 33	-	GO:0003677//DNA binding;GO:0001071//nucleic acid binding transcription factor activity	GO:0006351//transcription, DNA-dependent	gi|297824011|ref|XP_002879888.1|/2.67314e-110/WRKY DNA-binding protein 55 [Arabidopsis lyrata subsp. lyrata]
Bra000203	0.241281	9.39416	2.21615	0.598652	5.05724	5.21065	5.28298	3.19927	-2.08371	3.07856	3.12168		K13426|1|3e-15|80.9|rcu:RCOM_1689100|WRKY transcription factor 29;K13425|3|6e-14|76.6|aly:ARALYDRAFT_490447|WRKY transcription factor 22	-	GO:0001071//nucleic acid binding transcription factor activity;GO:0003677//DNA binding	GO:0009719;GO:0009743//response to carbohydrate stimulus;GO:0002218//activation of innate immune response;GO:0009627//systemic acquired resistance;GO:0006351//transcription, DNA-dependent	gi|312282197|dbj|BAJ33964.1|/2.64258e-128/unnamed protein product [Thellungiella halophila]
Bra000204	40.4411	132.257	116.625	37.368	62.0228	141.681	1.70945	1.52799			1.92277	1.19178	-	GO:0005746//mitochondrial respiratory chain	-	-	gi|18405497|ref|NP_565941.1|/3.37212e-07/uncharacterized protein [Arabidopsis thaliana]
Bra000205	0	0	0.119084	0	0	0							-	-	-	-	gi|297827719|ref|XP_002881742.1|/4.4645e-48/proline-rich family protein [Arabidopsis lyrata subsp. lyrata]
Bra000206	23.2996	34.5273	41.2992	24.3282	36.2299	53.3669					1.13332		-	-	-	-	gi|297827719|ref|XP_002881742.1|/1.11285e-86/proline-rich family protein [Arabidopsis lyrata subsp. lyrata]
Bra000207	16.1707	27.5087	38.8984	19.1301	33.464	42.0334		1.26633			1.13569		K11982|1|2e-128|456|aly:ARALYDRAFT_483145|E3 ubiquitin-protein ligase RNF115/126 [EC:6.3.2.19]	GO:0030312//external encapsulating structure	GO:0046914//transition metal ion binding	-	gi|297824021|ref|XP_002879893.1|/2.63641e-127/ring-H2 finger C1A [Arabidopsis lyrata subsp. lyrata]
Bra000208	0.0776195	0.0774893	0	0.077034	0	0.0761935							-	-	GO:0016772//transferase activity, transferring phosphorus-containing groups;GO:0019901//protein kinase binding	GO:0006796//phosphate-containing compound metabolic process	gi|297824025|ref|XP_002879895.1|/0/phosphatidylinositol 3-and 4-kinase family protein [Arabidopsis lyrata subsp. lyrata]
Bra000209	4.32705	5.69712	7.09383	4.48113	5.3218	3.81664							K01090|1|4e-35|148|rcu:RCOM_1053570|protein phosphatase [EC:3.1.3.16];K14497|4|6e-32|137|aly:ARALYDRAFT_478478|protein phosphatase 2C [EC:3.1.3.16]	-	GO:0016791//phosphatase activity;GO:0004702//receptor signaling protein serine/threonine kinase activity;GO:0032559	GO:0006464//cellular protein modification process	gi|312281615|dbj|BAJ33673.1|/0/unnamed protein product [Thellungiella halophila]
Bra000210	1.29911	1.72924	3.34939	0.859538	0.885504	0							-	-	GO:0016787//hydrolase activity;GO:0004866//endopeptidase inhibitor activity	GO:0050896//response to stimulus;GO:0051346//negative regulation of hydrolase activity	gi|300432977|gb|ADK13076.1|/7.19894e-42/phytocystatin 3-1 [Brassica rapa subsp. pekinensis]
Bra000211	202.055	65.3559	39.5395	248.738	85.1145	45.6188	-1.62836	-2.35338		-1.54715	-2.44693		K09754|1|0.0|978|ath:AT2G40890|coumaroylquinate(coumaroylshikimate) 3'-monooxygenase [EC:1.14.13.36]	GO:0043231//intracellular membrane-bounded organelle;GO:0031224//intrinsic to membrane	GO:0016709//oxidoreductase activity, acting on paired donors, with incorporation or reduction of molecular oxygen, NADH or NADPH as one donor, and incorporation of one atom of oxygen;GO:0005506//iron ion binding	GO:0009699//phenylpropanoid biosynthetic process	gi|30688445|ref|NP_850337.1|/0/cytochrome P450 98A3 [Arabidopsis thaliana]
Bra000212	10.9633	1.66779	0.403797	5.4921	1.38781	0.512469	-2.71667	-4.7629		-1.98454	-3.42182		-	GO:0044464//cell part	-	-	gi|30688451|ref|NP_181622.2|/1.10723e-144/nodulin MtN21 /EamA-like transporter protein [Arabidopsis thaliana]
Bra000213	7.49555	6.1488	5.44926	6.17034	7.48551	5.07634							-	GO:0043231//intracellular membrane-bounded organelle	-	-	gi|30725514|gb|AAP37779.1|/0/At2g40980 [Arabidopsis thaliana]
Bra000214	47.7205	14.2374	7.68963	35.9287	14.8617	6.99964	-1.74493	-2.63362		-1.27354	-2.35978		K02183|1|3e-81|298|ath:AT2G41110|calmodulin	GO:0043231//intracellular membrane-bounded organelle;GO:0031090//organelle membrane	GO:0046872//metal ion binding	GO:0009856//pollination;GO:0019932//second-messenger-mediated signaling;GO:0009640//photomorphogenesis;GO:0009593//detection of chemical stimulus;GO:0009057//macromolecule catabolic process	gi|297822305|ref|XP_002879035.1|/2.4449e-80/calmodulin-2 [Arabidopsis lyrata subsp. lyrata]
Bra000215	6.30112	9.68889	7.70271	7.33179	7.70139	4.12357							K00924|1|0.0|975|ath:AT3G56760|[EC:2.7.1.-]	GO:0016020//membrane	GO:0046872//metal ion binding;GO:0004722//protein serine/threonine phosphatase activity;GO:0004674//protein serine/threonine kinase activity;GO:0032559	GO:0006464//cellular protein modification process	gi|15226841|ref|NP_181647.1|/0/CDPK-related kinase 1 [Arabidopsis thaliana]
Bra000216	11.2986	9.25506	5.04177	8.33812	10.9597	5.97207							-	GO:0009536//plastid	GO:0005488//binding	-	gi|297824061|ref|XP_002879913.1|/1.01008e-35/hypothetical protein ARALYDRAFT_483187 [Arabidopsis lyrata subsp. lyrata]
Bra000217	1.02648	2.8378	2.59561	1.80239	2.09903	1.86023							K15015|1|0.0|864|aly:ARALYDRAFT_903425|solute carrier family 32 (vesicular inhibitory amino acid transporter)	GO:0031224//intrinsic to membrane;GO:0031090//organelle membrane	GO:0005275//amine transmembrane transporter activity	-	gi|297827755|ref|XP_002881760.1|/0/amino acid transporter family protein [Arabidopsis lyrata subsp. lyrata]
Bra000218	4.57093	4.30975	1.71863	3.78037	2.07711	2.24348							-	-	-	-	gi|297824063|ref|XP_002879914.1|/3.7453e-78/hypothetical protein ARALYDRAFT_483189 [Arabidopsis lyrata subsp. lyrata]
Bra000219	0	0	0.0513876	0.0527494	0	0							K00889|1|0.0|1444|ath:AT2G41210|1-phosphatidylinositol-4-phosphate 5-kinase [EC:2.7.1.68]	GO:0044459//plasma membrane part;GO:0042995//cell projection;GO:0044444//cytoplasmic part	GO:0016307//phosphatidylinositol phosphate kinase activity;GO:0032559	GO:0016192//vesicle-mediated transport;GO:0046488//phosphatidylinositol metabolic process;GO:0009856//pollination;GO:0006796//phosphate-containing compound metabolic process;GO:0009664//plant-type cell wall organization;GO:0000904//cell morphogenesis involved in differentiation	gi|15227305|ref|NP_181654.1|/0/phosphatidylinositol-4-phosphate 5-kinase 5 [Arabidopsis thaliana]
Bra000220	5.83247	10.7655	14.06	8.56694	6.4139	8.75337		1.26942					K00284|1|0.0|2823|aly:ARALYDRAFT_483191|glutamate synthase (ferredoxin) [EC:1.4.7.1]	GO:0009532//plastid stroma;GO:0009526//plastid envelope;GO:0005576//extracellular region	GO:0043169//cation binding;GO:0051536//iron-sulfur cluster binding;GO:0015930//glutamate synthase activity	GO:0009314//response to radiation;GO:0031323//regulation of cellular metabolic process;GO:0006536//glutamate metabolic process;GO:0043094	gi|297824067|ref|XP_002879916.1|/0/hypothetical protein ARALYDRAFT_483191 [Arabidopsis lyrata subsp. lyrata]
Bra000222	5.11257	0.118698	0	5.31	0.364694	0.233425	-5.42869	-8.9979		-3.86395	-4.50768		K01757|1|4e-43|173|ath:AT1G74000|strictosidine synthase [EC:4.3.3.2]	GO:0005618//cell wall;GO:0043231//intracellular membrane-bounded organelle;GO:0016020//membrane	GO:0016843	GO:0009820//alkaloid metabolic process	gi|297827767|ref|XP_002881766.1|/2.4954e-174/hypothetical protein ARALYDRAFT_483200 [Arabidopsis lyrata subsp. lyrata]
Bra000223	5.55924	4.88392	3.7624	4.96557	5.45662	2.72855							K01757|1|6e-41|166|ath:AT1G74000|strictosidine synthase [EC:4.3.3.2]	GO:0005618//cell wall;GO:0043231//intracellular membrane-bounded organelle;GO:0016020//membrane	GO:0016843	GO:0009820//alkaloid metabolic process	gi|297827769|ref|XP_002881767.1|/0/hypothetical protein ARALYDRAFT_321816 [Arabidopsis lyrata subsp. lyrata]
Bra000224	2.84366	5.11001	7.33161	2.63407	2.32598	4.46627							K14492|1|1e-86|317|ath:AT2G41310|two-component response regulator ARR-A family	GO:0043231//intracellular membrane-bounded organelle	GO:0005488//binding	GO:0048511//rhythmic process;GO:0009755//hormone-mediated signaling pathway;GO:0044237//cellular metabolic process	gi|15227325|ref|NP_181663.1|/9.76503e-86/two-component response regulator ARR8 [Arabidopsis thaliana]
Bra000225	6.85639	7.3557	3.46291	7.10936	6.90561	3.01362			-1.08688		-1.23822	-1.19627	-	-	GO:0015036//disulfide oxidoreductase activity	GO:0019725//cellular homeostasis	gi|297824077|ref|XP_002879921.1|/7.66635e-133/glutaredoxin family protein [Arabidopsis lyrata subsp. lyrata]
Bra000226	11.1445	13.3235	8.91256	10.7873	15.1928	8.77882							-	-	-	-	gi|297824081|ref|XP_002879923.1|/4.93865e-141/hypothetical protein ARALYDRAFT_903446 [Arabidopsis lyrata subsp. lyrata]
Bra000227	302.12	336.769	429.559	270.772	434.41	502.359							-	GO:0044424//intracellular part	GO:0005488//binding	GO:0006950//response to stress;GO:0009642//response to light intensity	gi|312282917|dbj|BAJ34324.1|/2.55684e-47/unnamed protein product [Thellungiella halophila]
Bra000228	0.376265	0.125211	0	0.248951	0.512944	0							K00430|1|8e-170|594|aly:ARALYDRAFT_670046|peroxidase [EC:1.11.1.7]	GO:0031410//cytoplasmic vesicle	GO:0016209//antioxidant activity;GO:0005506//iron ion binding;GO:0003824//catalytic activity	GO:0006950//response to stress;GO:0008152//metabolic process	gi|297827791|ref|XP_002881778.1|/8.43986e-169/predicted protein [Arabidopsis lyrata subsp. lyrata]
Bra000229	5.03735	8.66088	1.53324	6.85096	6.86717	1.09884		-1.71608	-2.49793		-2.64032	-2.64373	K00279|1|4e-122|436|aly:ARALYDRAFT_483228|cytokinin dehydrogenase [EC:1.5.99.12]	GO:0043231//intracellular membrane-bounded organelle	GO:0016645//oxidoreductase activity, acting on the CH-NH group of donors;GO:0050662//coenzyme binding	GO:0009690//cytokinin metabolic process;GO:0009888//tissue development	gi|297824105|ref|XP_002879935.1|/4.47101e-121/ATCKX1/CKX1 [Arabidopsis lyrata subsp. lyrata]
Bra000230	268.049	392.825	568.838	230.499	420.171	602.763		1.08552			1.38683		K01070|1|8e-152|534|ath:AT2G41530|S-formylglutathione hydrolase [EC:3.1.2.12]	GO:0005576//extracellular region;GO:0031410//cytoplasmic vesicle;GO:0043231//intracellular membrane-bounded organelle	GO:0004091//carboxylesterase activity;GO:0016790//thiolester hydrolase activity	GO:0010038//response to metal ion	gi|15227376|ref|NP_181684.1|/8.35064e-151/S-formylglutathione hydrolase [Arabidopsis thaliana]
Bra000231	8.7072	5.16516	2.56213	8.2658	6.96723	1.3626		-1.76487			-2.60079	-2.35422	K00006|1|4e-08|57.0|ath:AT5G40610|glycerol-3-phosphate dehydrogenase (NAD+) [EC:1.1.1.8]	GO:0043234//protein complex;GO:0044444//cytoplasmic part	GO:0016616//oxidoreductase activity, acting on the CH-OH group of donors, NAD or NADP as acceptor;GO:0048037//cofactor binding;GO:0000166//nucleotide binding	GO:0006072//glycerol-3-phosphate metabolic process	gi|15227377|ref|NP_181685.1|/2.68216e-175/6-phosphogluconate dehydrogenase-like protein [Arabidopsis thaliana]
Bra000232	53.7559	69.2799	86.1558	49.8285	68.669	81.9263							K03124|1|3e-162|569|aly:ARALYDRAFT_903484|transcription initiation factor TFIIB	GO:0043231//intracellular membrane-bounded organelle	GO:0008135//translation factor activity, nucleic acid binding;GO:0046914//transition metal ion binding	GO:0006351//transcription, DNA-dependent;GO:0006412//translation	gi|297827809|ref|XP_002881787.1|/2.71919e-161/hypothetical protein ARALYDRAFT_903484 [Arabidopsis lyrata subsp. lyrata]
Bra000233	0	0	0	0.140303	0	0							-	-	-	-	gi|21593037|gb|AAM64986.1|/1.54253e-115/unknown [Arabidopsis thaliana]
Bra000234	10.2042	6.25666	5.90395	10.1273	7.31146	3.86474					-1.3898		K00384|1|0.0|843|ath:AT2G41680|thioredoxin reductase (NADPH) [EC:1.8.1.9]	GO:0009532//plastid stroma	GO:0016667//oxidoreductase activity, acting on a sulfur group of donors;GO:0030234//enzyme regulator activity;GO:0016209//antioxidant activity;GO:0050662//coenzyme binding	GO:0006801//superoxide metabolic process;GO:0015995//chlorophyll biosynthetic process;GO:0019725//cellular homeostasis;GO:0044093;GO:0010962//regulation of glucan biosynthetic process;GO:0042743//hydrogen peroxide metabolic process	gi|18405775|ref|NP_565954.1|/0/NADPH-dependent thioredoxin reductase 3 [Arabidopsis thaliana]
Bra000235	4.11383	1.88234	0.497175	1.70117	0.701024	0.168261		-3.04866					-	GO:0043231//intracellular membrane-bounded organelle	GO:0003677//DNA binding;GO:0001071//nucleic acid binding transcription factor activity	GO:0006351//transcription, DNA-dependent;GO:0010038//response to metal ion	gi|297824131|ref|XP_002879948.1|/1.22664e-98/AT-HSFB3 [Arabidopsis lyrata subsp. lyrata]
Bra000236	11.0045	7.91081	8.30872	10.9879	6.98361	5.67503							K05643|1|2e-90|333|ppp:PHYPADRAFT_221752|ATP-binding cassette, subfamily A (ABC1), member 3	GO:0031224//intrinsic to membrane;GO:0031090//organelle membrane	GO:0042625//ATPase activity, coupled to transmembrane movement of ions;GO:0032559	GO:0009207	gi|79595267|ref|NP_850354.2|/0/ABC transporter A family member 1 [Arabidopsis thaliana]
Bra000237	15.8702	43.7247	85.2054	16.3664	39.07	63.1848	1.46213	2.42463		1.25532	1.94884		K09285|1|5e-179|625|ath:AT2G41710|AP2-like factor, ANT lineage	GO:0043231//intracellular membrane-bounded organelle	GO:0001071//nucleic acid binding transcription factor activity	GO:0006351//transcription, DNA-dependent	gi|18405784|ref|NP_565957.1|/5.57702e-178/AP2-like ethylene-responsive transcription factor [Arabidopsis thaliana]
Bra000238	61.3161	38.5513	35.6536	56.7967	34.2805	29.8387							K05768|1|0.0|805|vvi:100254775|gelsolin	-	GO:0003779//actin binding	GO:0007015//actin filament organization	gi|3415115|gb|AAC31606.1|/0/villin 2 [Arabidopsis thaliana]
Bra000239	10.3324	10.1241	12.9497	10.6343	9.39046	6.01043							-	-	GO:0016810//hydrolase activity, acting on carbon-nitrogen (but not peptide) bonds	-	gi|297824137|ref|XP_002879951.1|/4.19012e-105/hypothetical protein ARALYDRAFT_903515 [Arabidopsis lyrata subsp. lyrata]
Bra000240	86.5139	36.4644	19.6018	100.34	38.0582	22.5342	-1.24644	-2.14195		-1.39862	-2.15471		-	GO:0030312//external encapsulating structure	-	-	gi|18405801|ref|NP_565960.1|/0/uncharacterized protein [Arabidopsis thaliana]
Bra000241	0	0	0	0.173	0	0							-	-	-	-	gi|297817076|ref|XP_002876421.1|/7.82973e-34/hypothetical protein ARALYDRAFT_907211 [Arabidopsis lyrata subsp. lyrata]
Bra000242	301.923	354.677	389.448	314.361	380.634	494.008							K02981|1|2e-122|436|aly:ARALYDRAFT_475376|small subunit ribosomal protein S2e	GO:0015935//small ribosomal subunit;GO:0016020//membrane;GO:0030312//external encapsulating structure;GO:0009536//plastid;GO:0031981//nuclear lumen	GO:0003676//nucleic acid binding;GO:0005198//structural molecule activity	GO:0010467//gene expression	gi|297837605|ref|XP_002886684.1|/2.34067e-121/hypothetical protein ARALYDRAFT_475376 [Arabidopsis lyrata subsp. lyrata]
Bra000243	11.1616	18.1469	16.6496	10.7609	13.0423	10.6435							-	-	GO:0001071//nucleic acid binding transcription factor activity	GO:0006351//transcription, DNA-dependent	gi|312281551|dbj|BAJ33641.1|/1.70053e-22/unnamed protein product [Thellungiella halophila]
Bra000244	0	0	1.28303	1.97555	0	0.651331							-	-	-	-	-
Bra000246	14.841	13.5165	17.1179	13.6955	14.3754	24.7918							-	GO:0044464//cell part	-	-	gi|297827855|ref|XP_002881810.1|/4.17389e-71/predicted protein [Arabidopsis lyrata subsp. lyrata]
Bra000247	0.791122	0.169242	0.273173	0.280412	0.231107	0							-	-	-	-	gi|297827857|ref|XP_002881811.1|/0/hypothetical protein ARALYDRAFT_321881 [Arabidopsis lyrata subsp. lyrata]
Bra000248	0.112708	0	0	0.111858	0	0							K04733|1|2e-64|244|smo:SELMODRAFT_159261|interleukin-1 receptor-associated kinase 4 [EC:2.7.11.1];K13430|2|3e-63|240|ath:AT5G13160|serine/threonine-protein kinase PBS1 [EC:2.7.11.1]	-	GO:0004672//protein kinase activity;GO:0032559	GO:0006464//cellular protein modification process	gi|75319137|sp|P93749.1|Y2197_ARATH/0/RecName: Full=Probable protein kinase At2g41970
Bra000249	8.68179	8.93391	10.5892	9.2791	10.5154	11.669							K04506|1|7e-165|577|ath:AT2G41980|E3 ubiquitin-protein ligase SIAH1 [EC:6.3.2.19]	GO:0043231//intracellular membrane-bounded organelle	GO:0046914//transition metal ion binding;GO:0019787//small conjugating protein ligase activity	GO:0019941//modification-dependent protein catabolic process;GO:0032501//multicellular organismal process;GO:0032446//protein modification by small protein conjugation	gi|15227480|ref|NP_181729.1|/7.4441e-164/ubiquitin-protein ligase SIAH1 [Arabidopsis thaliana]
Bra000250	0.736806	2.69709	3.20566	0.731248	2.13446	1.80817		2.12127					K10666|1|4e-20|97.1|ppp:PHYPADRAFT_140226|E3 ubiquitin-protein ligase RNF5 [EC:6.3.2.19]	-	-	-	gi|297827871|ref|XP_002881818.1|/1.29912e-63/zinc finger family protein [Arabidopsis lyrata subsp. lyrata]
Bra000251	3.21154	7.78638	4.73148	3.03554	7.0363	3.45278							-	-	-	-	gi|297824163|ref|XP_002879964.1|/4.30549e-45/hypothetical protein ARALYDRAFT_483290 [Arabidopsis lyrata subsp. lyrata]
Bra000253	11.2061	7.9489	10.8345	6.29249	7.83941	8.2502							K03426|1|1e-06|52.0|aly:ARALYDRAFT_488907|NAD+ diphosphatase [EC:3.6.1.22]	GO:0009536//plastid	GO:0004551//nucleotide diphosphatase activity	-	gi|21593406|gb|AAM65373.1|/5.23772e-134/unknown [Arabidopsis thaliana]
Bra000255	1.84202	4.9038	2.96821	2.43749	5.02226	0.602725							-	GO:0030964;GO:0005746//mitochondrial respiratory chain	GO:0004553//hydrolase activity, hydrolyzing O-glycosyl compounds	GO:0045229//external encapsulating structure organization;GO:0044238//primary metabolic process	gi|297820578|ref|XP_002878172.1|/3.39971e-31/hypothetical protein ARALYDRAFT_324272 [Arabidopsis lyrata subsp. lyrata]
Bra000256	4.53315	0	0	3.37422	0.115872	0	-8.82437	-8.82437		-4.86395	-8.39841		-	GO:0043231//intracellular membrane-bounded organelle	GO:0003677//DNA binding;GO:0001071//nucleic acid binding transcription factor activity;GO:0005515//protein binding	GO:0006351//transcription, DNA-dependent	gi|297827913|ref|XP_002881839.1|/3.56111e-94/bZIP transcription factor family protein [Arabidopsis lyrata subsp. lyrata]
Bra000257	0.172127	0	0	0.170829	0	0							K13944|1|6e-102|368|aly:ARALYDRAFT_903598|LOB domain-containing protein 16	-	-	GO:0010102//lateral root morphogenesis	gi|297824205|ref|XP_002879985.1|/5.83376e-101/hypothetical protein ARALYDRAFT_903598 [Arabidopsis lyrata subsp. lyrata]
Bra000260	25.7049	34.3025	37.203	26.9082	31.7726	38.7959							K00276|1|0.0|1467|aly:ARALYDRAFT_903619|primary-amine oxidase [EC:1.4.3.21]	GO:0042579//microbody	GO:0046914//transition metal ion binding;GO:0016641//oxidoreductase activity, acting on the CH-NH2 group of donors, oxygen as acceptor;GO:0048037//cofactor binding	GO:0006807//nitrogen compound metabolic process	gi|297827947|ref|XP_002881856.1|/0/hypothetical protein ARALYDRAFT_903619 [Arabidopsis lyrata subsp. lyrata]
Bra000261	2.57759	1.49249	0.0996841	1.43256	1.00146	0.202419		-4.69252	-3.90422		-2.82318		K04733|1|4e-55|214|smo:SELMODRAFT_159261|interleukin-1 receptor-associated kinase 4 [EC:2.7.11.1];K13430|4|2e-51|202|aly:ARALYDRAFT_909268|serine/threonine-protein kinase PBS1 [EC:2.7.11.1]	GO:0043231//intracellular membrane-bounded organelle;GO:0044444//cytoplasmic part;GO:0016020//membrane	GO:0004674//protein serine/threonine kinase activity;GO:0019899//enzyme binding;GO:0000166//nucleotide binding	GO:0006468//protein phosphorylation;GO:0009737//response to abscisic acid stimulus;GO:0008104//protein localization	gi|2598271|emb|CAA74662.1|/0/SFR3 [Brassica oleracea var. acephala]
Bra000262	15.0841	16.1788	15.548	9.65026	11.2164	15.2964							K04382|1|2e-172|603|ath:AT2G42500|protein phosphatase 2 (formerly 2A), catalytic subunit [EC:3.1.3.16]	GO:0008287//protein serine/threonine phosphatase complex;GO:0016020//membrane;GO:0031981//nuclear lumen	GO:0043169//cation binding;GO:0004721//phosphoprotein phosphatase activity	GO:0006464//cellular protein modification process	gi|18405985|ref|NP_565974.1|/1.83472e-171/serine/threonine-protein phosphatase PP2A-4 catalytic subunit [Arabidopsis thaliana]
Bra000263	0	0	0	0.285511	0	0							-	GO:0009526//plastid envelope;GO:0009532//plastid stroma	-	GO:0006457//protein folding;GO:0009409//response to cold;GO:0006952//defense response;GO:0007165//signal transduction;GO:0031647//regulation of protein stability	gi|541620|gb|AAA66068.1|/1.75963e-64/low-temperature regulated protein BN115 [Brassica napus]
Bra000265	0.949346	5.37061	67.9217	2.19843	6.79454	94.433		6.16079	3.66072		5.42474	3.79684	K08917|1|2e-08|55.5|ath:AT1G15820|light-harvesting complex II chlorophyll a/b binding protein 6	GO:0009526//plastid envelope;GO:0009532//plastid stroma	-	GO:0006457//protein folding;GO:0009409//response to cold;GO:0006952//defense response;GO:0007165//signal transduction;GO:0031647//regulation of protein stability	gi|90194340|gb|ABA01003.2|/2.76042e-65/cold-regulated protein [Brassica rapa subsp. chinensis]
Bra000267	15.3428	32.709	19.7392	13.5285	22.7494	22.8614	1.09212						K04460|1|3e-13|75.5|bdi:100825585|protein phosphatase 5 [EC:3.1.3.16]	-	GO:0005488//binding	GO:0010051//xylem and phloem pattern formation;GO:0043401//steroid hormone mediated signaling pathway;GO:0006970//response to osmotic stress;GO:0019725//cellular homeostasis;GO:0009738//abscisic acid mediated signaling pathway	gi|297824223|ref|XP_002879994.1|/0/hypothetical protein ARALYDRAFT_483352 [Arabidopsis lyrata subsp. lyrata]
Bra000268	248.081	181.923	171.497	196.378	248.53	157.999							K06630|1|2e-119|426|gmx:547990|tyrosine 3-monooxygenase/tryptophan 5-monooxygenase activation protein	GO:0009532//plastid stroma;GO:0016020//membrane	GO:0046872//metal ion binding;GO:0005515//protein binding	GO:0048827//phyllome development	gi|224981575|gb|ACN73535.1|/8.64888e-144/1433-2 [Brassica napus]
Bra000269	8.78234	205.347	413.828	16.7441	151.232	460.996	4.54731	5.55828	1.01097	3.17504	4.78303	1.60799	-	-	-	-	gi|297824227|ref|XP_002879996.1|/3.26893e-90/hypothetical protein ARALYDRAFT_903634 [Arabidopsis lyrata subsp. lyrata]
Bra000270	0	0.142108	0.412879	0	0	1.81652					7.50503	10.827	-	GO:0043231//intracellular membrane-bounded organelle	GO:0003676//nucleic acid binding	-	gi|297827965|ref|XP_002881865.1|/1.40773e-44/myb family transcription factor [Arabidopsis lyrata subsp. lyrata]
Bra000271	0.571366	1.90136	1.65725	0	0.973644	1.49565							K10712|1|4e-62|228|aly:ARALYDRAFT_903639|cysteamine dioxygenase [EC:1.13.11.19]	-	-	-	gi|297827967|ref|XP_002881866.1|/3.68753e-61/hypothetical protein ARALYDRAFT_903639 [Arabidopsis lyrata subsp. lyrata]
Bra000272	80.8383	62.8964	56.4624	56.8166	41.7673	47.7248							K03627|1|1e-72|269|aly:ARALYDRAFT_903640|putative transcription factor	GO:0031981//nuclear lumen	GO:0003712//transcription cofactor activity;GO:0003677//DNA binding	GO:0009725//response to hormone stimulus;GO:0006355//regulation of transcription, DNA-dependent	gi|297824233|ref|XP_002879999.1|/1.13792e-71/ATMBF1A/MBF1A [Arabidopsis lyrata subsp. lyrata]
Bra000274	26.9876	34.7122	28.5356	19.5613	35.654	28.4761							-	-	-	GO:0006351//transcription, DNA-dependent	gi|18406058|ref|NP_565984.1|/2.70763e-101/uncharacterized protein [Arabidopsis thaliana]
Bra000276	2.81288	0.35102	0	0.697915	0	0.34515							-	GO:0043231//intracellular membrane-bounded organelle	GO:0000989//transcription factor binding transcription factor activity	GO:0009639//response to red or far red light	gi|297788408|ref|XP_002862313.1|/1.54637e-36/hypothetical protein ARALYDRAFT_497523 [Arabidopsis lyrata subsp. lyrata]
Bra000277	18.9134	26.32	30.5385	19.5924	21.9423	14.8778							K00924|1|1e-167|588|ath:AT2G01450|[EC:2.7.1.-];K14512|2|5e-90|330|pop:POPTR_718188|mitogen-activated protein kinase 6 [EC:2.7.11.24];K04371|3|7e-90|330|ppp:PHYPADRAFT_126277|extracellular signal-regulated kinase 1/2 [EC:2.7.11.24]	-	GO:0004702//receptor signaling protein serine/threonine kinase activity;GO:0032559	GO:0006464//cellular protein modification process;GO:0023052//signaling	gi|18406088|ref|NP_565989.1|/0/mitogen-activated protein kinase 20 [Arabidopsis thaliana]
Bra000278	0	0	0	0.104956	0	0							-	GO:0044464//cell part	-	-	gi|297789016|ref|XP_002862523.1|/6.51108e-97/hypothetical protein ARALYDRAFT_333307 [Arabidopsis lyrata subsp. lyrata]
Bra000279	11.0677	8.13048	8.98448	11.8132	10.3552	5.43217					-1.1208		K11294|1|4e-15|82.0|zma:100273020|nucleolin;K14787|2|4e-10|65.5|pop:POPTR_413036|multiple RNA-binding domain-containing protein 1	GO:0009536//plastid	GO:0003676//nucleic acid binding	-	gi|18406092|ref|NP_565990.1|/0/MEI2-like 2 protein [Arabidopsis thaliana]
Bra000280	18.3242	18.778	23.9348	19.9925	14.889	19.8935							K00948|1|8e-14|76.3|cme:CMT292C|ribose-phosphate pyrophosphokinase [EC:2.7.6.1]	GO:0016020//membrane;GO:0044424//intracellular part	GO:0046872//metal ion binding;GO:0016778;GO:0032559	GO:0009117//nucleotide metabolic process;GO:0006796//phosphate-containing compound metabolic process	gi|297824257|ref|XP_002880011.1|/0/ribose-phosphate pyrophosphokinase 4 [Arabidopsis lyrata subsp. lyrata]
Bra000281	0.157017	0.313506	0	0	0	0							-	GO:0009536//plastid	GO:0003676//nucleic acid binding	-	gi|297827997|ref|XP_002881881.1|/1.09651e-106/DNA-binding family protein [Arabidopsis lyrata subsp. lyrata]
Bra000282	0.15069	2.10612	0.145692	0.149553	0.308142	0							-	-	GO:0003676//nucleic acid binding;GO:0001071//nucleic acid binding transcription factor activity	GO:0006351//transcription, DNA-dependent;GO:0032501//multicellular organismal process	gi|312281787|dbj|BAJ33759.1|/8.87152e-139/unnamed protein product [Thellungiella halophila]
Bra000283	40.0453	15.6738	38.525	40.9267	20.2179	15.3142	-1.35328		1.29744	-1.01741	-1.41817		K12126|1|2e-19|95.5|aly:ARALYDRAFT_471048|phytochrome-interacting factor 3	GO:0043231//intracellular membrane-bounded organelle	GO:0003676//nucleic acid binding;GO:0001071//nucleic acid binding transcription factor activity	GO:0010017//red or far-red light signaling pathway;GO:0007602//phototransduction;GO:0009692	gi|297824267|ref|XP_002880016.1|/2.24398e-143/hypothetical protein ARALYDRAFT_483401 [Arabidopsis lyrata subsp. lyrata]
Bra000284	0.598687	0.25615	0.909592	0.509289	0.174892	0.0839554							K13367|1|0.0|770|aly:ARALYDRAFT_486367|non-specific polyamine oxidase [EC:1.5.3.17];K11450|3|4e-57|220|smo:SELMODRAFT_449015|lysine-specific histone demethylase 1 [EC:1.-.-.-]	-	GO:0016647//oxidoreductase activity, acting on the CH-NH group of donors, oxygen as acceptor	GO:0006595//polyamine metabolic process	gi|75206576|sp|Q9SKX5.1|PAO2_ARATH/0/RecName: Full=Probable polyamine oxidase 2; Short=AtPAO2; AltName: Full=Amine oxidase 1
Bra000285	73.0321	40.4541	39.9229	76.9157	80.9722	49.6085							K02906|1|1e-113|407|aly:ARALYDRAFT_483405|large subunit ribosomal protein L3	GO:0009532//plastid stroma;GO:0030529//ribonucleoprotein complex	GO:0003723//RNA binding;GO:0005198//structural molecule activity	GO:0010467//gene expression	gi|297824271|ref|XP_002880018.1|/1.3847e-112/50S ribosomal protein L3 [Arabidopsis lyrata subsp. lyrata]
Bra000286	2.15259	3.58163	3.41085	2.78912	2.26202	2.40652							-	-	GO:0005515//protein binding	-	gi|297828005|ref|XP_002881885.1|/0/hypothetical protein ARALYDRAFT_483406 [Arabidopsis lyrata subsp. lyrata]
Bra000288	149.101	121.205	148.231	155.744	145.881	133.952							K01704|1|2e-63|239|aly:ARALYDRAFT_483410|3-isopropylmalate/(R)-2-methylmalate dehydratase small subunit [EC:4.2.1.33 4.2.1.35]	GO:0009532//plastid stroma	GO:0016835//carbon-oxygen lyase activity	GO:0006970//response to osmotic stress	gi|297824281|ref|XP_002880023.1|/2.30658e-62/aconitase C-terminal domain-containing protein [Arabidopsis lyrata subsp. lyrata]
Bra000289	1.52879	2.21996	2.55306	0.827595	0.852596	1.5007							K06911|1|5e-159|558|aly:ARALYDRAFT_670248|	GO:0016020//membrane;GO:0043231//intracellular membrane-bounded organelle	GO:0005515//protein binding	GO:0009725//response to hormone stimulus;GO:0009637//response to blue light	gi|297824289|ref|XP_002880027.1|/5.70788e-158/predicted protein [Arabidopsis lyrata subsp. lyrata]
Bra000290	1.53788	0.767651	0.929298	1.71707	0	1.69833							K07976|1|2e-113|406|aly:ARALYDRAFT_903694|Rab family, other	GO:0009536//plastid;GO:0016023//cytoplasmic membrane-bounded vesicle;GO:0044431//Golgi apparatus part;GO:0016020//membrane	GO:0017111//nucleoside-triphosphatase activity;GO:0032561//guanyl ribonucleotide binding	GO:0035556//intracellular signal transduction;GO:0009207;GO:0048193//Golgi vesicle transport;GO:0006950//response to stress	gi|297828009|ref|XP_002881887.1|/1.57218e-112/hypothetical protein ARALYDRAFT_903694 [Arabidopsis lyrata subsp. lyrata]
Bra000291	0	0.20132	0	0.400275	0	0							K12126|1|3e-06|50.1|aly:ARALYDRAFT_471048|phytochrome-interacting factor 3	GO:0043231//intracellular membrane-bounded organelle;GO:0044444//cytoplasmic part	GO:0001071//nucleic acid binding transcription factor activity	GO:0006351//transcription, DNA-dependent	gi|334184893|ref|NP_001189738.1|/4.28013e-77/transcription factor bHLH129 [Arabidopsis thaliana]
Bra000292	723.999	672.397	569.977	920.789	751.639	632.067							-	GO:0031410//cytoplasmic vesicle	-	-	gi|559237|gb|AAA98492.1|/4.31914e-45/tyrosine-rich hydroxyproline-rich glycoprotein, partial [Petroselinum crispum]
Bra000293	30.6478	27.394	27.7454	34.4177	21.8063	34.6379							K12471|1|0.0|696|aly:ARALYDRAFT_486396|epsin	GO:0031090//organelle membrane;GO:0043231//intracellular membrane-bounded organelle	GO:0005515//protein binding;GO:0008289//lipid binding	-	gi|15215854|gb|AAK91471.1|/0/At2g43170/F14B2.11 [Arabidopsis thaliana]
Bra000294	5.92598	6.00178	6.72587	5.02892	6.84925	3.45654							-	GO:0009536//plastid	-	-	gi|297828015|ref|XP_002881890.1|/0/hypothetical protein ARALYDRAFT_903700 [Arabidopsis lyrata subsp. lyrata]
Bra000295	29.7862	33.4793	35.0414	33.0759	34.6075	34.8619							K05658|1|1e-119|428|vvi:100262734|ATP-binding cassette, subfamily B (MDR/TAP), member 1;K00924|2|1e-107|388|osa:4337593|[EC:2.7.1.-]	GO:0016020//membrane	GO:0004713//protein tyrosine kinase activity;GO:0032559	GO:0006464//cellular protein modification process	gi|297810197|ref|XP_002872982.1|/0/kinase family protein [Arabidopsis lyrata subsp. lyrata]
Bra000296	0.822767	1.71745	5.13446	0.371164	1.75893	2.5698		2.64166	1.57995		2.79153		-	-	GO:0016741	GO:0006730//one-carbon metabolic process	gi|75339112|sp|Q9ZW75.1|PMTJ_ARATH/0/RecName: Full=Probable methyltransferase PMT19
Bra000297	3.06146	4.01142	3.9774	3.41816	4.30396	4.13217							-	GO:0009536//plastid	-	-	gi|145331105|ref|NP_001078044.1|/1.74849e-154/uncharacterized protein [Arabidopsis thaliana]
Bra000298	7.68941	9.88351	11.7092	8.01298	6.78093	7.35944							K15272|1|3e-53|207|vcn:VOLCADRAFT_107400|solute carrier family 35 (UDP-sugar transporter), member A1/2/3	GO:0012505//endomembrane system;GO:0031224//intrinsic to membrane	GO:0005402//cation:sugar symporter activity	GO:0008643//carbohydrate transport	gi|145360939|ref|NP_181853.3|/0/nucleotide-sugar transporter [Arabidopsis thaliana]
Bra000299	5.07185	6.75112	1.63455	10.0672	2.88092	1.65956							K13448|1|1e-32|135|ath:AT2G43290|calcium-binding protein CML	GO:0043231//intracellular membrane-bounded organelle	GO:0046872//metal ion binding	GO:0006950//response to stress	gi|18406202|ref|NP_565996.1|/1.95638e-31/calmodulin-like protein 5 [Arabidopsis thaliana]
Bra000300	9.90368	11.7341	12.8371	6.0486	7.56661	11.3242							-	-	-	-	gi|18406207|ref|NP_565997.1|/1.40879e-165/S-adenosyl-L-methionine-dependent methyltransferase-like protein [Arabidopsis thaliana]
Bra000301	50.457	51.5069	101.962	28.1962	47.871	80.7651		1.01491			1.51823		-	GO:0043231//intracellular membrane-bounded organelle	-	-	gi|30689349|ref|NP_850394.1|/1.73728e-62/uncharacterized protein [Arabidopsis thaliana]
Bra000302	16.4138	29.8686	29.73	9.2791	16.9945	17.3359							K00432|1|9e-76|280|gmx:100527297|glutathione peroxidase [EC:1.11.1.9]	-	GO:0004601//peroxidase activity	GO:0008152//metabolic process;GO:0006950//response to stress	gi|18028086|gb|AAL55967.1|AF322903_1/1.13014e-103/phospholipid hydroperoxide glutathione peroxidase [Raphanus sativus]
Bra000303	10.5815	12.0729	13.78	8.25133	9.49418	12.4009							K01012|1|0.0|644|aly:ARALYDRAFT_903720|biotin synthetase [EC:2.8.1.6]	GO:0043231//intracellular membrane-bounded organelle	GO:0046914//transition metal ion binding;GO:0051540;GO:0016783//sulfurtransferase activity	GO:0006768//biotin metabolic process	gi|297828031|ref|XP_002881898.1|/0/hypothetical protein ARALYDRAFT_903720 [Arabidopsis lyrata subsp. lyrata]
Bra000304	3.70501	6.50477	9.26412	4.56462	8.22941	8.27717		1.32218					K13155|1|1e-117|421|ath:AT2G43370|U11/U12 small nuclear ribonucleoprotein 35 kDa protein	GO:0043231//intracellular membrane-bounded organelle	GO:0003676//nucleic acid binding	-	gi|30689357|ref|NP_850395.1|/1.25268e-116/U11/U12 small nuclear ribonucleoprotein 35 kDa protein [Arabidopsis thaliana]
Bra000305	28.5245	28.9059	37.0023	28.3093	41.4752	31.5181							K01069|1|2e-64|243|vcn:VOLCADRAFT_74188|hydroxyacylglutathione hydrolase [EC:3.1.2.6]	GO:0009536//plastid	GO:0046914//transition metal ion binding;GO:0016812//hydrolase activity, acting on carbon-nitrogen (but not peptide) bonds, in cyclic amides;GO:0016790//thiolester hydrolase activity	GO:0016999//antibiotic metabolic process;GO:0006089//lactate metabolic process	gi|297828043|ref|XP_002881904.1|/1.7585e-156/glyoxalase 2-1 [Arabidopsis lyrata subsp. lyrata]
Bra000306	0.875284	1.09227	1.48095	0.651511	0.447462	0.429602							-	-	-	-	gi|297828047|ref|XP_002881906.1|/1.99088e-25/hypothetical protein ARALYDRAFT_322019 [Arabidopsis lyrata subsp. lyrata]
Bra000307	0.180828	0.0902623	0	0.179464	0.0462213	0							-	-	GO:0001071//nucleic acid binding transcription factor activity	GO:0006351//transcription, DNA-dependent	gi|15224289|ref|NP_181878.1|/0/RWP-RK domain-containing protein [Arabidopsis thaliana]
Bra000308	0.642159	0.360609	0.426843	0.398322	0.533462	0.275783							-	-	GO:0001071//nucleic acid binding transcription factor activity	GO:0006351//transcription, DNA-dependent	gi|15224289|ref|NP_181878.1|/0/RWP-RK domain-containing protein [Arabidopsis thaliana]
Bra000310	32.5618	43.9718	24.7358	22.2174	25.5638	18.2649							K01183|1|7e-89|325|vvi:100250948|chitinase [EC:3.2.1.14]	GO:0005618//cell wall;GO:0005576//extracellular region	GO:0004553//hydrolase activity, hydrolyzing O-glycosyl compounds;GO:0030247//polysaccharide binding	GO:0006026	gi|297828065|ref|XP_002881915.1|/4.25583e-131/hypothetical protein ARALYDRAFT_346169 [Arabidopsis lyrata subsp. lyrata]
Bra000311	50.773	21.9851	1.33073	54.1844	18.6071	1.95157	-1.20754	-5.25377	-4.04624	-1.54202	-4.79517	-3.25314	K01183|1|2e-96|350|pop:POPTR_826290|chitinase [EC:3.2.1.14]	GO:0044421//extracellular region part;GO:0044464//cell part	GO:0004553//hydrolase activity, hydrolyzing O-glycosyl compounds;GO:0030247//polysaccharide binding	GO:0006950//response to stress;GO:0006026	gi|116267545|dbj|BAF35569.1|/8.73109e-139/chitinase [Brassica rapa subsp. pekinensis]
Bra000312	3.95279	0.730771	0.566178	4.79475	1.34716	0.718551	-2.43538	-2.80355			-2.73829		K03791|1|2e-92|337|aly:ARALYDRAFT_483472|putative chitinase;K01183|3|5e-48|189|osa:4336265|chitinase [EC:3.2.1.14]	GO:0005576//extracellular region;GO:0016020//membrane	GO:0004553//hydrolase activity, hydrolyzing O-glycosyl compounds;GO:0030247//polysaccharide binding	GO:0009056//catabolic process;GO:0005975//carbohydrate metabolic process;GO:0043170	gi|15224314|ref|NP_181888.1|/1.60455e-114/chitinase-like protein [Arabidopsis thaliana]
Bra000314	0	0.157959	0	0	0.161775	0							K03791|1|3e-130|462|aly:ARALYDRAFT_483472|putative chitinase;K01183|3|3e-65|246|pop:POPTR_826290|chitinase [EC:3.2.1.14]	GO:0005576//extracellular region;GO:0016020//membrane	GO:0004553//hydrolase activity, hydrolyzing O-glycosyl compounds;GO:0030247//polysaccharide binding	GO:0050896//response to stimulus;GO:0006026	gi|297828075|ref|XP_002881920.1|/3.4532e-129/glycoside hydrolase family 19 protein [Arabidopsis lyrata subsp. lyrata]
Bra000315	11.9434	44.3078	56.7385	11.707	40.2523	82.3572	1.89135	2.24812		1.78171	2.81453	1.03282	K03791|1|1e-118|424|aly:ARALYDRAFT_483472|putative chitinase;K01183|3|1e-66|251|pop:POPTR_826290|chitinase [EC:3.2.1.14]	GO:0005576//extracellular region;GO:0016020//membrane	GO:0004553//hydrolase activity, hydrolyzing O-glycosyl compounds;GO:0030247//polysaccharide binding	GO:0006026	gi|339275754|dbj|BAK48742.1|/7.29171e-144/endochitinase [Brassica rapa subsp. chinensis]
Bra000316	13.8374	20.908	27.8418	6.68095	15.2951	25.3309		1.00867			1.92277		K03104|1|7e-30|126|aly:ARALYDRAFT_483476|signal recognition particle subunit SRP14	GO:0048500//signal recognition particle	GO:0005488//binding	GO:0006605//protein targeting	gi|297828079|ref|XP_002881922.1|/9.31408e-29/signal recognition particle 14 kDa family protein [Arabidopsis lyrata subsp. lyrata]
Bra000317	16.5057	26.1636	21.0138	19.0698	13.5266	14.5328							K14767|1|0.0|679|aly:ARALYDRAFT_903763|U3 small nucleolar RNA-associated protein 3	-	-	-	gi|297824349|ref|XP_002880057.1|/0/Sas10/U3 ribonucleoprotein family protein [Arabidopsis lyrata subsp. lyrata]
Bra000318	29.1972	5.23703	5.27205	32.1281	7.12786	3.45555	-2.47901	-2.46939		-2.1723	-3.21685	-1.04455	-	GO:0016020//membrane	-	-	gi|297824353|ref|XP_002880059.1|/3.46395e-154/hypothetical protein ARALYDRAFT_903766 [Arabidopsis lyrata subsp. lyrata]
Bra000321	34.2304	35.8199	30.2043	32.1303	37.0014	38.1559							K03921|1|0.0|749|aly:ARALYDRAFT_903770|acyl-[acyl-carrier-protein] desaturase [EC:1.14.19.2]	GO:0009532//plastid stroma	GO:0046872//metal ion binding;GO:0016215	GO:0006952//defense response;GO:0006633//fatty acid biosynthetic process;GO:0009694//jasmonic acid metabolic process;GO:0009867//jasmonic acid mediated signaling pathway;GO:0009863//salicylic acid mediated signaling pathway;GO:0002252	gi|134943|sp|P29108.1|STAD_BRANA/0/RecName: Full=Acyl-[acyl-carrier-protein] desaturase, chloroplastic; AltName: Full=Stearoyl-ACP desaturase; Flags: Precursor
Bra000323	0	0.472061	0	0	0	0							-	-	-	-	gi|297828091|ref|XP_002881928.1|/1.0358e-29/hypothetical protein ARALYDRAFT_346189 [Arabidopsis lyrata subsp. lyrata]
Bra000325	58.0777	64.6238	88.9065	47.4326	55.051	81.359							-	GO:0031410//cytoplasmic vesicle;GO:0043231//intracellular membrane-bounded organelle	-	-	gi|15224357|ref|NP_181906.1|/2.51353e-26/uncharacterized protein [Arabidopsis thaliana]
Bra000326	57.5521	59.2187	62.2724	60.8296	54.17	46.1952							K14512|1|0.0|763|ath:AT2G43790|mitogen-activated protein kinase 6 [EC:2.7.11.24]	GO:0044431//Golgi apparatus part;GO:0015630//microtubule cytoskeleton	GO:0004702//receptor signaling protein serine/threonine kinase activity;GO:0032559	GO:0010374//stomatal complex development;GO:0010375//stomatal complex patterning;GO:0003006//developmental process involved in reproduction;GO:0000302//response to reactive oxygen species;GO:0048513//organ development;GO:0023052//signaling;GO:0009700//indole phytoalexin biosynthetic process;GO:0006970//response to osmotic stress;GO:0006464//cellular protein modification process;GO:0051704;GO:0033…	gi|306476241|gb|ADM89008.1|/0/MPK6 protein [Brassica napus]
Bra000327	0.086607	0	0	0	0	0.170032							K01213|1|1e-69|262|gmx:100802357|galacturan 1,4-alpha-galacturonidase [EC:3.2.1.67];K01184|3|5e-66|250|rcu:RCOM_1267820|polygalacturonase [EC:3.2.1.15]	GO:0044464//cell part	GO:0004553//hydrolase activity, hydrolyzing O-glycosyl compounds	GO:0044238//primary metabolic process;GO:0045229//external encapsulating structure organization	gi|297813385|ref|XP_002874576.1|/1.52259e-162/predicted protein [Arabidopsis lyrata subsp. lyrata]
Bra000328	0.872353	1.55843	1.50928	0.91134	0.751097	0.270419							-	GO:0016020//membrane;GO:0030312//external encapsulating structure	GO:0003779//actin binding	GO:0007010//cytoskeleton organization	gi|15224360|ref|NP_181908.1|/0/formin-like protein 2 [Arabidopsis thaliana]
Bra000329	0.367307	0.458363	0.71025	0.364536	0.751097	0.270419							K13691|1|0.0|716|ath:AT2G43820|pathogen-inducible salicylic acid glucosyltransferase [EC:2.4.1.-]	-	GO:0035251//UDP-glucosyltransferase activity	GO:0009072//aromatic amino acid family metabolic process;GO:0032787//monocarboxylic acid metabolic process	gi|15224368|ref|NP_181910.1|/0/UDP-glucosyltransferase 74F2 [Arabidopsis thaliana]
Bra000330	0.182837	1.09518	0	0.090729	1.12164	0.179478			-10.097				K13691|1|0.0|735|aly:ARALYDRAFT_483498|pathogen-inducible salicylic acid glucosyltransferase [EC:2.4.1.-]	-	GO:0035251//UDP-glucosyltransferase activity	GO:0009072//aromatic amino acid family metabolic process;GO:0032787//monocarboxylic acid metabolic process	gi|297824375|ref|XP_002880070.1|/0/UDP-glucosyltransferase 74F2 [Arabidopsis lyrata subsp. lyrata]
Bra000331	0	0.100169	0	0	0	0							K01184|1|3e-124|443|rcu:RCOM_1267820|polygalacturonase [EC:3.2.1.15]	-	GO:0004553//hydrolase activity, hydrolyzing O-glycosyl compounds	GO:0044238//primary metabolic process;GO:0045229//external encapsulating structure organization	gi|75318034|sp|O22818.1|PGLR6_ARATH/0/RecName: Full=Probable polygalacturonase At2g43860; Short=PG; AltName: Full=Pectinase At2g43860; Flags: Precursor
Bra000332	0	0	0	0.105772	0	0							K01184|1|0.0|649|ath:AT3G59850|polygalacturonase [EC:3.2.1.15]	GO:0044464//cell part	GO:0004553//hydrolase activity, hydrolyzing O-glycosyl compounds	GO:0044238//primary metabolic process;GO:0045229//external encapsulating structure organization	gi|297828105|ref|XP_002881935.1|/0/hypothetical protein ARALYDRAFT_483504 [Arabidopsis lyrata subsp. lyrata]
Bra000334	2.04233	4.07781	4.6544	1.88214	2.23731	3.00721							-	GO:0009536//plastid	-	-	gi|297828115|ref|XP_002881940.1|/1.32086e-116/hypothetical protein ARALYDRAFT_483511 [Arabidopsis lyrata subsp. lyrata]
Bra000335	22.6076	26.1462	28.427	22.5596	26.7778	26.4366							-	GO:0009526//plastid envelope	GO:0015075//ion transmembrane transporter activity	GO:0006811//ion transport	gi|297828117|ref|XP_002881941.1|/5.64377e-144/hypothetical protein ARALYDRAFT_483513 [Arabidopsis lyrata subsp. lyrata]
Bra000336	9.97707	11.393	11.364	13.0894	12.0175	12.477							K15227|1|0.0|912|aly:ARALYDRAFT_493579|arogenate dehydrogenase (NADP+), plant [EC:1.3.1.78]	-	GO:0016628//oxidoreductase activity, acting on the CH-CH group of donors, NAD or NADP as acceptor	GO:0006570//tyrosine metabolic process	gi|297801036|ref|XP_002868402.1|/0/arogenate dehydrogenase [Arabidopsis lyrata subsp. lyrata]
Bra000337	3.75783	3.35663	1.33855	2.94433	1.81997	2.52391							-	GO:0016020//membrane	-	-	gi|297824389|ref|XP_002880077.1|/8.16303e-79/hypothetical protein ARALYDRAFT_483519 [Arabidopsis lyrata subsp. lyrata]
Bra000338	8.25124	10.2379	7.97759	8.07202	9.03899	11.5709							K00215|1|4e-173|605|aly:ARALYDRAFT_483522|dihydrodipicolinate reductase [EC:1.3.1.26]	GO:0009536//plastid	GO:0016628//oxidoreductase activity, acting on the CH-CH group of donors, NAD or NADP as acceptor	GO:0009089//lysine biosynthetic process via diaminopimelate	gi|297828127|ref|XP_002881946.1|/4.03781e-172/dihydrodipicolinate reductase family protein [Arabidopsis lyrata subsp. lyrata]
Bra000339	41.9844	59.3869	95.6518	35.5277	54.7123	81.7513		1.18794			1.2023		K00794|1|1e-91|336|ath:AT2G44050|6,7-dimethyl-8-ribityllumazine synthase [EC:2.5.1.78]	GO:0016020//membrane	-	GO:0009414//response to water deprivation;GO:0003006//developmental process involved in reproduction;GO:0010038//response to metal ion	gi|297824395|ref|XP_002880080.1|/1.52181e-152/predicted protein [Arabidopsis lyrata subsp. lyrata]
Bra000340	12.5204	17.5586	16.7166	12.4259	8.5342	27.7996					1.16171	1.70374	-	GO:0044464//cell part	-	GO:0043401//steroid hormone mediated signaling pathway;GO:0040008//regulation of growth	gi|297824399|ref|XP_002880082.1|/2.00653e-23/hypothetical protein ARALYDRAFT_483527 [Arabidopsis lyrata subsp. lyrata]
Bra000341	9.39708	16.261	16.1519	8.08271	9.18092	18.8589					1.22233	1.03853	K02937|1|1e-86|317|aly:ARALYDRAFT_497533|large subunit ribosomal protein L7e	GO:0031090//organelle membrane;GO:0015934//large ribosomal subunit;GO:0030312//external encapsulating structure;GO:0009536//plastid;GO:0031981//nuclear lumen	GO:0005488//binding;GO:0005198//structural molecule activity	GO:0010467//gene expression	gi|297788284|ref|XP_002862275.1|/1.04958e-85/60S ribosomal protein L7 [Arabidopsis lyrata subsp. lyrata]
Bra000342	63.9589	86.6338	95.8731	73.1248	142.088	108.39							-	-	-	-	gi|297824405|ref|XP_002880085.1|/1.81207e-158/hypothetical protein ARALYDRAFT_483537 [Arabidopsis lyrata subsp. lyrata]
Bra000343	0	0	0	0.112474	0	0							K11423|1|4e-33|140|vcn:VOLCADRAFT_65215|histone-lysine N-methyltransferase SETD2 [EC:2.1.1.43];K11422|4|7e-19|93.2|smo:SELMODRAFT_438147|histone-lysine N-methyltransferase SETD1 [EC:2.1.1.43];K11420|5|7e-16|83.2|bdi:100843697|euchromatic histone-lysine N-methyltransferase [EC:2.1.1.43]	GO:0043231//intracellular membrane-bounded organelle	GO:0016279//protein-lysine N-methyltransferase activity	GO:0016571//histone methylation	gi|297824409|ref|XP_002880087.1|/5.40553e-151/SET domain-containing protein [Arabidopsis lyrata subsp. lyrata]
Bra000344	3.26495	1.30379	1.08228	2.12935	1.23991	0.732563							K01265|1|0.0|714|aly:ARALYDRAFT_483541|methionyl aminopeptidase [EC:3.4.11.18]	GO:0044424//intracellular part	GO:0043169//cation binding;GO:0008238//exopeptidase activity;GO:0008237//metallopeptidase activity	GO:0006464//cellular protein modification process;GO:0051604//protein maturation	gi|297828141|ref|XP_002881953.1|/0/hypothetical protein ARALYDRAFT_483541 [Arabidopsis lyrata subsp. lyrata]
Bra000345	1.8842	2.61255	2.22653	2.18165	2.35458	0.719282							-	GO:0005874//microtubule	GO:0015631//tubulin binding	GO:0003006//developmental process involved in reproduction;GO:0009791//post-embryonic development;GO:0007349//cellularization;GO:0009987//cellular process	gi|15224831|ref|NP_181947.1|/2.7551e-95/uncharacterized protein [Arabidopsis thaliana]
Bra000346	6.07726	9.52062	9.31073	5.56746	5.83124	5.04782							-	-	-	-	gi|18406480|ref|NP_566014.1|/2.12752e-139/pre-mRNA splicing factor domain-containing protein [Arabidopsis thaliana]
Bra000347	31.865	47.471	36.531	27.9041	33.5886	28.8585							-	GO:0031410//cytoplasmic vesicle	-	-	gi|18406483|ref|NP_030959.1|/0/uncharacterized protein [Arabidopsis thaliana]
Bra000348	0.480214	4.04834	0.20635	2.01228	2.67316	0.471392	3.07558		-4.29416		-2.09383	-2.50355	-	-	-	-	gi|18406488|ref|NP_030961.1|/4.65778e-170/uncharacterized protein [Arabidopsis thaliana]
Bra000349	49.1934	45.9517	71.76	31.9772	55.0034	92.6257					1.53437		-	-	GO:0046872//metal ion binding	-	gi|18406507|ref|NP_566015.1|/2.45537e-66/calcium-binding EF-hand-containing protein [Arabidopsis thaliana]
Bra000351	76.2677	83.6153	73.202	75.7842	77.5064	78.4964							K01647|1|0.0|805|ath:AT2G44350|citrate synthase [EC:2.3.3.1]	GO:0030312//external encapsulating structure;GO:0044429//mitochondrial part;GO:0009536//plastid	GO:0046914//transition metal ion binding;GO:0046912//transferase activity, transferring acyl groups, acyl groups converted into alkyl on transfer;GO:0032559	GO:0009060//aerobic respiration;GO:0005975//carbohydrate metabolic process;GO:0010038//response to metal ion	gi|18406515|ref|NP_566016.1|/0/citrate synthase 4 [Arabidopsis thaliana]
Bra000352	0.677174	0.338019	0.163679	1.0081	0.173092	0							-	-	-	-	gi|15224871|ref|NP_181966.1|/8.14959e-98/cysteine/histidine-rich C1 domain-containing protein [Arabidopsis thaliana]
Bra000353	3.86639	4.63188	6.72868	3.30001	5.37627	5.46531							K08737|1|6e-06|50.8|mtr:MTR_7g109470|DNA mismatch repair protein MSH6	-	-	-	gi|297828159|ref|XP_002881962.1|/2.38446e-151/emsy N terminus domain-containing protein [Arabidopsis lyrata subsp. lyrata]
Bra000354	0.172488	0.602695	0	0.171187	0	0.0846594							K01179|1|1e-108|392|osa:4347660|endoglucanase [EC:3.2.1.4]	-	GO:0016798//hydrolase activity, acting on glycosyl bonds	GO:0044238//primary metabolic process	gi|297828165|ref|XP_002881965.1|/0/glycosyl hydrolase family 9 protein [Arabidopsis lyrata subsp. lyrata]
Bra000355	44.8782	47.7505	52.1439	21.4884	43.4702	48.3045				1.01647	1.1686		K07893|1|2e-111|399|aly:ARALYDRAFT_903887|Ras-related protein Rab-6A	GO:0012505//endomembrane system;GO:0031090//organelle membrane;GO:0044444//cytoplasmic part	GO:0032561//guanyl ribonucleotide binding;GO:0003824//catalytic activity	GO:0035556//intracellular signal transduction;GO:0046903//secretion	gi|15224916|ref|NP_181989.1|/2.37929e-110/Ras-related protein RABH1B [Arabidopsis thaliana]
Bra000356	78.8768	89.6058	105.187	62.423	105.327	121.148							K03955|1|1e-54|208|aly:ARALYDRAFT_483594|NADH dehydrogenase (ubiquinone) 1 alpha/beta subcomplex 1 [EC:1.6.5.3 1.6.99.3]	GO:0044429//mitochondrial part	GO:0019842//vitamin binding;GO:0022892	GO:0006631//fatty acid metabolic process	gi|297824487|ref|XP_002880126.1|/1.85492e-53/mtACP-1 [Arabidopsis lyrata subsp. lyrata]
Bra000357	2.67132	3.378	4.99327	3.18141	1.63876	4.80745						1.55267	-	GO:0009526//plastid envelope;GO:0031090//organelle membrane	-	-	gi|297824489|ref|XP_002880127.1|/0/hypothetical protein ARALYDRAFT_483595 [Arabidopsis lyrata subsp. lyrata]
Bra000358	35.5089	38.9078	120.578	39.9685	31.4354	77.7895		1.76371	1.63183			1.30719	-	-	-	-	gi|18406598|ref|NP_566023.1|/9.44583e-26/uncharacterized protein [Arabidopsis thaliana]
Bra000359	26.6803	32.7364	42.6561	22.485	27.279	33.0669							K03115|1|3e-124|442|aly:ARALYDRAFT_483599|casein kinase II subunit beta	GO:0043234//protein complex;GO:0043231//intracellular membrane-bounded organelle	GO:0019207//kinase regulator activity;GO:0005515//protein binding;GO:0004672//protein kinase activity	GO:0009648//photoperiodism;GO:0007623//circadian rhythm	gi|297828187|ref|XP_002881976.1|/3.12414e-123/hypothetical protein ARALYDRAFT_483599 [Arabidopsis lyrata subsp. lyrata]
Bra000360	26.9646	28.76	38.5484	21.043	33.8141	34.5005							-	-	-	GO:0006351//transcription, DNA-dependent	gi|297828189|ref|XP_002881977.1|/5.34309e-103/transcription factor [Arabidopsis lyrata subsp. lyrata]
Bra000361	7.19921	17.8652	12.3299	5.92006	18.2967	12.5186	1.31124			1.6279			-	-	GO:0005488//binding	GO:0007049//cell cycle	gi|297828191|ref|XP_002881978.1|/4.43129e-79/CYCP4_1 [Arabidopsis lyrata subsp. lyrata]
Bra000362	4.87421	2.53034	4.71256	5.99843	3.78752	2.8708							K13424|1|4e-27|119|rcu:RCOM_0664190|WRKY transcription factor 33	-	GO:0003677//DNA binding;GO:0001071//nucleic acid binding transcription factor activity	GO:0006351//transcription, DNA-dependent	gi|297828193|ref|XP_002881979.1|/1.94011e-83/WRKY family transcription factor [Arabidopsis lyrata subsp. lyrata]
Bra000363	1.75396	1.11428	2.4666	1.74073	1.30423	2.66087							-	GO:0043232	-	GO:0006897//endocytosis	gi|18406626|ref|NP_566027.1|/4.47616e-105/ELMO/CED-12 domain-containing protein [Arabidopsis thaliana]
Bra000364	93.8206	148.353	19.4811	133.733	154.511	25.5481		-2.26783	-2.92888		-2.38806	-2.59642	-	GO:0031225//anchored to membrane	GO:0046914//transition metal ion binding	-	gi|3399769|gb|AAC32039.1|/3.27466e-31/uclacyanin II [Arabidopsis thaliana]
Bra000365	98.6705	123.515	140.571	107.129	124.037	122.003							-	GO:0016020//membrane	-	-	gi|297828201|ref|XP_002881983.1|/0/predicted protein [Arabidopsis lyrata subsp. lyrata]
Bra000366	9.32272	4.87514	4.00601	5.14022	6.3546	3.77679		-1.21858					K09286|1|4e-34|143|aly:ARALYDRAFT_487996|EREBP-like factor	GO:0009536//plastid	GO:0003676//nucleic acid binding;GO:0001071//nucleic acid binding transcription factor activity	GO:0006351//transcription, DNA-dependent	gi|297824531|ref|XP_002880148.1|/5.28954e-78/hypothetical protein ARALYDRAFT_483623 [Arabidopsis lyrata subsp. lyrata]
Bra000367	11.3279	12.053	13.9785	8.28395	10.8201	8.48619							-	GO:0043231//intracellular membrane-bounded organelle	-	-	gi|297828223|ref|XP_002881994.1|/1.23138e-111/hypothetical protein ARALYDRAFT_903941 [Arabidopsis lyrata subsp. lyrata]
Bra000368	94.1721	111.333	109.738	71.3261	87.1634	129.905							K09481|1|5e-18|87.4|aly:ARALYDRAFT_483640|protein transport protein SEC61 subunit beta	-	-	GO:0006810//transport	gi|297828225|ref|XP_002881995.1|/6.14997e-17/SEC61 beta [Arabidopsis lyrata subsp. lyrata]
Bra000369	13.5299	0.365061	0.353546	9.0729	0.373879	0	-5.21188	-5.25811		-4.60092	-9.82542		-	-	GO:0005488//binding	GO:0007049//cell cycle	gi|297824545|ref|XP_002880155.1|/1.51109e-116/CYCP3_1 [Arabidopsis lyrata subsp. lyrata]
Bra000371	3.9524	6.61333	6.94295	6.13249	4.15492	6.44809							K14824|1|0.0|1104|aly:ARALYDRAFT_483090|ribosome biogenesis protein ERB1	GO:0043231//intracellular membrane-bounded organelle	-	GO:0042254//ribosome biogenesis	gi|297827669|ref|XP_002881717.1|/0/transducin family protein [Arabidopsis lyrata subsp. lyrata]
Bra000372	0.661388	0.660279	0.127891	0.39384	0.405737	0							-	-	GO:0005488//binding	GO:0006351//transcription, DNA-dependent	gi|297824549|ref|XP_002880157.1|/2.92846e-99/hypothetical protein ARALYDRAFT_483645 [Arabidopsis lyrata subsp. lyrata]
Bra000374	13.4528	15.8957	15.4572	13.0934	16.1468	13.716							K00981|1|5e-95|347|smo:SELMODRAFT_270747|phosphatidate cytidylyltransferase [EC:2.7.7.41]	GO:0009526//plastid envelope;GO:0031224//intrinsic to membrane	GO:0005488//binding;GO:0070567	GO:0006644//phospholipid metabolic process;GO:0006886//intracellular protein transport	gi|297824557|ref|XP_002880161.1|/6.10957e-165/hypothetical protein ARALYDRAFT_483649 [Arabidopsis lyrata subsp. lyrata]
Bra000375	20.1632	33.0986	34.606	18.0637	40.5395	38.2572				1.16623	1.08263		K14494|1|2e-29|129|aly:ARALYDRAFT_484073|DELLA protein	GO:0043231//intracellular membrane-bounded organelle	GO:0004468//lysine N-acetyltransferase activity;GO:0046914//transition metal ion binding;GO:0001071//nucleic acid binding transcription factor activity	GO:0010074//maintenance of meristem identity;GO:0006351//transcription, DNA-dependent;GO:0000904//cell morphogenesis involved in differentiation	gi|15225417|ref|NP_182041.1|/0/scarecrow-like protein 27 [Arabidopsis thaliana]
Bra000376	90.6381	115.862	87.3087	53.1096	165.168	99.1507				1.63689			K08341|1|2e-54|208|aly:ARALYDRAFT_915092|GABA(A) receptor-associated protein (autophagy-related protein 8)	GO:0005773//vacuole	GO:0004871//signal transducer activity;GO:0015631//tubulin binding	GO:0031669//cellular response to nutrient levels	gi|297824561|ref|XP_002880163.1|/1.0771e-61/At2g45170/T14P1.2 [Arabidopsis lyrata subsp. lyrata]
Bra000377	2999.05	3396.62	1730.17	2305.24	2937.29	3300.97							-	GO:0009534//chloroplast thylakoid	GO:0005488//binding	GO:0010876	gi|18406723|ref|NP_566036.1|/8.87543e-40/protease inhibitor/seed storage/lipid transfer protein (LTP) family protein [Arabidopsis thaliana]
Bra000378	0	0	0	0.180655	0	0							-	GO:0043231//intracellular membrane-bounded organelle	GO:0003676//nucleic acid binding	GO:0048507//meristem development;GO:0009908//flower development;GO:0009943//adaxial/abaxial axis specification;GO:0001708//cell fate specification	gi|387913740|gb|AFK10493.1|/3.08776e-101/YABBY1 [Brassica rapa var. parachinensis]
Bra000379	4.55148	7.34005	9.3088	4.16967	6.98041	7.73283							K08495|1|6e-115|411|aly:ARALYDRAFT_903960|golgi SNAP receptor complex member 1	GO:0012505//endomembrane system;GO:0044431//Golgi apparatus part;GO:0031224//intrinsic to membrane	GO:0005515//protein binding	GO:0009725//response to hormone stimulus;GO:0048193//Golgi vesicle transport	gi|297828237|ref|XP_002882001.1|/5.80707e-114/hypothetical protein ARALYDRAFT_903960 [Arabidopsis lyrata subsp. lyrata]
Bra000380	0.507881	1.52109	1.22759	0.50405	1.29819	1.9942							K14488|1|1e-59|226|aly:ARALYDRAFT_903961|SAUR family protein	-	-	GO:0009725//response to hormone stimulus	gi|297824565|ref|XP_002880165.1|/1.13292e-58/hypothetical protein ARALYDRAFT_903961 [Arabidopsis lyrata subsp. lyrata]
Bra000381	0.65299	4.56326	3.788	1.94419	1.33528	6.40993							-	-	-	-	-
Bra000382	46.2907	13.9845	0.155671	54.7303	18.6025	0.395133	-1.7269	-8.21608	-6.48918	-1.55684	-7.11386	-5.55702	K01051|1|0.0|953|aly:ARALYDRAFT_670486|pectinesterase [EC:3.1.1.11]	GO:0005618//cell wall	GO:0030234//enzyme regulator activity;GO:0004091//carboxylesterase activity	GO:0071555//cell wall organization;GO:0045229//external encapsulating structure organization	gi|297828239|ref|XP_002882002.1|/0/predicted protein [Arabidopsis lyrata subsp. lyrata]
Bra000383	23.2952	17.8132	21.4684	16.0361	14.1894	13.1365							K06636|1|5e-28|123|ppp:PHYPADRAFT_79481|structural maintenance of chromosome 1	GO:0031090//organelle membrane	-	-	gi|15225441|ref|NP_182051.1|/0/uncharacterized protein [Arabidopsis thaliana]
Bra000384	106.56	85.7273	63.9473	95.4504	63.2963	71.8261							K00800|1|0.0|882|aly:ARALYDRAFT_483663|3-phosphoshikimate 1-carboxyvinyltransferase [EC:2.5.1.19]	GO:0009536//plastid	GO:0016765//transferase activity, transferring alkyl or aryl (other than methyl) groups	GO:0008652//cellular amino acid biosynthetic process;GO:0043650;GO:0006575//cellular modified amino acid metabolic process	gi|46095337|gb|AAS80163.1|/0/5-enolpyruvylshikimate-3-phosphate synthase [Brassica rapa subsp. campestris]
Bra000385	14.4362	16.9552	21.4378	9.83244	18.1366	22.4142					1.18879		K08679|1|0.0|761|ath:AT2G45310|UDP-glucuronate 4-epimerase [EC:5.1.3.6]	GO:0044464//cell part	GO:0048037//cofactor binding;GO:0016857//racemase and epimerase activity, acting on carbohydrates and derivatives	GO:0006139//nucleobase-containing compound metabolic process	gi|15225451|ref|NP_182056.1|/0/UDP-D-glucuronate 4-epimerase 4 [Arabidopsis thaliana]
Bra000386	2.18158	4.04471	4.11801	1.95892	3.08026	3.16126							K10669|1|2e-95|347|rcu:RCOM_1611600|2'-phosphotransferase [EC:2.7.1.160]	GO:0043231//intracellular membrane-bounded organelle	-	-	gi|297828243|ref|XP_002882004.1|/4.65413e-167/hypothetical protein ARALYDRAFT_903971 [Arabidopsis lyrata subsp. lyrata]
Bra000387	12.1959	15.3556	15.4872	9.39406	9.58479	10.0063							K05283|1|0.0|694|aly:ARALYDRAFT_354960|phosphatidylinositol glycan, class W [EC:2.3.-.-]	GO:0031090//organelle membrane;GO:0031224//intrinsic to membrane	GO:0046914//transition metal ion binding;GO:0016740//transferase activity	GO:0006497//protein lipidation	gi|297800294|ref|XP_002868031.1|/0/hypothetical protein ARALYDRAFT_354960 [Arabidopsis lyrata subsp. lyrata]
Bra000388	0.132278	0	0	0	0.135246	0							K15336|1|3e-08|57.4|vvi:100259391|tRNA (cytosine38-C5)-methyltransferase [EC:2.1.1.204]	GO:0043231//intracellular membrane-bounded organelle	GO:0005488//binding	GO:0009725//response to hormone stimulus;GO:0009987//cellular process;GO:0007275//multicellular organismal development	gi|297828255|ref|XP_002882010.1|/5.53566e-90/hypothetical protein ARALYDRAFT_903982 [Arabidopsis lyrata subsp. lyrata]
Bra000389	7.93898	7.92566	2.09337	5.01397	4.42752	1.41693							-	-	GO:0005488//binding	GO:0009798//axis specification;GO:0009965//leaf morphogenesis	gi|297828261|ref|XP_002882013.1|/2.27022e-11/expressed protein [Arabidopsis lyrata subsp. lyrata]
Bra000390	0.320767	0.400286	0.0775321	0.318347	0.0819911	0.0787184							K15402|1|3e-90|330|ppp:PHYPADRAFT_180507|cytochrome P450, family 86, subfamily B, polypeptide 1 (fatty acid omega-hydroxylase) [EC:1.14.-.-];K15398|4|8e-90|329|ppp:PHYPADRAFT_151187|cytochrome P450, family 86, subfamily A, polypeptide 2/4/7/8 (fatty acid omega-hydroxylase) [EC:1.14.-.-]	GO:0043231//intracellular membrane-bounded organelle	GO:0005506//iron ion binding;GO:0004497//monooxygenase activity	GO:0008152//metabolic process	gi|15225499|ref|NP_182075.1|/0/cytochrome P450, family 704, subfamily A, polypeptide 2 [Arabidopsis thaliana]
Bra000391	34.2419	11.4482	2.4035	20.5334	7.62517	2.59771	-1.58064	-3.83255	-2.25191	-1.42913	-2.98266	-1.55353	K15402|1|2e-94|344|ath:AT5G23190|cytochrome P450, family 86, subfamily B, polypeptide 1 (fatty acid omega-hydroxylase) [EC:1.14.-.-];K15398|2|3e-94|344|ppp:PHYPADRAFT_151187|cytochrome P450, family 86, subfamily A, polypeptide 2/4/7/8 (fatty acid omega-hydroxylase) [EC:1.14.-.-]	GO:0043231//intracellular membrane-bounded organelle	GO:0005506//iron ion binding;GO:0004497//monooxygenase activity	GO:0008152//metabolic process	gi|297824599|ref|XP_002880182.1|/0/CYP704A2 [Arabidopsis lyrata subsp. lyrata]
Bra000392	0	0.159183	0	0.158248	0	0.156522							K09264|1|7e-114|407|ath:AT2G45650|MADS-box transcription factor, plant	GO:0043231//intracellular membrane-bounded organelle	GO:0001071//nucleic acid binding transcription factor activity;GO:0003677//DNA binding;GO:0016491//oxidoreductase activity	GO:0009908//flower development;GO:0006351//transcription, DNA-dependent	gi|23304710|emb|CAD48306.1|/9.61382e-116/MADS-box protein AGL6-a [Brassica oleracea var. botrytis]
Bra000393	0.768941	0.191913	0.18586	0	0.196549	0.188704							K09264|1|2e-33|140|aly:ARALYDRAFT_486333|MADS-box transcription factor, plant	GO:0043231//intracellular membrane-bounded organelle	GO:0001071//nucleic acid binding transcription factor activity;GO:0003677//DNA binding;GO:0005515//protein binding	GO:0009725//response to hormone stimulus;GO:0006606//protein import into nucleus;GO:0009908//flower development;GO:0010074//maintenance of meristem identity;GO:0006351//transcription, DNA-dependent;GO:0006950//response to stress	gi|145617255|gb|ABP88100.1|/1.33712e-95/MADS-box protein AGL20 [Brassica rapa subsp. chinensis]
Bra000394	8.80423	8.40055	14.4633	7.80991	10.2764	10.4016							K13510|1|0.0|893|aly:ARALYDRAFT_483703|lysophosphatidylcholine acyltransferase / lyso-PAF acetyltransferase [EC:2.3.1.23 2.3.1.67]	-	GO:0046872//metal ion binding;GO:0016747//transferase activity, transferring acyl groups other than amino-acyl groups	-	gi|297828285|ref|XP_002882025.1|/0/hypothetical protein ARALYDRAFT_483703 [Arabidopsis lyrata subsp. lyrata]
Bra000395	1.58224	0.52653	0.637403	0.523436	1.21331	0.776588							-	GO:0043231//intracellular membrane-bounded organelle	-	GO:0006351//transcription, DNA-dependent	gi|312281619|dbj|BAJ33675.1|/4.38909e-103/unnamed protein product [Thellungiella halophila]
Bra000396	2.47957	2.92549	4.46776	2.34901	2.65045	4.09357							K13335|1|5e-166|582|ath:AT2G45690|peroxin-16	GO:0031090//organelle membrane;GO:0042579//microbody	-	GO:0006631//fatty acid metabolic process;GO:0006996//organelle organization	gi|71034441|gb|AAZ20121.1|/2.12373e-179/putative shrunken seed protein [Brassica napus]
Bra000397	36.2017	68.9965	74.7751	21.2306	44.5851	79.9575		1.0465		1.07042	1.91309		K12161|1|3e-39|157|ath:AT2G45695|ubiquitin related modifier 1	GO:0044424//intracellular part	-	GO:0006400//tRNA modification	gi|116830751|gb|ABK28333.1|/3.76953e-38/unknown [Arabidopsis thaliana]
Bra000398	37.7505	96.1506	104.816	44.1903	69.2776	127.799	1.3488	1.47329			1.53207		K02978|1|1e-36|149|mtr:MTR_2g015680|small subunit ribosomal protein S27e	GO:0015935//small ribosomal subunit;GO:0030312//external encapsulating structure	GO:0043169//cation binding;GO:0005198//structural molecule activity	GO:0010467//gene expression;GO:0022613//ribonucleoprotein complex biogenesis	gi|217075654|gb|ACJ86187.1|/7.67606e-36/unknown [Medicago truncatula]
Bra000399	1.66063	0.979636	1.16768	1.19862	1.31201	0.518675							K08332|1|4e-14|78.2|vcn:VOLCADRAFT_41528|vacuolar protein 8	-	GO:0003824//catalytic activity	-	gi|297824621|ref|XP_002880193.1|/0/armadillo/beta-catenin repeat family protein [Arabidopsis lyrata subsp. lyrata]
Bra000400	13.0256	26.101	25.0966	15.6244	17.2461	26.8604	1.00276						K03256|1|5e-178|622|ath:AT2G45730|tRNA (adenine-N(1)-)-methyltransferase non-catalytic subunit	-	GO:0008135//translation factor activity, nucleic acid binding	GO:0006413//translational initiation	gi|18406875|ref|NP_566054.1|/5.70869e-177/translation initiation factor eIF-3 subunit P62 [Arabidopsis thaliana]
Bra000401	49.2283	8.93559	7.98808	29.2117	27.9823	8.1103	-2.46185	-2.62357			-1.84872	-1.78669	-	GO:0031231//intrinsic to peroxisomal membrane;GO:0009536//plastid	GO:0005515//protein binding	GO:0007031//peroxisome organization	gi|297824623|ref|XP_002880194.1|/5.61128e-120/peroxisomal biogenesis factor 11 family protein [Arabidopsis lyrata subsp. lyrata]
Bra000402	0.202652	0	0	0.201123	0.207199	0							-	GO:0044464//cell part	GO:0008289//lipid binding	GO:0006952//defense response;GO:0009987//cellular process;GO:0010033//response to organic substance;GO:0009628//response to abiotic stimulus	gi|297828299|ref|XP_002882032.1|/2.66205e-63/hypothetical protein ARALYDRAFT_483714 [Arabidopsis lyrata subsp. lyrata]
Bra000403	11.4921	20.2853	14.8146	13.389	13.9637	12.0984							K01840|1|3e-136|482|aly:ARALYDRAFT_904029|phosphomannomutase [EC:5.4.2.8]	GO:0044424//intracellular part	GO:0005488//binding;GO:0016868//intramolecular transferase activity, phosphotransferases	GO:0019852//L-ascorbic acid metabolic process;GO:0006013//mannose metabolic process;GO:0006970//response to osmotic stress	gi|356494238|gb|AET14211.1|/1.20106e-136/phosphomannomutase [Brassica rapa subsp. chinensis]
Bra000404	0	0	0	0.359718	0.185293	0.177897							K09377|1|7e-73|271|pop:POPTR_1098216|cysteine and glycine-rich protein	-	GO:0046914//transition metal ion binding	-	gi|297828303|ref|XP_002882034.1|/5.16106e-88/LIM domain-containing protein [Arabidopsis lyrata subsp. lyrata]
Bra000405	7.88663	32.2384	37.0949	11.9522	16.672	47.7058	2.0313	2.23374			1.99688	1.51674	-	-	-	-	gi|79577360|ref|NP_182118.3|/7.53369e-130/uncharacterized protein [Arabidopsis thaliana]
Bra000406	0.566644	0.339416	0.10957	0.449896	0.347615	0.111247							-	GO:0043231//intracellular membrane-bounded organelle	-	-	gi|240255899|ref|NP_193344.5|/1.14557e-92/uncharacterized protein [Arabidopsis thaliana]
Bra000407	2.89352	4.3958	3.16246	2.24741	2.44394	2.84036							K03094|1|2e-39|161|ppp:PHYPADRAFT_136643|S-phase kinase-associated protein 1	GO:0031461//cullin-RING ubiquitin ligase complex	-	-	gi|297828319|ref|XP_002882042.1|/2.25152e-105/hypothetical protein ARALYDRAFT_483735 [Arabidopsis lyrata subsp. lyrata]
Bra000408	4.39342	8.57273	9.26772	3.5675	6.32963	8.6254							-	-	-	-	gi|18406944|ref|NP_566061.1|/5.35377e-75/uncharacterized protein [Arabidopsis thaliana]
Bra000409	17.3454	20.6391	20.0249	18.3849	16.354	12.1353							K11647|1|0.0|2477|vvi:100249945|SWI/SNF-related matrix-associated actin-dependent regulator of chromatin subfamily A member 2/4 [EC:3.6.4.-]	GO:0043231//intracellular membrane-bounded organelle;GO:0043234//protein complex;GO:0044444//cytoplasmic part	GO:0017111//nucleoside-triphosphatase activity;GO:0003676//nucleic acid binding;GO:0032559	GO:0010160//formation of organ boundary;GO:0010468//regulation of gene expression;GO:0006338//chromatin remodeling	gi|297824661|ref|XP_002880213.1|/0/ATBRM/CHR2 [Arabidopsis lyrata subsp. lyrata]
Bra000410	34.5737	43.2539	35.3311	21.717	37.8105	31.5757							K10576|1|4e-85|311|ath:AT2G46030|ubiquitin-conjugating enzyme E2 H [EC:6.3.2.19]	-	GO:0019787//small conjugating protein ligase activity;GO:0032559	GO:0019941//modification-dependent protein catabolic process;GO:0032446//protein modification by small protein conjugation	gi|18406950|ref|NP_566062.1|/3.98473e-84/ubiquitin-conjugating enzyme E2 6 [Arabidopsis thaliana]
Bra000412	1.01397	2.89221	6.16216	2.30017	3.40638	3.27042		2.60342					-	-	GO:0016772//transferase activity, transferring phosphorus-containing groups	-	gi|297842950|ref|XP_002889356.1|/1.06459e-97/predicted protein [Arabidopsis lyrata subsp. lyrata]
Bra000413	18.6837	32.8555	35.7966	15.3105	19.4534	40.3826					1.39921	1.05371	-	GO:0043231//intracellular membrane-bounded organelle	-	-	gi|297849876|ref|XP_002892819.1|/1.94478e-120/hypothetical protein ARALYDRAFT_888845 [Arabidopsis lyrata subsp. lyrata]
Bra000414	0	0	0.238168	0	0	0							-	GO:0016020//membrane	-	GO:0009414//response to water deprivation;GO:0003006//developmental process involved in reproduction	gi|297824673|ref|XP_002880219.1|/1.42133e-78/hypothetical protein ARALYDRAFT_483759 [Arabidopsis lyrata subsp. lyrata]
Bra000415	17.7784	15.8912	13.9908	17.8494	20.2909	17.2488							-	-	-	-	gi|297824685|ref|XP_002880225.1|/2.0242e-92/hypothetical protein ARALYDRAFT_483769 [Arabidopsis lyrata subsp. lyrata]
Bra000416	7.01375	6.19406	3.78179	8.43333	3.17185	2.38323				-1.41078	-1.82318		-	GO:0043234//protein complex	GO:0005488//binding	GO:0007015//actin filament organization;GO:0000904//cell morphogenesis involved in differentiation	gi|297824687|ref|XP_002880226.1|/2.22041e-136/hypothetical protein ARALYDRAFT_483770 [Arabidopsis lyrata subsp. lyrata]
Bra000417	15.3802	15.578	18.5516	18.8209	21.2216	20.3745							-	-	-	-	gi|18407023|ref|NP_566069.1|/0/BTB/POZ/Kelch-associated protein [Arabidopsis thaliana]
Bra000418	0.354641	0	0	1.23188	0.181299	0.174063							-	-	-	-	gi|116831168|gb|ABK28538.1|/3.34652e-82/unknown [Arabidopsis thaliana]
Bra000419	77.2734	164.277	184.895	70.0697	122.205	188.27	1.08809	1.25866			1.42594		-	GO:0031224//intrinsic to membrane;GO:0031410//cytoplasmic vesicle	-	-	gi|42569970|ref|NP_566070.3|/4.80367e-30/arabinogalactan protein 16 [Arabidopsis thaliana]
Bra000420	2.32859	2.36773	1.66767	1.88305	1.80767	1.18523							K10143|1|7e-166|583|ppp:PHYPADRAFT_126406|E3 ubiquitin-protein ligase RFWD2 [EC:6.3.2.19]	GO:0043231//intracellular membrane-bounded organelle;GO:0031234//extrinsic to internal side of plasma membrane;GO:0031461//cullin-RING ubiquitin ligase complex	GO:0005515//protein binding;GO:0003824//catalytic activity	GO:0048573//photoperiodism, flowering;GO:0048572;GO:0009640//photomorphogenesis;GO:0007602//phototransduction;GO:0008152//metabolic process	gi|30690337|ref|NP_182157.2|/0/protein SUPPRESSOR OF PHYA-105 1 [Arabidopsis thaliana]
Bra000421	3.30456	5.18416	1.17366	5.28756	5.37835	0.860612		-1.49344	-2.1431		-2.61917	-2.64373	K14506|1|0.0|1028|aly:ARALYDRAFT_483789|jasmonic acid-amino synthetase;K14487|3|0.0|813|pop:POPTR_816623|auxin responsive GH3 gene family	GO:0043231//intracellular membrane-bounded organelle	GO:0016779//nucleotidyltransferase activity;GO:0016881//acid-amino acid ligase activity;GO:0005515//protein binding;GO:0032559	GO:0009411//response to UV;GO:0031407//oxylipin metabolic process;GO:0010118//stomatal movement;GO:0009636//response to toxin;GO:0009611//response to wounding;GO:0007602//phototransduction;GO:0002218//activation of innate immune response;GO:0009733//response to auxin stimulus;GO:0009639//response to red or far red light;GO:0009814//defense response, incompatible interaction	gi|392311801|pdb|4EPL|A/0/Chain A, Crystal Structure Of Arabidopsis Thaliana Gh3.11 (Jar1) In Complex With Ja-Ile
Bra000422	0	0.608435	0	0	0	0							-	-	-	-	gi|297824709|ref|XP_002880237.1|/2.40094e-21/hypothetical protein ARALYDRAFT_904092 [Arabidopsis lyrata subsp. lyrata]
Bra000423	0.583523	0.291272	0.423127	0.14478	0.298308	0.286401							K13424|1|4e-13|73.6|rcu:RCOM_0849600|WRKY transcription factor 33;K13425|3|6e-13|72.8|aly:ARALYDRAFT_490447|WRKY transcription factor 22;K13426|5|1e-12|72.0|rcu:RCOM_1689100|WRKY transcription factor 29	GO:0031981//nuclear lumen	GO:0003677//DNA binding;GO:0001071//nucleic acid binding transcription factor activity	GO:0006351//transcription, DNA-dependent;GO:0009743//response to carbohydrate stimulus	gi|297828357|ref|XP_002882061.1|/2.5838e-104/hypothetical protein ARALYDRAFT_483794 [Arabidopsis lyrata subsp. lyrata]
Bra000424	5.93157	7.64081	6.01234	5.98178	7.04284	5.35304							K03217|1|2e-172|603|ath:AT2G46470|preprotein translocase subunit YidC	GO:0043231//intracellular membrane-bounded organelle;GO:0019866//organelle inner membrane	GO:0008320//protein transmembrane transporter activity	GO:0006612//protein targeting to membrane;GO:0065003	gi|15225991|ref|NP_182170.1|/2.68506e-171/inner membrane OXA1-like protein [Arabidopsis thaliana]
Bra000426	26.2914	54.0386	39.4749	23.0233	49.9677	58.9039	1.0394			1.1179	1.35527		-	-	-	-	gi|15225993|ref|NP_182172.1|/2.1779e-38/uncharacterized protein [Arabidopsis thaliana]
Bra000427	11.5154	10.1632	10.0847	8.86126	8.70236	9.33795							-	-	GO:0016301//kinase activity	GO:0006796//phosphate-containing compound metabolic process	gi|297828377|ref|XP_002882071.1|/2.98521e-177/phosphatidylinositol 3-and 4-kinase family protein [Arabidopsis lyrata subsp. lyrata]
Bra000428	107.254	138.169	173.585	107.903	152.022	217.2					1.0093		-	GO:0005746//mitochondrial respiratory chain	GO:0000104//succinate dehydrogenase activity	GO:0009060//aerobic respiration	gi|297828379|ref|XP_002882072.1|/3.61201e-41/hypothetical protein ARALYDRAFT_904117 [Arabidopsis lyrata subsp. lyrata]
Bra000429	12.6751	25.8626	11.8247	10.7036	17.1656	8.29479	1.02887		-1.12906			-1.04924	-	GO:0009536//plastid	GO:0046914//transition metal ion binding;GO:0003676//nucleic acid binding;GO:0001071//nucleic acid binding transcription factor activity	GO:0032501//multicellular organismal process;GO:0006950//response to stress;GO:0009416//response to light stimulus	gi|297824741|ref|XP_002880253.1|/5.74503e-156/hypothetical protein ARALYDRAFT_904128 [Arabidopsis lyrata subsp. lyrata]
Bra000430	38.7184	7.59265	5.34776	16.8115	10.2503	9.50178	-2.35035	-2.85601					K02183|1|2e-07|52.0|bdi:100823858|calmodulin;K13448|2|4e-07|51.2|pop:POPTR_726467|calcium-binding protein CML	-	GO:0046872//metal ion binding	GO:0000904//cell morphogenesis involved in differentiation	gi|21595257|gb|AAM66085.1|/1.05844e-56/putative caltractin [Arabidopsis thaliana]
Bra000432	9.05896	7.23501	11.6437	7.08673	11.1147	14.9604					1.07795		K14689|1|4e-161|565|aly:ARALYDRAFT_483845|solute carrier family 30 (zinc transporter), member 2	GO:0031090//organelle membrane;GO:0043231//intracellular membrane-bounded organelle	GO:0046915//transition metal ion transmembrane transporter activity;GO:0008509//anion transmembrane transporter activity	GO:0072503;GO:0010035//response to inorganic substance;GO:0006829//zinc ion transport	gi|32274627|gb|AAO83659.1|/2.82324e-177/cation-efflux transporter [Brassica juncea]
Bra000433	0.0644802	0	0	0.0639938	0	0							K00924|1|2e-21|102|aly:ARALYDRAFT_486409|[EC:2.7.1.-];K04733|4|7e-18|90.9|smo:SELMODRAFT_33807|interleukin-1 receptor-associated kinase 4 [EC:2.7.11.1];K13415|5|6e-17|87.8|rcu:RCOM_0478150|protein brassinosteroid insensitive 1 [EC:2.7.10.1 2.7.11.1]	GO:0044464//cell part	GO:0016301//kinase activity;GO:0032559	GO:0006464//cellular protein modification process	gi|291197511|emb|CAZ68124.1|/0/ATP binding / protein kinase/ protein tyrosine kinase [Arabidopsis halleri subsp. halleri]
Bra000434	0.132278	0	0	0	0	1.03878							K09287|1|3e-42|170|vvi:100262843|RAV-like factor	-	GO:0001071//nucleic acid binding transcription factor activity	GO:0048827//phyllome development;GO:0009791//post-embryonic development	gi|297789622|ref|XP_002862757.1|/7.17967e-114/hypothetical protein ARALYDRAFT_497309 [Arabidopsis lyrata subsp. lyrata]
Bra000435	4.32193	4.95389	5.10716	2.38296	2.45495	3.77113							-	-	-	-	gi|240254666|ref|NP_182217.4|/3.22156e-63/uncharacterized protein [Arabidopsis thaliana]
Bra000436	0	0	0	0.20162	0	0							K12126|1|1e-20|99.0|aly:ARALYDRAFT_471048|phytochrome-interacting factor 3	-	GO:0005488//binding;GO:0001071//nucleic acid binding transcription factor activity	GO:0006351//transcription, DNA-dependent;GO:0007165//signal transduction;GO:0009639//response to red or far red light	gi|297828431|ref|XP_002882098.1|/1.27148e-151/hypothetical protein ARALYDRAFT_904169 [Arabidopsis lyrata subsp. lyrata]
Bra000438	1.10254	0.137586	3.59765	2.73555	0.281819	1.08228		1.70623	4.70865	-3.27899			K01051|1|0.0|883|ath:AT2G47030|pectinesterase [EC:3.1.1.11]	GO:0005618//cell wall;GO:0042995//cell projection	GO:0004091//carboxylesterase activity;GO:0030234//enzyme regulator activity	GO:0071555//cell wall organization;GO:0000904//cell morphogenesis involved in differentiation	gi|15226490|ref|NP_182227.1|/0/pectinesterase 5 [Arabidopsis thaliana]
Bra000439	0.379155	0	1.09974	0.564443	0	0							K01051|1|2e-14|77.4|ath:AT2G47030|pectinesterase [EC:3.1.1.11]	GO:0044464//cell part	GO:0004091//carboxylesterase activity;GO:0004857//enzyme inhibitor activity	-	gi|116831172|gb|ABK28540.1|/2.31348e-103/unknown [Arabidopsis thaliana]
Bra000441	0	4.79642	0	0	0.614035	0	8.90581		-12.2277				K13070|1|6e-59|225|osa:4335093|momilactone-A synthase [EC:1.1.1.295];K09841|2|8e-58|221|pop:POPTR_547844|xanthoxin dehydrogenase [EC:1.1.1.288]	-	GO:0003824//catalytic activity;GO:0046914//transition metal ion binding	GO:0008152//metabolic process	gi|15226503|ref|NP_182235.1|/7.61271e-114/Rossmann-fold NAD(P)-binding domain-containing protein [Arabidopsis thaliana]
Bra000442	19.9848	16.3927	10.7909	19.3701	9.0217	7.80117				-1.10236	-1.31207		K13862|1|9e-19|94.0|ota:Ot04g03190|solute carrier family 4 (sodium borate transporter), member 11	GO:0044459//plasma membrane part;GO:0044420//extracellular matrix part;GO:0043231//intracellular membrane-bounded organelle;GO:0031224//intrinsic to membrane	GO:0015301//anion:anion antiporter activity;GO:0015562//efflux transmembrane transporter activity;GO:0015103//inorganic anion transmembrane transporter activity	GO:0006820//anion transport;GO:0010035//response to inorganic substance;GO:0034220//ion transmembrane transport	gi|285803970|gb|ADC35526.1|/0/boron transporter [Brassica napus]
Bra000443	56.059	67.8814	64.9161	51.8283	63.2011	61.0969							K07977|1|1e-99|360|aly:ARALYDRAFT_483893|Arf/Sar family, other	GO:0043231//intracellular membrane-bounded organelle	GO:0032561//guanyl ribonucleotide binding;GO:0060229//lipase activator activity	GO:0035556//intracellular signal transduction	gi|297841175|ref|XP_002888469.1|/7.86392e-99/ADP-ribosylation factor [Arabidopsis lyrata subsp. lyrata]
Bra000444	0.388098	0.852383	0.525317	0.539238	0.317445	0.533354							K15271|1|5e-78|290|rcu:RCOM_1095670|ATP-dependent DNA helicase HFM1/MER3 [EC:3.6.4.12];K15078|4|2e-66|251|vvi:100250139|structure-specific endonuclease subunit SLX1 [EC:3.6.1.-];K03798|5|4e-46|184|rcu:RCOM_0340700|cell division protease FtsH [EC:3.4.24.-]	-	-	-	gi|357511423|ref|XP_003626000.1|/7.14388e-148/Pentatricopeptide repeat protein [Medicago truncatula]
Bra000445	35.9676	44.3594	47.6848	36.655	34.509	41.6654							K12820|1|0.0|1334|ath:AT2G47250|pre-mRNA-splicing factor ATP-dependent RNA helicase DHX15/PRP43 [EC:3.6.4.13]	GO:0009526//plastid envelope;GO:0031981//nuclear lumen	GO:0004386//helicase activity;GO:0042623//ATPase activity, coupled;GO:0032559	-	gi|3913425|sp|O22899.1|DHX15_ARATH/0/RecName: Full=Probable pre-mRNA-splicing factor ATP-dependent RNA helicase
Bra000446	5.10582	5.09726	5.92378	7.38379	7.30855	5.72802							K13207|1|2e-16|84.7|gmx:100796156|CUG-BP- and ETR3-like factor	-	GO:0003676//nucleic acid binding	-	gi|30690648|ref|NP_850472.1|/8.94241e-81/flowering time control protein-like protein [Arabidopsis thaliana]
Bra000447	1.77005	2.92482	3.24565	1.7567	1.93458	1.13838							K12835|1|0.0|967|ath:AT2G47330|ATP-dependent RNA helicase DDX42 [EC:3.6.4.13]	GO:0043231//intracellular membrane-bounded organelle	GO:0042623//ATPase activity, coupled;GO:0032559	-	gi|18407327|ref|NP_566099.1|/0/DEAD-box ATP-dependent RNA helicase 24 [Arabidopsis thaliana]
Bra000448	3.54171	8.61278	12.2922	5.58794	11.0492	9.53848	1.28203	1.79522					K11666|1|4e-54|210|osa:4352518|INO80 complex subunit B;K11294|2|1e-06|53.1|vvi:100262769|nucleolin;K15177|3|9e-06|50.1|pop:POPTR_569930|RNA polymerase-associated protein LEO1	-	-	-	gi|297824827|ref|XP_002880296.1|/4.0196e-157/hypothetical protein ARALYDRAFT_904210 [Arabidopsis lyrata subsp. lyrata]
Bra000449	2.54602	0	0	0.930932	0.274016	0.657696	-7.9921	-7.9921					-	-	-	-	gi|15226580|ref|NP_182258.1|/5.39281e-106/uncharacterized protein [Arabidopsis thaliana]
Bra000450	14.5566	23.3779	26.312	13.8187	12.942	34.7911					1.3321	1.42666	-	GO:0031224//intrinsic to membrane;GO:0005746//mitochondrial respiratory chain	GO:0015002//heme-copper terminal oxidase activity	GO:0022904//respiratory electron transport chain	gi|297789530|ref|XP_002862722.1|/2.62513e-23/cytochrome c oxidase subunit VC family protein [Arabidopsis lyrata subsp. lyrata]
Bra000451	239.704	94.7505	117.756	144.666	212.957	162.166	-1.33905	-1.02545					-	GO:0009532//plastid stroma	GO:0005488//binding	GO:0009314//response to radiation;GO:0018149//peptide cross-linking;GO:0015977//carbon fixation;GO:0034285;GO:0009890//negative regulation of biosynthetic process	gi|297824833|ref|XP_002880299.1|/7.60663e-60/cp12 domain-containing protein 1 [Arabidopsis lyrata subsp. lyrata]
Bra000452	12.5934	18.4393	21.9163	11.189	17.0453	26.0191					1.21749		K14191|1|1e-161|567|aly:ARALYDRAFT_904217|18S rRNA (adenine1779-N6/adenine1780-N6)-dimethyltransferase [EC:2.1.1.183]	GO:0044424//intracellular part	GO:0008649//rRNA methyltransferase activity;GO:0008170//N-methyltransferase activity	GO:0006730//one-carbon metabolic process;GO:0000154//rRNA modification	gi|297824837|ref|XP_002880301.1|/1.18608e-160/hypothetical protein ARALYDRAFT_904217 [Arabidopsis lyrata subsp. lyrata]
Bra000453	0.654722	0.762561	0	0.324892	1.33883	0.214231							K09422|1|3e-145|513|aly:ARALYDRAFT_483923|myb proto-oncogene protein, plant	GO:0043231//intracellular membrane-bounded organelle	GO:0003676//nucleic acid binding;GO:0001071//nucleic acid binding transcription factor activity	GO:0006351//transcription, DNA-dependent;GO:0051553	gi|297824843|ref|XP_002880304.1|/3.04191e-144/hypothetical protein ARALYDRAFT_483923 [Arabidopsis lyrata subsp. lyrata]
Bra000454	156.734	196.296	239.74	148.128	134.179	190.566							K09584|1|1e-180|630|aly:ARALYDRAFT_904222|protein disulfide-isomerase A6 [EC:5.3.4.1]	GO:0005618//cell wall;GO:0044432//endoplasmic reticulum part;GO:0031090//organelle membrane	GO:0016862//intramolecular oxidoreductase activity, interconverting keto- and enol-groups;GO:0015036//disulfide oxidoreductase activity	GO:0010038//response to metal ion;GO:0048229//gametophyte development;GO:0033554//cellular response to stress;GO:0019725//cellular homeostasis;GO:0018904;GO:0003006//developmental process involved in reproduction	gi|297824845|ref|XP_002880305.1|/1.61253e-179/hypothetical protein ARALYDRAFT_904222 [Arabidopsis lyrata subsp. lyrata]
Bra000455	74.1394	108.616	96.1569	81.9552	100.917	136.384							K02936|1|9e-123|437|aly:ARALYDRAFT_483941|large subunit ribosomal protein L7Ae	GO:0031090//organelle membrane;GO:0015934//large ribosomal subunit;GO:0009536//plastid;GO:0031981//nuclear lumen	GO:0046914//transition metal ion binding	GO:0010467//gene expression;GO:0022613//ribonucleoprotein complex biogenesis	gi|297824865|ref|XP_002880315.1|/9.85422e-122/60S ribosomal protein L7A [Arabidopsis lyrata subsp. lyrata]
Bra000456	4.20677	4.49272	5.67524	4.8547	6.60179	5.61802							K11649|1|2e-159|561|aly:ARALYDRAFT_904238|SWI/SNF related-matrix-associated actin-dependent regulator of chromatin subfamily C	GO:0016020//membrane;GO:0005634//nucleus	GO:0004091//carboxylesterase activity	-	gi|18407407|ref|NP_566106.1|/5.71392e-169/alpha/beta-hydrolase domain-containing protein [Arabidopsis thaliana]
Bra000457	47.042	57.0667	45.8443	57.1964	54.996	50.3172							K01710|1|5e-118|422|cme:CME136C|dTDP-glucose 4,6-dehydratase [EC:4.2.1.46];K10046|2|3e-25|114|vcn:VOLCADRAFT_77112|GDP-D-mannose 3', 5'-epimerase [EC:5.1.3.18 5.1.3.-];K12450|3|4e-25|114|vvi:100260586|UDP-glucose 4,6-dehydratase [EC:4.2.1.76]	GO:0012505//endomembrane system;GO:0031090//organelle membrane;GO:0043231//intracellular membrane-bounded organelle	GO:0016831//carboxy-lyase activity;GO:0048037//cofactor binding;GO:0016836//hydro-lyase activity	GO:0019321//pentose metabolic process;GO:0009226//nucleotide-sugar biosynthetic process	gi|15227109|ref|NP_182287.1|/0/UDP-xylose synthase 4 [Arabidopsis thaliana]
Bra000458	74.9576	115.901	187.645	68.3807	113.54	213.805		1.32386			1.64463		-	GO:0043231//intracellular membrane-bounded organelle	-	GO:0050896//response to stimulus	gi|312281613|dbj|BAJ33672.1|/2.0273e-79/unnamed protein product [Thellungiella halophila]
Bra000459	0	0	0.441933	0.453645	0	0							-	-	-	-	-
Bra000460	300.729	476.1	573.408	316.795	599.375	722.025					1.1885		K00799|1|8e-110|394|aly:ARALYDRAFT_346572|glutathione S-transferase [EC:2.5.1.18]	GO:0009526//plastid envelope;GO:0009532//plastid stroma;GO:0031090//organelle membrane	GO:0042277//peptide binding;GO:0016765//transferase activity, transferring alkyl or aryl (other than methyl) groups	GO:0006952//defense response;GO:0006970//response to osmotic stress;GO:0009404//toxin metabolic process	gi|312281935|dbj|BAJ33833.1|/7.85196e-112/unnamed protein product [Thellungiella halophila]
Bra000461	3.95792	2.33485	0.173939	3.03532	2.6365	0.412067		-4.50809	-3.74668		-2.8809	-2.67768	K01188|1|5e-134|476|osa:4338560|beta-glucosidase [EC:3.2.1.21];K05350|5|7e-104|376|sbi:SORBI_06g022410|beta-glucosidase [EC:3.2.1.21]	GO:0043231//intracellular membrane-bounded organelle	GO:0016798//hydrolase activity, acting on glycosyl bonds;GO:0043167//ion binding	GO:0044238//primary metabolic process;GO:0009628//response to abiotic stimulus	gi|22328869|ref|NP_193941.2|/0/beta-glucosidase 3 [Arabidopsis thaliana]
Bra000462	0.524055	1.04635	0.253337	0.260051	0	0.771641							K08065|1|2e-37|152|gmx:100813169|nuclear transcription Y subunit beta;K02326|4|7e-09|57.8|smo:SELMODRAFT_115079|DNA polymerase epsilon subunit 3 [EC:2.7.7.7]	GO:0043231//intracellular membrane-bounded organelle	GO:0003677//DNA binding;GO:0001071//nucleic acid binding transcription factor activity	GO:0006351//transcription, DNA-dependent	gi|15227134|ref|NP_182302.1|/1.95726e-73/nuclear transcription factor Y subunit B-5 [Arabidopsis thaliana]
Bra000463	1.91747	3.53846	1.06738	2.65267	2.43576	1.3689			-1.72905				-	-	-	-	gi|297824885|ref|XP_002880325.1|/0/hypothetical protein ARALYDRAFT_483966 [Arabidopsis lyrata subsp. lyrata]
Bra000464	12.7396	15.3679	13.0014	11.7655	10.8546	9.37917							-	GO:0043231//intracellular membrane-bounded organelle	GO:0015075//ion transmembrane transporter activity	GO:0006811//ion transport	gi|30690801|ref|NP_182304.2|/0/metal tolerance protein C1 [Arabidopsis thaliana]
Bra000465	8.51138	10.1156	15.6745	7.84381	12.4319	16.3122					1.05632		K14837|1|7e-68|256|rcu:RCOM_1278180|nucleolar protein 12;K03243|2|2e-61|234|aly:ARALYDRAFT_313019|translation initiation factor 5B;K15032|3|2e-12|72.0|ppp:PHYPADRAFT_22863|mTERF domain-containing protein, mitochondrial	GO:0044464//cell part	-	-	gi|297806821|ref|XP_002871294.1|/5.49668e-179/mitochondrial transcription termination factor family protein [Arabidopsis lyrata subsp. lyrata]
Bra000466	17.8774	20.7882	28.0873	18.9523	28.5602	25.6255							K08852|1|3e-19|94.4|vcn:VOLCADRAFT_107956|serine/threonine-protein kinase/endoribonuclease IRE1 [EC:2.7.11.1 3.1.26.-]	-	GO:0046872//metal ion binding	-	gi|30690809|ref|NP_182306.2|/7.40245e-176/zinc finger CCCH domain-containing protein 32 [Arabidopsis thaliana]
Bra000467	0.579413	8.09818	3.36118	0	3.25828	4.26576	3.80493				8.73666		-	-	-	-	gi|21592671|gb|AAM64620.1|/8.30136e-22/unknown [Arabidopsis thaliana]
Bra000468	1.18384	4.43194	5.43673	0.881181	3.3286	4.64835							-	GO:0043231//intracellular membrane-bounded organelle	-	GO:0009648//photoperiodism;GO:0007623//circadian rhythm;GO:0007165//signal transduction;GO:0009908//flower development;GO:0009639//response to red or far red light	gi|15227672|ref|NP_180556.1|/2.51686e-34/protein ELF4-like 1 [Arabidopsis thaliana]
Bra000469	0	0.438463	0.0849266	0	0.179622	0.0574841	5.45438						K12843|1|6e-49|195|vvi:100248403|U4/U6 small nuclear ribonucleoprotein PRP3;K05681|3|1e-45|184|cme:CMS467C|ATP-binding cassette, subfamily G (WHITE), member 2	GO:0044464//cell part	GO:0017111//nucleoside-triphosphatase activity;GO:0015604//organic phosphonate transmembrane transporter activity;GO:0032559	GO:0009207	gi|297822715|ref|XP_002879240.1|/0/ATPDR3/PDR3 [Arabidopsis lyrata subsp. lyrata]
Bra000470	0.17732	0	0	0	0	0							-	-	-	-	gi|4567216|gb|AAD23631.1|/5.03563e-54/hypothetical protein [Arabidopsis thaliana]
Bra000471	19.95	9.6149	3.85768	16.2493	12.6606	3.37647	-1.05305	-2.37059	-1.31754		-2.26679	-1.90676	K08237|1|5e-48|189|vvi:100246482|hydroquinone glucosyltransferase [EC:2.4.1.218];K13263|3|9e-45|178|gmx:100101902|isoflavone 7-O-glucosyltransferase [EC:2.4.1.170];K12356|5|1e-43|174|pop:POPTR_563103|coniferyl-alcohol glucosyltransferase [EC:2.4.1.111]	-	GO:0035251//UDP-glucosyltransferase activity	-	gi|297822697|ref|XP_002879231.1|/6.67479e-138/UDP-glucoronosyl/UDP-glucosyl transferase family protein [Arabidopsis lyrata subsp. lyrata]
Bra000472	93.8292	88.8898	55.5746	93.9604	93.0537	72.7439							-	-	GO:0005543//phospholipid binding	-	gi|297822693|ref|XP_002879229.1|/9.18032e-77/hypothetical protein ARALYDRAFT_481886 [Arabidopsis lyrata subsp. lyrata]
Bra000473	7.59533	10.8478	7.83533	8.43972	9.54928	5.92182							K01657|1|0.0|1041|aly:ARALYDRAFT_481885|anthranilate synthase component I [EC:4.1.3.27]	GO:0043234//protein complex;GO:0009536//plastid	GO:0016833//oxo-acid-lyase activity	GO:0006568//tryptophan metabolic process;GO:0008652//cellular amino acid biosynthetic process	gi|297822691|ref|XP_002879228.1|/0/hypothetical protein ARALYDRAFT_481885 [Arabidopsis lyrata subsp. lyrata]
Bra000474	30.5338	58.5923	13.4348	22.6822	63.1856	22.2553		-1.18444	-2.12474	1.47803		-1.50545	K00799|1|6e-100|361|aly:ARALYDRAFT_481860|glutathione S-transferase [EC:2.5.1.18]	GO:0016020//membrane;GO:0044424//intracellular part	GO:0042277//peptide binding;GO:0016765//transferase activity, transferring alkyl or aryl (other than methyl) groups	GO:0009404//toxin metabolic process;GO:0006950//response to stress	gi|312283217|dbj|BAJ34474.1|/8.29163e-115/unnamed protein product [Thellungiella halophila]
Bra000475	37.7854	51.6263	39.0259	37.6283	47.5993	45.3196							K06269|1|4e-180|628|aly:ARALYDRAFT_481858|protein phosphatase 1, catalytic subunit [EC:3.1.3.16]	GO:0008287//protein serine/threonine phosphatase complex	GO:0043169//cation binding;GO:0004721//phosphoprotein phosphatase activity	GO:0006464//cellular protein modification process	gi|297826317|ref|XP_002881041.1|/3.89603e-179/type 1 protein phosphatase [Arabidopsis lyrata subsp. lyrata]
Bra000477	12.67	36.8531	24.4996	8.69342	20.1511	38.8471	1.54037			1.21286	2.15981		K08081|1|1e-131|467|aly:ARALYDRAFT_481846|tropine dehydrogenase [EC:1.1.1.206]	GO:0044464//cell part	GO:0005488//binding;GO:0003824//catalytic activity	GO:0008152//metabolic process	gi|158828171|gb|ABW81050.1|/6.42903e-131/tropinone-reductase-like35 [Arabidopsis lyrata subsp. lyrata]
Bra000478	1.96711	1.87843	2.81147	0.848816	0.699566	3.52613					2.05456	2.33355	K00924|1|3e-133|473|osa:4337593|[EC:2.7.1.-];K05658|5|2e-111|400|vvi:100262734|ATP-binding cassette, subfamily B (MDR/TAP), member 1	GO:0016020//membrane	GO:0004672//protein kinase activity;GO:0032559	GO:0006952//defense response;GO:0006464//cellular protein modification process	gi|45259527|dbj|BAD12263.1|/0/protein kinase [Brassica rapa]
Bra000479	76.4415	40.7781	31.8756	55.8852	58.4684	47.5426		-1.2619					-	-	-	-	gi|297826265|ref|XP_002881015.1|/1.46081e-42/hypothetical protein ARALYDRAFT_481802 [Arabidopsis lyrata subsp. lyrata]
Bra000480	103.512	98.5997	124.233	98.4336	101.407	124.091							K13118|1|1e-09|62.8|cre:CHLREDRAFT_17930|protein DGCR14;K06694|3|3e-09|61.6|ath:AT2G03430|26S proteasome non-ATPase regulatory subunit 10	-	GO:0046872//metal ion binding	-	gi|70905107|gb|AAZ14079.1|/0/At2g28840 [Arabidopsis thaliana]
Bra000481	40.3472	96.7499	34.4198	25.9101	69.9676	31.0635	1.26179		-1.49102	1.43317		-1.17147	K11254|1|1e-40|162|mtr:MTR_2g096100|histone H4	GO:0000785//chromatin;GO:0031090//organelle membrane;GO:0009536//plastid	GO:0003676//nucleic acid binding	GO:0034728//nucleosome organization	gi|356557465|ref|XP_003547036.1|/1.50971e-39/PREDICTED: histone H4-like [Glycine max]
Bra000482	0.403317	0	0	0	0	0							-	-	-	-	gi|297843568|ref|XP_002889665.1|/3.17687e-29/hypothetical protein ARALYDRAFT_470812 [Arabidopsis lyrata subsp. lyrata]
Bra000483	157.697	300.912	195.3	117.511	249.403	190.782				1.08568			K11252|1|3e-51|198|pop:POPTR_725114|histone H2B	GO:0000785//chromatin;GO:0009536//plastid;GO:0031981//nuclear lumen	GO:0003676//nucleic acid binding	GO:0034728//nucleosome organization	gi|224109876|ref|XP_002315340.1|/2.27527e-50/histone H2 [Populus trichocarpa]
Bra000485	1.19489	0.170412	0.165037	0	0.523586	0.167562							-	GO:0009523//photosystem II;GO:0009536//plastid	GO:0046872//metal ion binding	GO:0044237//cellular metabolic process	gi|297822573|ref|XP_002879169.1|/7.7832e-85/hypothetical protein ARALYDRAFT_481771 [Arabidopsis lyrata subsp. lyrata]
Bra000486	1.67912	1.19736	0.811714	1.54742	0.735768	0.7064							K13430|1|3e-123|439|rcu:RCOM_1078760|serine/threonine-protein kinase PBS1 [EC:2.7.11.1]	GO:0016020//membrane	GO:0004871//signal transducer activity;GO:0004713//protein tyrosine kinase activity;GO:0032559	GO:0006464//cellular protein modification process	gi|15226901|ref|NP_180426.1|/9.70273e-163/protein kinase-like protein [Arabidopsis thaliana]
Bra000487	16.7309	20.4364	25.1204	24.1257	20.9301	22.2201							K09284|1|8e-157|551|ath:AT2G28550|AP2-like factor, euAP2 lineage	GO:0043231//intracellular membrane-bounded organelle	GO:0003676//nucleic acid binding;GO:0001071//nucleic acid binding transcription factor activity	GO:0006351//transcription, DNA-dependent;GO:0009653//anatomical structure morphogenesis;GO:0003006//developmental process involved in reproduction	gi|18401775|ref|NP_565674.1|/8.90534e-156/ethylene-responsive transcription factor RAP2-7 [Arabidopsis thaliana]
Bra000488	0.547052	1.6384	0.317346	1.73736	0	0.214801				-7.44076			-	-	-	-	gi|297792635|ref|XP_002864202.1|/2.61901e-71/hypothetical protein ARALYDRAFT_495358 [Arabidopsis lyrata subsp. lyrata]
Bra000489	0	0	0.108672	0.223104	0.459688	0.110335							-	-	-	-	gi|297792635|ref|XP_002864202.1|/2.1288e-70/hypothetical protein ARALYDRAFT_495358 [Arabidopsis lyrata subsp. lyrata]
Bra000490	7.78874	6.01434	6.78155	6.06441	3.82777	4.60429							K02154|1|0.0|1455|aly:ARALYDRAFT_901797|V-type H+-transporting ATPase subunit I [EC:3.6.3.14]	GO:0030658//transport vesicle membrane;GO:0016469//proton-transporting two-sector ATPase complex	GO:0017111//nucleoside-triphosphatase activity;GO:0015077//monovalent inorganic cation transmembrane transporter activity	GO:0015988//energy coupled proton transmembrane transport, against electrochemical gradient	gi|297822557|ref|XP_002879161.1|/0/VHA-A1 [Arabidopsis lyrata subsp. lyrata]
Bra000491	1.95052	3.18641	5.82894	0.527949	0.725197	3.65532					2.79153		K01955|1|2e-48|190|vvi:100262205|carbamoyl-phosphate synthase large subunit [EC:6.3.5.5];K13944|2|8e-26|115|rcu:RCOM_0993260|LOB domain-containing protein 16	GO:0043231//intracellular membrane-bounded organelle	-	-	gi|79565313|ref|NP_180417.2|/1.7786e-75/LOB domain-containing protein 11 [Arabidopsis thaliana]
Bra000492	6.60531	10.5276	8.51499	4.25532	7.5829	5.57393							-	GO:0043231//intracellular membrane-bounded organelle	GO:0003676//nucleic acid binding	-	gi|15226402|ref|NP_180415.1|/6.41539e-133/RNA-binding CRS1 / YhbY (CRM) domain protein [Arabidopsis thaliana]
Bra000493	25.7054	42.9162	48.6231	27.3959	28.6217	30.7768							K12309|1|0.0|833|ath:AT3G52840|beta-galactosidase [EC:3.2.1.23];K01190|3|1e-69|263|cme:CMP078C|beta-galactosidase [EC:3.2.1.23]	GO:0030312//external encapsulating structure	GO:0030246//carbohydrate binding;GO:0043167//ion binding;GO:0015925	GO:0044238//primary metabolic process	gi|56201401|dbj|BAD20774.2|/0/beta-galactosidase [Raphanus sativus]
Bra000494	21.276	27.8735	35.5369	22.5887	24.1383	26.0891							-	-	-	-	gi|297822433|ref|XP_002879099.1|/0/sand family protein [Arabidopsis lyrata subsp. lyrata]
Bra000495	0	0.531642	2.70309	0.13213	1.08897	3.13651		8.07846			4.56913		K13422|1|1e-12|72.0|sbi:SORBI_01g028230|transcription factor MYC2	GO:0043231//intracellular membrane-bounded organelle	GO:0001071//nucleic acid binding transcription factor activity;GO:0005515//protein binding	GO:0010039//response to iron ion;GO:0006826//iron ion transport;GO:0071241//cellular response to inorganic substance;GO:0006351//transcription, DNA-dependent;GO:0009723//response to ethylene stimulus	gi|30683788|ref|NP_850114.1|/5.41363e-130/FER-LIKE IRON DEFICIENCY-INDUCED transcription factor [Arabidopsis thaliana]
Bra000496	1.46053	1.45808	4.94233	0.483172	3.73326	2.62845							-	-	-	-	gi|30683763|ref|NP_850112.1|/7.33718e-70/uncharacterized protein [Arabidopsis thaliana]
Bra000497	0	0	0	0.326624	0	0							K14488|1|1e-62|235|ath:AT2G28085|SAUR family protein	-	-	GO:0009725//response to hormone stimulus	gi|116831123|gb|ABK28516.1|/1.82388e-61/unknown [Arabidopsis thaliana]
Bra000498	13.5081	15.7841	23.5972	13.4824	15.0668	21.4721							K04077|1|1e-145|514|bdi:100842360|chaperonin GroEL	GO:0009526//plastid envelope;GO:0005840//ribosome;GO:0009532//plastid stroma;GO:0005576//extracellular region	GO:0005515//protein binding;GO:0032559	GO:0006457//protein folding;GO:0007275//multicellular organismal development;GO:0009657//plastid organization	gi|1351030|sp|P21239.2|RUB1_BRANA/0/RecName: Full=RuBisCO large subunit-binding protein subunit alpha, chloroplastic; AltName: Full=60 kDa chaperonin subunit alpha; AltName: Full=CPN-60 alpha; Flags: Precursor
Bra000499	16.9866	19.918	22.5147	16.4906	15.9783	14.2491							-	-	-	-	gi|30683681|ref|NP_180357.2|/0/uncharacterized protein [Arabidopsis thaliana]
Bra000500	11.5187	16.0992	13.9209	11.3502	9.84237	8.23804							-	-	-	-	gi|297826157|ref|XP_002880961.1|/1.52403e-144/hypothetical protein ARALYDRAFT_481716 [Arabidopsis lyrata subsp. lyrata]
Bra000501	85.4962	170.706	160.479	98.6973	149.592	223.684					1.18038		K02943|1|2e-27|118|aly:ARALYDRAFT_668499|large subunit ribosomal protein LP2	GO:0005840//ribosome;GO:0016020//membrane;GO:0009536//plastid;GO:0031981//nuclear lumen	-	GO:0006950//response to stress	gi|15226231|ref|NP_180340.1|/1.46109e-26/60S acidic ribosomal protein P2-1 [Arabidopsis thaliana]
Bra000502	0	0	0	0	0	0.146314							-	-	-	-	gi|297839367|ref|XP_002887565.1|/1.1579e-93/hypothetical protein ARALYDRAFT_895360 [Arabidopsis lyrata subsp. lyrata]
Bra000503	55.5462	71.5401	79.3647	54.3747	52.7222	66.3428							K12196|1|0.0|815|ath:AT2G27600|vacuolar protein-sorting-associated protein 4	GO:0005770//late endosome	GO:0042623//ATPase activity, coupled;GO:0032559	GO:0006810//transport;GO:0000904//cell morphogenesis involved in differentiation;GO:0006996//organelle organization	gi|15226199|ref|NP_180328.1|/0/vacuolar protein-sorting-associated protein 4 [Arabidopsis thaliana]
Bra000505	39.6514	35.6264	29.7107	36.4009	33.6998	22.3807							-	-	GO:0003676//nucleic acid binding;GO:0046914//transition metal ion binding	GO:0009743//response to carbohydrate stimulus	gi|15225894|ref|NP_180326.1|/1.22449e-66/zinc finger A20 and AN1 domain-containing stress-associated protein 3 [Arabidopsis thaliana]
Bra000506	0	0.466697	0	0	0	0							-	GO:0044424//intracellular part	GO:0005543//phospholipid binding	-	gi|297817008|ref|XP_002876387.1|/1.01583e-96/hypothetical protein ARALYDRAFT_486134 [Arabidopsis lyrata subsp. lyrata]
Bra000507	18.0478	18.0175	18.7323	13.9606	17.3673	22.6663							K02639|1|9e-73|270|aly:ARALYDRAFT_901657|ferredoxin	GO:0009536//plastid	GO:0051536//iron-sulfur cluster binding;GO:0043169//cation binding	GO:0006091//generation of precursor metabolites and energy	gi|297826083|ref|XP_002880924.1|/7.84943e-72/hypothetical protein ARALYDRAFT_901657 [Arabidopsis lyrata subsp. lyrata]
Bra000508	20.0957	15.0202	14.343	23.1811	14.5225	9.81162					-1.24039		-	GO:0031225//anchored to membrane;GO:0043231//intracellular membrane-bounded organelle	GO:0043167//ion binding;GO:0008422//beta-glucosidase activity	GO:0044238//primary metabolic process	gi|18401444|ref|NP_565652.1|/0/glucan endo-1,3-beta-glucosidase 14 [Arabidopsis thaliana]
Bra000509	9.83743	9.99949	12.9698	9.23069	13.7157	15.8019							K00859|1|2e-113|405|ath:AT2G27490|dephospho-CoA kinase [EC:2.7.1.24]	GO:0042579//microbody;GO:0009536//plastid	GO:0016301//kinase activity;GO:0032559	GO:0009108//coenzyme biosynthetic process;GO:0006796//phosphate-containing compound metabolic process	gi|15225886|ref|NP_180318.1|/2.36454e-112/dephospho-CoA kinase [Arabidopsis thaliana]
Bra000510	1.46923	0.733381	0.532687	0.729072	0.751097	0.180279							K13448|1|7e-101|364|aly:ARALYDRAFT_320539|calcium-binding protein CML	-	GO:0046872//metal ion binding	-	gi|297822417|ref|XP_002879091.1|/7.46325e-100/calcium ion binding protein [Arabidopsis lyrata subsp. lyrata]
Bra000511	2.68743	5.98498	1.29915	3.07749	6.12955	1.01464			-2.20378			-2.59482	-	-	-	-	gi|297826063|ref|XP_002880914.1|/1.97444e-157/binding protein [Arabidopsis lyrata subsp. lyrata]
Bra000512	0.90084	0.899329	0.290321	0	0.307018	0.589526							-	-	-	-	-
Bra000513	0	1.23517	0.897157	0.306978	0.948754	0.607256							-	-	-	-	gi|334184511|ref|NP_001189619.1|/9.21408e-13/uncharacterized protein [Arabidopsis thaliana]
Bra000514	0.0710507	0	0.206083	0.0705147	0	0							-	-	-	GO:0009725//response to hormone stimulus;GO:0010118//stomatal movement;GO:0006950//response to stress	gi|15220129|ref|NP_175150.1|/5.60488e-93/F-box protein [Arabidopsis thaliana]
Bra000516	17.979	43.8073	53.3266	19.9604	33.6491	49.0573	1.28486	1.56854			1.29733		K14325|1|1e-09|60.1|osa:4337561|RNA-binding protein with serine-rich domain 1;K14573|2|1e-09|59.7|ota:Ot10g03005|nucleolar protein 4;K14787|4|2e-09|58.9|ota:Ot04g01860|multiple RNA-binding domain-containing protein 1	GO:0009536//plastid	GO:0003676//nucleic acid binding	-	gi|297826049|ref|XP_002880907.1|/4.35529e-39/RNA recognition motif-containing protein [Arabidopsis lyrata subsp. lyrata]
Bra000517	71.6037	32.4374	7.70662	109.612	52.6976	12.8641	-1.14238	-3.21586	-2.07349	-1.0566	-3.09099	-2.03439	-	-	-	-	gi|297826045|ref|XP_002880905.1|/8.51899e-116/F-box family protein [Arabidopsis lyrata subsp. lyrata]
Bra000518	4.54567	3.63044	3.95542	2.03012	1.3943	4.01594							-	-	-	-	gi|15240175|ref|NP_198545.1|/6.76855e-91/armadillo/beta-catenin-like repeat-containing protein [Arabidopsis thaliana]
Bra000519	0	0.179342	0.173685	0	0	0							-	-	-	-	gi|297822391|ref|XP_002879078.1|/3.43901e-55/hypothetical protein ARALYDRAFT_481623 [Arabidopsis lyrata subsp. lyrata]
Bra000520	6.43768	11.8349	8.12178	7.55786	7.94672	5.47168							K02325|1|0.0|866|ath:AT5G22110|DNA polymerase epsilon subunit 2 [EC:2.7.7.7]	GO:0000109//nucleotide-excision repair complex	GO:0003676//nucleic acid binding;GO:0034061	GO:0006260//DNA replication	gi|145361161|ref|NP_680197.2|/0/DNA polymerase epsilon subunit B2 [Arabidopsis thaliana]
Bra000521	0	0.547591	0	0.544374	0	0							-	-	-	-	gi|18401348|ref|NP_565639.1|/1.36036e-30/uncharacterized protein [Arabidopsis thaliana]
Bra000522	0.0374666	0	0	0.074368	0	0							K06669|1|0.0|1339|aly:ARALYDRAFT_344464|structural maintenance of chromosome 3 (chondroitin sulfate proteoglycan 6)	GO:0000793//condensed chromosome;GO:0043231//intracellular membrane-bounded organelle	GO:0032559	GO:0007059//chromosome segregation;GO:0006996//organelle organization	gi|297826003|ref|XP_002880884.1|/0/hypothetical protein ARALYDRAFT_344464 [Arabidopsis lyrata subsp. lyrata]
Bra000523	16.0279	8.17831	3.96018	12.0186	4.37002	2.62224		-2.01695		-1.45956	-2.1964		K13993|1|8e-18|88.6|ath:AT5G20970|HSP20 family protein	GO:0044464//cell part	-	-	gi|297825999|ref|XP_002880882.1|/3.38365e-58/heat shock family protein [Arabidopsis lyrata subsp. lyrata]
Bra000524	0.538636	0.268866	1.23683	0.601395	0.619563	0.52874							K15078|1|9e-84|309|vvi:100250139|structure-specific endonuclease subunit SLX1 [EC:3.6.1.-];K15271|2|4e-56|217|rcu:RCOM_1095670|ATP-dependent DNA helicase HFM1/MER3 [EC:3.6.4.12];K03798|4|2e-45|182|rcu:RCOM_0340700|cell division protease FtsH [EC:3.4.24.-]	-	-	-	gi|224126363|ref|XP_002329535.1|/0/predicted protein [Populus trichocarpa]
Bra000525	12.3012	10.67	10.3334	13.0089	9.69062	9.50178							-	-	GO:0046914//transition metal ion binding	GO:0009416//response to light stimulus	gi|312283081|dbj|BAJ34406.1|/1.08843e-80/unnamed protein product [Thellungiella halophila]
Bra000526	9.44421	3.51566	2.16668	11.2793	4.58257	2.19983	-1.42563	-2.12395		-1.29945	-2.35822		-	-	-	-	gi|297822321|ref|XP_002879043.1|/1.20727e-110/hypothetical protein ARALYDRAFT_481588 [Arabidopsis lyrata subsp. lyrata]
Bra000527	4.16281	4.64475	2.13075	4.61746	2.25329	3.12484							-	GO:0005576//extracellular region	GO:0046914//transition metal ion binding	-	gi|42570931|ref|NP_973539.1|/2.03483e-56/early nodulin-like protein 20 [Arabidopsis thaliana]
Bra000528	91.4825	28.7198	24.4763	73.8045	30.5901	18.3557	-1.67145	-1.90211		-1.27064	-2.00748		K14514|1|0.0|852|aly:ARALYDRAFT_481586|ethylene-insensitive protein 3	GO:0043231//intracellular membrane-bounded organelle	GO:0003676//nucleic acid binding;GO:0001071//nucleic acid binding transcription factor activity	GO:0006952//defense response;GO:0000160//two-component signal transduction system (phosphorelay);GO:0009725//response to hormone stimulus;GO:0009756//carbohydrate mediated signaling;GO:0010039//response to iron ion;GO:0006351//transcription, DNA-dependent	gi|312282171|dbj|BAJ33951.1|/0/unnamed protein product [Thellungiella halophila]
Bra000529	22.1586	24.2682	23.1412	23.105	20.266	22.2104							K12176|1|0.0|808|aly:ARALYDRAFT_481579|COP9 signalosome complex subunit 2	GO:0043234//protein complex	GO:0005488//binding	GO:0009057//macromolecule catabolic process;GO:0000338//protein deneddylation;GO:0009639//response to red or far red light	gi|312281785|dbj|BAJ33758.1|/0/unnamed protein product [Thellungiella halophila]
Bra000531	0.094354	1.50713	1.73327	0.561854	1.3506	1.11145	3.99758	4.19927					K09422|1|1e-149|527|aly:ARALYDRAFT_668256|myb proto-oncogene protein, plant	-	GO:0001071//nucleic acid binding transcription factor activity	GO:0006351//transcription, DNA-dependent	gi|297825939|ref|XP_002880852.1|/1.45116e-148/predicted protein [Arabidopsis lyrata subsp. lyrata]
Bra000532	3.56005	4.14642	3.82442	1.96289	4.85324	5.43611							-	GO:0009536//plastid	-	-	gi|30683279|ref|NP_180252.2|/3.54908e-74/uncharacterized protein [Arabidopsis thaliana]
Bra000533	8.19422	10.5178	14.8748	6.6387	10.2589	14.6099					1.13798		-	-	GO:0016741	GO:0006730//one-carbon metabolic process	gi|186503314|ref|NP_180249.4|/1.32667e-111/Putative methyltransferase family protein [Arabidopsis thaliana]
Bra000534	20.3813	8.53267	11.8051	21.8122	15.0768	10.7871	-1.25618				-1.01583		K01640|1|0.0|707|aly:ARALYDRAFT_481553|hydroxymethylglutaryl-CoA lyase [EC:4.1.3.4]	GO:0043231//intracellular membrane-bounded organelle	GO:0016833//oxo-acid-lyase activity	GO:0009081//branched-chain amino acid metabolic process	gi|297825907|ref|XP_002880836.1|/0/hypothetical protein ARALYDRAFT_481553 [Arabidopsis lyrata subsp. lyrata]
Bra000535	0	0.066671	0	0	0.0341408	0							-	GO:0009536//plastid	-	-	gi|297822219|ref|XP_002878992.1|/0/hypothetical protein ARALYDRAFT_481528 [Arabidopsis lyrata subsp. lyrata]
Bra000536	34.9513	39.1188	67.7942	40.9358	41.6175	61.1599							-	GO:0031224//intrinsic to membrane	GO:0016798//hydrolase activity, acting on glycosyl bonds;GO:0043167//ion binding	GO:0044238//primary metabolic process	gi|297822217|ref|XP_002878991.1|/1.31767e-179/glycosyl hydrolase family 17 protein [Arabidopsis lyrata subsp. lyrata]
Bra000537	17.939	21.5446	25.5597	17.9376	21.2376	17.477							-	GO:0031224//intrinsic to membrane;GO:0043231//intracellular membrane-bounded organelle	-	GO:0009987//cellular process	gi|18401185|ref|NP_565626.1|/5.85675e-129/regulatory particle non-ATPase 13 [Arabidopsis thaliana]
Bra000538	0	0	0	0.247443	0	0							-	-	GO:0003676//nucleic acid binding	GO:0006351//transcription, DNA-dependent	gi|30683176|ref|NP_850080.1|/1.66802e-84/axial regulator YABBY 5 [Arabidopsis thaliana]
Bra000539	14.0045	18.2045	21.5795	9.41072	18.0476	15.8953							-	GO:0043231//intracellular membrane-bounded organelle	GO:0004871//signal transducer activity	GO:0009267//cellular response to starvation	gi|297822225|ref|XP_002878995.1|/2.65528e-125/SPX domain-containing protein [Arabidopsis lyrata subsp. lyrata]
Bra000540	0.752072	8.78448	5.08991	0.821039	2.69132	6.49664	3.54601	2.7587		1.71279	2.98417	1.27138	K01051|1|7e-114|409|gmx:100802881|pectinesterase [EC:3.1.1.11]	GO:0005618//cell wall	GO:0030234//enzyme regulator activity;GO:0004091//carboxylesterase activity	GO:0071555//cell wall organization	gi|15225308|ref|NP_180212.1|/0/pectinesterase 12 [Arabidopsis thaliana]
Bra000541	0.272439	0.203987	0.592659	0.33798	0	0.133717							K01051|1|1e-119|429|rcu:RCOM_1412190|pectinesterase [EC:3.1.1.11]	GO:0005618//cell wall	GO:0030234//enzyme regulator activity;GO:0004091//carboxylesterase activity	GO:0071555//cell wall organization	gi|297822159|ref|XP_002878962.1|/0/pectinesterase family protein [Arabidopsis lyrata subsp. lyrata]
Bra000542	0.916221	0.457342	0.0885835	0.363724	0.187356	0							K13493|1|5e-78|290|ath:AT5G05870|cytokinin-N-glucosyltransferase [EC:2.4.1.-];K13228|3|7e-53|206|zma:100274317|UDP-glucosyltransferase BX9 [EC:2.4.1.202];K13030|4|1e-45|182|sbi:SORBI_01g001220|cyanohydrin beta-glucosyltransferase [EC:2.4.1.85];K13496|5|3e-44|177|ath:AT2G36790|UDP-glucosyl transferase 73C [EC:2.4.1.-]	-	GO:0035251//UDP-glucosyltransferase activity	-	gi|297822173|ref|XP_002878969.1|/0/UDP-glucoronosyl/UDP-glucosyl transferase family protein [Arabidopsis lyrata subsp. lyrata]
Bra000543	34.8956	58.5678	66.6253	45.9911	49.3444	55.8599							K14611|1|1e-146|518|bdi:100846759|solute carrier family 23 (nucleobase transporter), member 1/2	GO:0016020//membrane	GO:0005215//transporter activity	GO:0006810//transport	gi|15225319|ref|NP_180219.1|/0/nucleobase-ascorbate transporter 3 [Arabidopsis thaliana]
Bra000544	14.7019	11.8495	0.652032	15.7958	13.5148	0.529607		-4.49492	-4.18374		-4.89847	-4.67348	-	GO:0016020//membrane	-	-	gi|297825847|ref|XP_002880806.1|/8.28693e-83/hypothetical protein ARALYDRAFT_481513 [Arabidopsis lyrata subsp. lyrata]
Bra000545	3.66668	4.01765	2.24809	3.55026	2.92601	0.790093					-2.16783	-1.88884	-	GO:0044464//cell part	-	-	gi|4572666|gb|AAD23881.1|/7.34917e-106/unknown protein [Arabidopsis thaliana]
Bra000546	0.201165	0.200828	0.583481	0.099824	0	0.394939							-	-	-	-	gi|297825751|ref|XP_002880758.1|/1.14834e-91/hypothetical protein ARALYDRAFT_901332 [Arabidopsis lyrata subsp. lyrata]
Bra000547	42.96	9.39594	10.4205	29.6041	20.2547	10.4309	-2.19288	-2.04357			-1.50493		K13071|1|6e-49|193|ppp:PHYPADRAFT_134389|pheophorbide a oxygenase [EC:1.14.12.20]	GO:0009526//plastid envelope	GO:0016703;GO:0043169//cation binding;GO:0051536//iron-sulfur cluster binding	GO:0006605//protein targeting;GO:0008152//metabolic process	gi|15224625|ref|NP_180055.1|/0/translocon at the inner envelope membrane of chloroplasts 55-II [Arabidopsis thaliana]
Bra000548	0.186992	4.29361	0.271186	1.39186	0.764753	0.183557	4.52114		-3.98484				K11819|1|2e-137|487|aly:ARALYDRAFT_480895|ROOTY/SUPERROOT1 [EC:4.4.1.-];K00815|3|3e-110|397|vvi:100253895|tyrosine aminotransferase [EC:2.6.1.5]	GO:0044464//cell part	GO:0070547;GO:0016846//carbon-sulfur lyase activity;GO:0048037//cofactor binding	GO:0009683;GO:0048364//root development;GO:0009719;GO:0001558//regulation of cell growth;GO:0008652//cellular amino acid biosynthetic process;GO:0019758;GO:0006950//response to stress	gi|297825505|ref|XP_002880635.1|/0/hypothetical protein ARALYDRAFT_481345 [Arabidopsis lyrata subsp. lyrata]
Bra000549	1.9871	1.98377	1.81735	2.23861	2.0866	2.84681							K09571|1|4e-09|62.0|ppp:PHYPADRAFT_134160|FK506-binding protein 4/5 [EC:5.2.1.8]	-	-	-	gi|238479361|ref|NP_001154534.1|/0/octicosapeptide/Phox/Be.1 domain-containing protein [Arabidopsis thaliana]
Bra000550	5.94369	7.40048	6.32768	4.17559	5.12111	3.2778							K14558|1|0.0|816|aly:ARALYDRAFT_901180|periodic tryptophan protein 2	GO:0031461//cullin-RING ubiquitin ligase complex	-	-	gi|297821939|ref|XP_002878852.1|/0/hypothetical protein ARALYDRAFT_901180 [Arabidopsis lyrata subsp. lyrata]
Bra000551	3.53533	5.61495	15.8474	2.23278	5.25768	11.6731		2.16433	1.49691		2.38627	1.15069	-	-	-	-	gi|15225171|ref|NP_180140.1|/1.33733e-77/uncharacterized protein [Arabidopsis thaliana]
Bra000552	7.55503	7.10441	6.69183	8.36878	6.62816	4.83251							-	-	-	-	gi|334184468|ref|NP_001189602.1|/0/uncharacterized protein [Arabidopsis thaliana]
Bra000553	14.2163	4.16903	2.74896	14.4618	4.26973	2.2677	-1.76976	-2.37059		-1.76003	-2.67294		-	GO:0031410//cytoplasmic vesicle	-	-	gi|30682879|ref|NP_850068.1|/1.97769e-175/Sulfite exporter TauE/SafE family protein [Arabidopsis thaliana]
Bra000554	4.7906	5.69353	7.05786	5.43368	4.7426	4.10544							K11793|1|0.0|736|ath:AT2G25740|cereblon	-	GO:0042623//ATPase activity, coupled	GO:0019538//protein metabolic process	gi|30682884|ref|NP_850069.1|/0/cereblon [Arabidopsis thaliana]
Bra000555	3.30998	5.2785	1.53776	5.97275	4.65884	1.68788		-1.10599	-1.7793		-1.82318	-1.46476	K00924|1|2e-125|449|aly:ARALYDRAFT_473063|[EC:2.7.1.-]	GO:0031224//intrinsic to membrane	GO:0016301//kinase activity;GO:0032559	GO:0007167//enzyme linked receptor protein signaling pathway;GO:0006464//cellular protein modification process	gi|15225191|ref|NP_180150.1|/0/Leucine-rich receptor-like protein kinase family protein [Arabidopsis thaliana]
Bra000556	0.609457	2.43374	0	0.90729	0.934698	0			-11.249				-	-	-	-	gi|297812091|ref|XP_002873929.1|/1.19007e-149/hypothetical protein ARALYDRAFT_909934 [Arabidopsis lyrata subsp. lyrata]
Bra000557	0.117875	0.706063	2.05138	0.233972	0.24104	1.50422		4.12127					-	GO:0043231//intracellular membrane-bounded organelle	GO:0001071//nucleic acid binding transcription factor activity;GO:0003677//DNA binding	GO:0009642//response to light intensity;GO:0000302//response to reactive oxygen species;GO:0009743//response to carbohydrate stimulus;GO:0009408//response to heat;GO:0006351//transcription, DNA-dependent;GO:0006986//response to unfolded protein	gi|323462247|gb|ADX69243.1|/3.09164e-172/heat shock transcription factor A2 [Brassica napus]
Bra000558	8.50605	5.86705	3.14005	10.3605	6.08784	0.759071		-1.4377			-3.77072	-3.00362	K00517|1|1e-173|607|osa:4341325|[EC:1.14.-.-];K09755|2|8e-32|136|gmx:100783430|ferulate-5-hydroxylase [EC:1.14.-.-];K05280|5|2e-30|132|gmx:547475|flavonoid 3'-monooxygenase [EC:1.14.13.21]	GO:0044464//cell part	GO:0016712//oxidoreductase activity, acting on paired donors, with incorporation or reduction of molecular oxygen, reduced flavin or flavoprotein as one donor, and incorporation of one atom of oxygen;GO:0005506//iron ion binding	GO:0060918//auxin transport;GO:0009813//flavonoid biosynthetic process;GO:0009933//meristem structural organization;GO:0010346;GO:0016109	gi|297822109|ref|XP_002878937.1|/0/CYP711A1 [Arabidopsis lyrata subsp. lyrata]
Bra000559	0	0	0.101206	0.623329	0	0							K00660|1|1e-55|215|smo:SELMODRAFT_270496|chalcone synthase [EC:2.3.1.74];K13232|2|1e-55|215|vvi:100241891|stilbene synthase [EC:2.3.1.95]	-	GO:0016747//transferase activity, transferring acyl groups other than amino-acyl groups	GO:0010208//pollen wall assembly;GO:0009698//phenylpropanoid metabolic process	gi|294845743|gb|ADF43043.1|/0/chalcone synthase 2 protein [Brassica rapa subsp. rapa]
Bra000560	18.7185	8.34056	3.16965	17.1079	13.0834	4.46388	-1.16625	-2.56207	-1.39582		-1.93829	-1.55136	K12126|1|9e-14|76.3|aly:ARALYDRAFT_471048|phytochrome-interacting factor 3;K13422|3|7e-09|60.1|aly:ARALYDRAFT_890840|transcription factor MYC2	-	-	GO:0006351//transcription, DNA-dependent;GO:0009566//fertilization	gi|20127012|gb|AAM10933.1|AF488561_1/6.94038e-107/putative bHLH transcription factor [Arabidopsis thaliana]
Bra000561	3.78608	6.00808	6.17371	5.15959	4.33325	3.18956							K03514|1|2e-20|100|aly:ARALYDRAFT_495454|DNA polymerase sigma subunit [EC:2.7.7.7]	-	GO:0016772//transferase activity, transferring phosphorus-containing groups	GO:0003006//developmental process involved in reproduction	gi|334186240|ref|NP_191917.3|/0/Nucleotidyltransferase family protein [Arabidopsis thaliana]
Bra000563	2.91093	2.22227	2.19357	2.84649	2.27596	1.42873							-	-	-	-	gi|334184433|ref|NP_180045.5|/0/Transcriptional factor B3 family protein [Arabidopsis thaliana]
Bra000564	1.49815	2.78916	3.17096	1.28592	2.19415	1.66936		1.08174					-	-	-	-	gi|334184425|ref|NP_180041.5|/2.13168e-149/sequence-specific DNA binding transcription factor [Arabidopsis thaliana]
Bra000565	0.122801	1.16465	0.415549	0.243749	0.251113	0	3.24551						-	GO:0043231//intracellular membrane-bounded organelle;GO:0016020//membrane	GO:0005216//ion channel activity	GO:0009612//response to mechanical stimulus;GO:0006810//transport	gi|15239769|ref|NP_197453.1|/0/mechanosensitive channel of small conductance-like 9 [Arabidopsis thaliana]
Bra000566	3.95279	1.02308	0.849266	4.79475	1.79622	1.86823		-2.21858					-	GO:0031224//intrinsic to membrane;GO:0031410//cytoplasmic vesicle	-	-	gi|297825403|ref|XP_002880584.1|/4.83117e-111/hypothetical protein ARALYDRAFT_481301 [Arabidopsis lyrata subsp. lyrata]
Bra000567	99.3889	40.7242	16.0433	79.7691	86.597	43.776	-1.2872	-2.63111	-1.34392				-	GO:0009523//photosystem II	GO:0046872//metal ion binding	GO:0044237//cellular metabolic process	gi|110740201|dbj|BAF01999.1|/1.52938e-85/hypothetical protein [Arabidopsis thaliana]
Bra000568	59.4987	27.77	2.00205	81.9301	37.8976	3.65882	-1.09933	-4.89331	-3.79398	-1.11229	-4.48494	-3.37266	K12467|1|0.0|884|aly:ARALYDRAFT_667687|myrcene/ocimene synthase [EC:4.2.3.15];K07385|3|0.0|736|ath:AT3G25830|1,8-cineole synthase [EC:4.2.3.-]	-	GO:0035251//UDP-glucosyltransferase activity;GO:0010334//sesquiterpene synthase activity;GO:0046872//metal ion binding;GO:0009975//cyclase activity;GO:0019203//carbohydrate phosphatase activity	GO:0051707//response to other organism;GO:0009719;GO:0043692;GO:0005991//trehalose metabolic process;GO:0006714;GO:0006950//response to stress;GO:0016098//monoterpenoid metabolic process	gi|297821699|ref|XP_002878732.1|/0/predicted protein [Arabidopsis lyrata subsp. lyrata]
Bra000569	2.47821	1.73184	0.958409	0.737856	2.7872	0.243268							-	GO:0005881//cytoplasmic microtubule	GO:0015631//tubulin binding	GO:0051707//response to other organism;GO:0031109//microtubule polymerization or depolymerization;GO:0048285;GO:0052093	gi|15242132|ref|NP_199973.1|/3.85978e-20/microtubule associated protein MAP65-3 [Arabidopsis thaliana]
Bra000570	5.25916	8.1672	4.40678	8.11921	11.7103	5.73616						-1.02962	K07297|1|3e-106|383|pop:POPTR_912270|adiponectin receptor	-	GO:0004871//signal transducer activity	GO:0006950//response to stress;GO:0009719;GO:0034285	gi|312282983|dbj|BAJ34357.1|/1.78308e-159/unnamed protein product [Thellungiella halophila]
Bra000571	17.1536	22.7321	11.3011	16.5723	33.525	9.98388			-1.00827	1.01647		-1.74756	-	GO:0031224//intrinsic to membrane	-	GO:0032502//developmental process	gi|312281535|dbj|BAJ33633.1|/1.71242e-126/unnamed protein product [Thellungiella halophila]
Bra000572	0.164553	0.0821387	0	0	0.168246	0.0807651							K00517|1|3e-168|590|ath:AT4G37370|[EC:1.14.-.-]	GO:0043231//intracellular membrane-bounded organelle;GO:0016020//membrane	GO:0016491//oxidoreductase activity;GO:0005506//iron ion binding	GO:0006952//defense response;GO:0009628//response to abiotic stimulus	gi|297821567|ref|XP_002878666.1|/0/predicted protein [Arabidopsis lyrata subsp. lyrata]
Bra000573	17.3552	25.5079	28.7429	15.3105	23.0023	22.8729							K12347|1|0.0|926|aly:ARALYDRAFT_667555|natural resistance-associated macrophage protein	GO:0031090//organelle membrane;GO:0043231//intracellular membrane-bounded organelle	GO:0022890//inorganic cation transmembrane transporter activity	GO:0006952//defense response;GO:0051707//response to other organism;GO:0000041//transition metal ion transport;GO:0010038//response to metal ion;GO:0006875//cellular metal ion homeostasis	gi|149688670|gb|ABR27746.1|/0/metal transporter NRAMP3 [Noccaea caerulescens]
Bra000574	111.438	136.205	136.943	87.8578	129.379	183.511					1.06262		-	-	-	-	gi|256353448|dbj|BAH97744.1|/4.1493e-37/hypothetical protein [Hypochaeris radicata]
Bra000575	1.74382	3.87745	3.29534	3.22534	3.5659	2.64549							-	GO:0009536//plastid;GO:0031090//organelle membrane;GO:0005576//extracellular region	GO:0051219//phosphoprotein binding	GO:0048827//phyllome development;GO:0043401//steroid hormone mediated signaling pathway;GO:0010038//response to metal ion	gi|297821511|ref|XP_002878638.1|/0/hypothetical protein ARALYDRAFT_481147 [Arabidopsis lyrata subsp. lyrata]
Bra000576	0.96418	0	0.155367	1.11639	0	0							K09756|1|1e-58|224|ath:AT5G09640|serine carboxypeptidase-like 19 [EC:3.4.16.- 2.3.1.91];K13289|2|2e-54|210|mtr:MTR_4g021500|cathepsin A (carboxypeptidase C) [EC:3.4.16.5]	GO:0005618//cell wall	GO:0004180//carboxypeptidase activity;GO:0016753	GO:0019538//protein metabolic process;GO:0006725//cellular aromatic compound metabolic process	gi|297821531|ref|XP_002878648.1|/1.99375e-81/SCPL11 [Arabidopsis lyrata subsp. lyrata]
Bra000577	7.86939	8.43103	7.11354	9.20694	7.39182	6.09192							K09250|1|1e-10|66.6|ppp:PHYPADRAFT_27641|cellular nucleic acid-binding protein	-	GO:0046914//transition metal ion binding	-	gi|297815456|ref|XP_002875611.1|/4.01302e-71/hypothetical protein ARALYDRAFT_323091 [Arabidopsis lyrata subsp. lyrata]
Bra000578	0	0.303468	0.0979654	0	0.414398	0.397858							-	GO:0044424//intracellular part	GO:0016788//hydrolase activity, acting on ester bonds	GO:0006633//fatty acid biosynthetic process;GO:0033554//cellular response to stress;GO:0002252;GO:0010038//response to metal ion	gi|297825855|ref|XP_002880810.1|/0/hypothetical protein ARALYDRAFT_481516 [Arabidopsis lyrata subsp. lyrata]
Bra000579	0	6.9609	1.34827	0	0.356453	5.4756	9.44313				9.09687	3.94123	-	GO:0043231//intracellular membrane-bounded organelle	GO:0003676//nucleic acid binding;GO:0001071//nucleic acid binding transcription factor activity	GO:0009606//tropism;GO:0006351//transcription, DNA-dependent;GO:0003006//developmental process involved in reproduction;GO:0009639//response to red or far red light	gi|15226604|ref|NP_179759.1|/5.86877e-28/maternal effect embryo arrest 3 protein [Arabidopsis thaliana]
Bra000580	0	0.507029	0	0	0	0							-	GO:0043231//intracellular membrane-bounded organelle	-	GO:0006950//response to stress	gi|15226603|ref|NP_179758.1|/6.18955e-17/uncharacterized protein [Arabidopsis thaliana]
Bra000581	0	0	0	0	0.0928508	0							K13998|1|2e-143|507|rcu:RCOM_1447960|dihydrofolate reductase / thymidylate synthase [EC:1.5.1.3 2.1.1.45]	-	GO:0042083//5,10-methylenetetrahydrofolate-dependent methyltransferase activity;GO:0016646//oxidoreductase activity, acting on the CH-NH group of donors, NAD or NADP as acceptor	GO:0006544//glycine metabolic process;GO:0009177;GO:0009256//10-formyltetrahydrofolate metabolic process	gi|15226577|ref|NP_179750.1|/0/bifunctional dihydrofolate reductase/thymidylate synthase [Arabidopsis thaliana]
Bra000582	0.30028	0.299776	0	0	0	0.147382							K09517|1|4e-13|73.6|ppp:PHYPADRAFT_197549|DnaJ homolog subfamily B member 11	-	GO:0005515//protein binding	GO:0044267//cellular protein metabolic process	gi|297825011|ref|XP_002880388.1|/1.94491e-101/DNAJ heat shock N-terminal domain-containing protein [Arabidopsis lyrata subsp. lyrata]
Bra000583	7.73337	2.46734	0.770813	5.69693	3.4236	1.40869	-1.64814	-3.32664			-2.01583		-	GO:0009536//plastid	GO:0015291//secondary active transmembrane transporter activity	GO:0015893//drug transport;GO:0006952//defense response;GO:0051707//response to other organism;GO:0009696//salicylic acid metabolic process	gi|240254498|ref|NP_973504.4|/0/MATE efflux family protein [Arabidopsis thaliana]
Bra000584	35.0186	43.615	11.4227	41.5872	48.753	14.184		-1.61622	-1.93292		-1.55188	-1.78123	K13946|1|0.0|895|aly:ARALYDRAFT_900513|auxin influx carrier (AUX1 LAX family)	GO:0031224//intrinsic to membrane	GO:0015291//secondary active transmembrane transporter activity;GO:0005275//amine transmembrane transporter activity	GO:0015837//amine transport;GO:0048856//anatomical structure development;GO:0009755//hormone-mediated signaling pathway;GO:0051707//response to other organism	gi|297821297|ref|XP_002878531.1|/0/hypothetical protein ARALYDRAFT_900513 [Arabidopsis lyrata subsp. lyrata]
Bra000585	6.20176	10.9381	6.29588	5.53948	9.51138	3.65269						-1.38069	K10736|1|3e-169|592|ath:AT2G20980|minichromosome maintenance protein 10	GO:0043231//intracellular membrane-bounded organelle	-	GO:0006259//DNA metabolic process	gi|42569202|ref|NP_179694.2|/3.24696e-168/minichromosome maintenance protein 10 [Arabidopsis thaliana]
Bra000586	4.82487	0.697165	0	3.96939	1.16837	0.0623188	-2.79092	-8.91435		-1.76442	-5.99311	-4.22869	-	-	-	-	gi|297821289|ref|XP_002878527.1|/0/pEARLI4 [Arabidopsis lyrata subsp. lyrata]
Bra000587	55.204	35.3317	10.0166	54.2623	33.7883	17.1477		-2.46238	-1.81857		-1.66193		-	-	-	-	gi|42570293|ref|NP_850008.2|/5.25069e-154/phospholipase-like protein (PEARLI 4) domain-containing protein [Arabidopsis thaliana]
Bra000588	22.7268	15.3651	14.6023	26.9808	22.9426	17.5085							-	GO:0044464//cell part	-	-	gi|297821285|ref|XP_002878525.1|/6.10556e-101/hypothetical protein ARALYDRAFT_480941 [Arabidopsis lyrata subsp. lyrata]
Bra000589	2.14402	3.07686	0.388671	2.7928	3.15118	1.05231			-2.98484				-	-	-	-	gi|297824161|ref|XP_002879963.1|/1.41916e-106/hypothetical protein ARALYDRAFT_903544 [Arabidopsis lyrata subsp. lyrata]
Bra000591	0.203152	0.202812	0.491037	0.40324	0.519277	0.09971							K14209|1|0.0|668|aly:ARALYDRAFT_483287|solute carrier family 36 (proton-coupled amino acid transporter)	GO:0031224//intrinsic to membrane	GO:0005275//amine transmembrane transporter activity	GO:0015837//amine transport	gi|297827867|ref|XP_002881816.1|/0/amino acid transporter family protein [Arabidopsis lyrata subsp. lyrata]
Bra000592	15.5699	10.1804	3.17422	10.7624	6.30667	1.80672		-2.29428	-1.68132		-2.57456	-1.80351	K04733|1|1e-63|243|smo:SELMODRAFT_159261|interleukin-1 receptor-associated kinase 4 [EC:2.7.11.1]	GO:0043231//intracellular membrane-bounded organelle;GO:0016020//membrane	GO:0004672//protein kinase activity;GO:0032559	GO:0007167//enzyme linked receptor protein signaling pathway;GO:0006464//cellular protein modification process	gi|30695748|ref|NP_199787.2|/0/leucine-rich repeat protein kinase-like protein [Arabidopsis thaliana]
Bra000593	22.7507	6.68932	3.01318	30.3117	7.80686	2.1415	-1.76598	-2.91656		-1.95706	-3.82318	-1.86612	-	-	-	-	gi|297792253|ref|XP_002864011.1|/1.1508e-103/hypothetical protein ARALYDRAFT_917968 [Arabidopsis lyrata subsp. lyrata]
Bra000594	366.475	290.325	281.935	393.971	305.791	347.861							K01179|1|0.0|856|sbi:SORBI_01g008860|endoglucanase [EC:3.2.1.4]	GO:0005768//endosome;GO:0016020//membrane	GO:0004553//hydrolase activity, hydrolyzing O-glycosyl compounds	GO:0009725//response to hormone stimulus;GO:0000902//cell morphogenesis;GO:0009250//glucan biosynthetic process;GO:0030865//cortical cytoskeleton organization;GO:0006972//hyperosmotic response;GO:0048513//organ development	gi|5689613|emb|CAB51903.1|/0/cellulase [Brassica napus]
Bra000595	11.8041	12.7517	11.2423	11.278	8.46633	7.09073							K09919|1|0.0|810|aly:ARALYDRAFT_481209|hypothetical protein	GO:0043231//intracellular membrane-bounded organelle	-	-	gi|297825227|ref|XP_002880496.1|/0/hypothetical protein ARALYDRAFT_481209 [Arabidopsis lyrata subsp. lyrata]
Bra000596	28.7332	26.1976	29.8817	24.9914	45.4762	19.3586						-1.23213	K05016|1|0.0|982|zma:542114|chloride channel 7	GO:0000325//plant-type vacuole;GO:0031090//organelle membrane;GO:0031224//intrinsic to membrane	GO:0005254//chloride channel activity	GO:0015698//inorganic anion transport	gi|289541481|gb|ADD09861.1|/0/chloride channel C [Eutrema halophilum]
Bra000597	1.93339	0.107231	1.97312	3.73102	1.42767	6.64256	-4.17235		4.20169			2.21807	-	-	-	-	gi|72384493|gb|AAZ67609.1|/2.65014e-10/80A08_24 [Brassica rapa subsp. pekinensis]
Bra000598	13.7874	10.3232	8.30969	13.4613	11.5795	4.48207					-1.58658	-1.36933	-	GO:0031224//intrinsic to membrane	GO:0004553//hydrolase activity, hydrolyzing O-glycosyl compounds	GO:0006678//glucosylceramide metabolic process	gi|30695777|ref|NP_199801.2|/0/Beta-glucosidase, GBA2 type family protein [Arabidopsis thaliana]
Bra000599	3.40242	3.8599	1.94384	3.53024	2.37188	2.42903							-	-	GO:0004672//protein kinase activity	-	gi|15240580|ref|NP_199803.1|/4.75957e-89/octicosapeptide/Phox/Bem1p domain-containing protein [Arabidopsis thaliana]
Bra000600	14.6788	19.6892	17.5762	15.9128	15.7009	11.1209							-	-	GO:0046914//transition metal ion binding;GO:0016641//oxidoreductase activity, acting on the CH-NH2 group of donors, oxygen as acceptor;GO:0048037//cofactor binding	GO:0006807//nitrogen compound metabolic process;GO:0003006//developmental process involved in reproduction	gi|297795761|ref|XP_002865765.1|/0/EMB1441 [Arabidopsis lyrata subsp. lyrata]
Bra000601	11.0548	7.05597	9.46165	9.17282	12.044	7.64956							-	GO:0009536//plastid	GO:0046914//transition metal ion binding;GO:0051540	GO:0031163;GO:0009657//plastid organization	gi|18423084|ref|NP_568715.1|/1.23127e-81/NifU-like protein 2 [Arabidopsis thaliana]
Bra000602	29.4971	30.4088	31.9884	33.7917	28.5481	32.8216							-	GO:0043231//intracellular membrane-bounded organelle;GO:0031410//cytoplasmic vesicle	GO:0046914//transition metal ion binding;GO:0051540	GO:0031163	gi|297792273|ref|XP_002864021.1|/2.5539e-170/hypothetical protein ARALYDRAFT_331396 [Arabidopsis lyrata subsp. lyrata]
Bra000603	33.8309	32.5132	27.5627	38.142	38.3718	25.5048							-	GO:0009526//plastid envelope	GO:0016641//oxidoreductase activity, acting on the CH-NH2 group of donors, oxygen as acceptor;GO:0016634;GO:0000166//nucleotide binding	GO:0006778//porphyrin-containing compound metabolic process;GO:0008614//pyridoxine metabolic process;GO:0006081//cellular aldehyde metabolic process	gi|22022585|gb|AAM83249.1|/0/AT5g49970/K9P8_11 [Arabidopsis thaliana]
Bra000604	34.7781	43.8388	44.5495	34.0457	49.1178	54.3305							K14485|1|3e-157|553|vvi:100233127|transport inhibitor response 1	-	GO:0043178//alcohol binding	GO:0019941//modification-dependent protein catabolic process;GO:0009755//hormone-mediated signaling pathway	gi|297795767|ref|XP_002865768.1|/0/auxin F-box protein 5 [Arabidopsis lyrata subsp. lyrata]
Bra000605	72.2325	69.9779	49.7949	65.3249	68.2815	49.1933							K14510|1|2e-43|174|aly:ARALYDRAFT_487152|serine/threonine-protein kinase CTR1 [EC:2.7.11.1]	GO:0016020//membrane	GO:0004713//protein tyrosine kinase activity;GO:0032559	GO:0006464//cellular protein modification process	gi|297795773|ref|XP_002865771.1|/0/hypothetical protein ARALYDRAFT_918001 [Arabidopsis lyrata subsp. lyrata]
Bra000606	1.00583	1.30538	2.62567	0.798592	2.26247	2.46837							K14423|1|6e-14|77.0|aly:ARALYDRAFT_329352|4,4-dimethyl-9beta,19-cyclopropylsterol-4alpha-methyl oxidase [EC:1.14.13.72];K06674|2|5e-12|70.5|vcn:VOLCADRAFT_106052|structural maintenance of chromosome 2	GO:0016020//membrane	GO:0046914//transition metal ion binding;GO:0016491//oxidoreductase activity	-	gi|333595909|gb|AEF58502.1|/0/S-acyltransferase PAT9_3 [Arabidopsis thaliana]
Bra000607	3.62681	4.13797	9.81826	5.03923	4.87362	4.88253		1.43677	1.24654				K14753|1|3e-112|403|aly:ARALYDRAFT_898165|guanine nucleotide-binding protein subunit beta-2-like 1 protein	GO:0005840//ribosome;GO:0031981//nuclear lumen;GO:0009536//plastid	GO:0005488//binding	GO:0006412//translation;GO:0010038//response to metal ion;GO:0048513//organ development	gi|297834716|ref|XP_002885240.1|/2.78344e-111/guanine nucleotide-binding family protein [Arabidopsis lyrata subsp. lyrata]
Bra000609	6.50923	8.31784	4.02774	4.13448	5.32423	6.38964							-	-	-	-	gi|15240611|ref|NP_199820.1|/4.05213e-58/uncharacterized protein [Arabidopsis thaliana]
Bra000610	2.79581	2.59175	2.12385	0	2.65436	2.35238				8.05222	7.87798		K03501|1|7e-108|387|aly:ARALYDRAFT_684538|16S rRNA (guanine527-N7)-methyltransferase [EC:2.1.1.170]	GO:0044424//intracellular part	GO:0008170//N-methyltransferase activity;GO:0008173//RNA methyltransferase activity	GO:0070475	gi|297792303|ref|XP_002864036.1|/6.92768e-107/predicted protein [Arabidopsis lyrata subsp. lyrata]
Bra000611	2.21514	0.631836	0.203969	0.732811	0.754949	0.20709		-3.44098					K14555|1|1e-11|68.9|smo:SELMODRAFT_80645|U3 small nucleolar RNA-associated protein 13;K14855|5|9e-11|66.2|osa:4350837|ribosome assembly protein 4	GO:0031234//extrinsic to internal side of plasma membrane	-	-	gi|15240616|ref|NP_199823.1|/5.07161e-166/transducin/WD40 domain-containing protein [Arabidopsis thaliana]
Bra000612	10.5183	13.7676	13.2203	6.61136	8.24499	8.26007							K04424|1|7e-36|149|ath:AT5G11850|sterile alpha motif and leucine zipper containing kinase AZK [EC:2.7.11.25];K14510|2|2e-35|147|ppp:PHYPADRAFT_30352|serine/threonine-protein kinase CTR1 [EC:2.7.11.1]	-	GO:0004702//receptor signaling protein serine/threonine kinase activity;GO:0032559	GO:0006464//cellular protein modification process	gi|297792317|ref|XP_002864043.1|/0/hypothetical protein ARALYDRAFT_495075 [Arabidopsis lyrata subsp. lyrata]
Bra000613	3.97472	15.6738	3.26646	4.73369	41.8582	2.14593	1.97943		-2.26255	3.14448		-4.28583	-	GO:0016020//membrane	GO:0015103//inorganic anion transmembrane transporter activity	GO:0006950//response to stress;GO:0015698//inorganic anion transport	gi|297792319|ref|XP_002864044.1|/3.50965e-74/wound-responsive 3 [Arabidopsis lyrata subsp. lyrata]
Bra000614	6.90756	16.0906	31.463	5.17968	19.9321	28.3281	1.21997	2.18741		1.94416	2.4513		K00573|1|8e-116|414|ath:AT5G50240|protein-L-isoaspartate(D-aspartate) O-methyltransferase [EC:2.1.1.77]	GO:0043231//intracellular membrane-bounded organelle	GO:0008757//S-adenosylmethionine-dependent methyltransferase activity	GO:0043412//macromolecule modification;GO:0006730//one-carbon metabolic process	gi|219523992|gb|ACL14903.1|/2.29807e-115/L-isoaspartyl methyltransferase 2 TIS II alpha-psi [Arabidopsis thaliana]
Bra000615	5.79573	4.76495	2.30733	3.72189	6.27436	1.78486		-1.32877				-1.81365	K01376|1|0.0|635|ath:AT5G50260|[EC:3.4.22.-];K01365|2|4e-147|519|rcu:RCOM_1507820|cathepsin L [EC:3.4.22.15]	GO:0005783//endoplasmic reticulum	GO:0004175//endopeptidase activity;GO:0016628//oxidoreductase activity, acting on the CH-CH group of donors, NAD or NADP as acceptor	GO:0019538//protein metabolic process	gi|75309064|sp|Q9FGR9.1|CEP1_ARATH/0/RecName: Full=KDEL-tailed cysteine endopeptidase CEP1; AltName: Full=Cysteine proteinase CP56; Short=AtCP56; Flags: Precursor
Bra000616	7.43809	4.51249	7.46799	6.47343	4.56299	3.76305							K15336|1|5e-36|151|vvi:100259391|tRNA (cytosine38-C5)-methyltransferase [EC:2.1.1.204];K15271|5|2e-13|76.3|rcu:RCOM_1095670|ATP-dependent DNA helicase HFM1/MER3 [EC:3.6.4.12]	GO:0043231//intracellular membrane-bounded organelle	-	GO:0003006//developmental process involved in reproduction	gi|15240649|ref|NP_199839.1|/0/pentatricopeptide repeat-containing protein [Arabidopsis thaliana]
Bra000617	14.2734	18.4683	19.345	14.2085	13.2269	13.1222							K15450|1|6e-10|65.1|vvi:100257307|tRNA wybutosine-synthesizing protein 3 [EC:2.1.1.-];K14966|5|2e-07|56.6|vcn:VOLCADRAFT_121332|host cell factor	GO:0044464//cell part	-	-	gi|297792335|ref|XP_002864052.1|/0/kelch repeat-containing protein [Arabidopsis lyrata subsp. lyrata]
Bra000619	24.494	26.4121	32.1846	26.4012	25.118	27.9681							K07739|1|0.0|1051|aly:ARALYDRAFT_495092|elongator complex protein 3 [EC:2.3.1.48]	-	GO:0051540;GO:0004468//lysine N-acetyltransferase activity	GO:0040007//growth;GO:0009292//genetic transfer	gi|297795799|ref|XP_002865784.1|/0/hypothetical protein ARALYDRAFT_495092 [Arabidopsis lyrata subsp. lyrata]
Bra000620	5.81857	8.86609	12.5342	6.28124	10.3327	9.51946		1.10714					K04485|1|3e-157|553|mtr:MTR_8g014670|DNA repair protein RadA/Sms	GO:0043231//intracellular membrane-bounded organelle	GO:0004175//endopeptidase activity;GO:0004386//helicase activity;GO:0003677//DNA binding;GO:0042623//ATPase activity, coupled;GO:0032559	GO:0006259//DNA metabolic process;GO:0019538//protein metabolic process	gi|145359080|ref|NP_199845.3|/0/ATP binding / damaged DNA binding / nucleoside-triphosphatase/ nucleotide binding protein [Arabidopsis thaliana]
Bra000621	5.21178	7.28426	7.25606	3.51728	7.17602	6.20745				1.02872			-	-	-	GO:0006950//response to stress	gi|297795807|ref|XP_002865788.1|/4.33432e-157/hypothetical protein ARALYDRAFT_331439 [Arabidopsis lyrata subsp. lyrata]
Bra000622	42.0831	64.562	64.2694	37.4186	56.7258	49.4876							K01267|1|0.0|916|aly:ARALYDRAFT_332278|aspartyl aminopeptidase [EC:3.4.11.21]	GO:0031090//organelle membrane;GO:0043231//intracellular membrane-bounded organelle	GO:0046914//transition metal ion binding;GO:0008238//exopeptidase activity	GO:0019538//protein metabolic process;GO:0010038//response to metal ion	gi|297796979|ref|XP_002866374.1|/0/hypothetical protein ARALYDRAFT_332278 [Arabidopsis lyrata subsp. lyrata]
Bra000623	83.2801	75.2938	71.6255	55.7651	58.6466	75.8404							K00939|1|4e-130|461|aly:ARALYDRAFT_495100|adenylate kinase [EC:2.7.4.3]	GO:0009536//plastid;GO:0031090//organelle membrane;GO:0005576//extracellular region	GO:0019206//nucleoside kinase activity;GO:0004672//protein kinase activity;GO:0016776//phosphotransferase activity, phosphate group as acceptor;GO:0046914//transition metal ion binding;GO:0032559	GO:0006166//purine ribonucleoside salvage;GO:0010038//response to metal ion;GO:0006796//phosphate-containing compound metabolic process;GO:0009117//nucleotide metabolic process;GO:0023052//signaling;GO:0034285	gi|297795813|ref|XP_002865791.1|/4.10499e-129/adenylate kinase [Arabidopsis lyrata subsp. lyrata]
Bra000625	25.6562	39.0085	28.9395	27.2187	39.9508	30.106							K08246|1|6e-144|508|ath:AT5G50375|cycloeucalenol cycloisomerase [EC:5.5.1.9]	GO:0043231//intracellular membrane-bounded organelle	GO:0016872//intramolecular lyase activity	GO:0009630//gravitropism;GO:0006897//endocytosis	gi|18423143|ref|NP_568727.1|/6.1728e-143/cycloeucalenol cycloisomerase [Arabidopsis thaliana]
Bra000626	0	0	0	0.23876	0	0							K11165|1|2e-19|95.1|gmx:100795991|dehydrogenase/reductase SDR family member 7 [EC:1.1.-.-];K09841|2|6e-19|93.2|rcu:RCOM_1453330|xanthoxin dehydrogenase [EC:1.1.1.288]	GO:0044464//cell part	GO:0003845//11-beta-hydroxysteroid dehydrogenase [NAD(P)] activity	GO:0009725//response to hormone stimulus;GO:0006629//lipid metabolic process	gi|196122098|gb|ACG69524.1|/1.9371e-179/steroleosin SLO1-3 [Brassica napus]
Bra000627	22.9199	53.9768	27.2736	12.2484	30.0439	36.9212	1.23574				1.59185		K07342|1|7e-25|110|aly:ARALYDRAFT_492346|protein transport protein SEC61 subunit gamma and related proteins	GO:0016020//membrane	GO:0008320//protein transmembrane transporter activity	GO:0006886//intracellular protein transport	gi|15234793|ref|NP_194222.1|/8.8848e-24/protein transport protein sec61 subunit gamma-1 [Arabidopsis thaliana]
Bra000629	0.252382	0	0	0	0	0							K14488|1|2e-48|189|aly:ARALYDRAFT_495139|SAUR family protein	-	-	-	gi|297792381|ref|XP_002864075.1|/1.56672e-47/auxin-responsive family protein [Arabidopsis lyrata subsp. lyrata]
Bra000630	0.15642	0	0	0	0	0							K08233|1|2e-87|320|ath:AT4G37150|polyneuridine-aldehyde esterase [EC:3.1.1.78]	-	GO:0004091//carboxylesterase activity	GO:0006725//cellular aromatic compound metabolic process;GO:0031407//oxylipin metabolic process;GO:0009814//defense response, incompatible interaction;GO:0050832//defense response to fungus	gi|15227859|ref|NP_179939.1|/1.26054e-110/methyl esterase 4 [Arabidopsis thaliana]
Bra000632	34.1657	43.1576	34.2124	35.984	40.9921	34.7358							K09660|1|5e-116|414|ath:AT4G07390|mannose-P-dolichol utilization defect 1	GO:0044464//cell part	-	-	gi|18412994|ref|NP_567315.1|/5.29795e-115/Mannose-P-dolichol utilization defect 1 protein [Arabidopsis thaliana]
Bra000633	11.6192	13.5853	12.5495	12.986	15.8399	11.4058							-	-	GO:0005488//binding	-	gi|297829786|ref|XP_002882775.1|/1.13625e-157/F-box family protein [Arabidopsis lyrata subsp. lyrata]
Bra000634	15.4397	23.3511	23.6065	17.8177	19.3	18.8821							K14548|1|0.0|1375|aly:ARALYDRAFT_911023|U3 small nucleolar RNA-associated protein 4	-	GO:0016846//carbon-sulfur lyase activity	-	gi|297813195|ref|XP_002874481.1|/0/transducin family protein [Arabidopsis lyrata subsp. lyrata]
Bra000635	2.19642	1.89642	1.03309	2.94575	2.06362	1.63162							K13680|1|4e-115|414|smo:SELMODRAFT_230176|beta-mannan synthase [EC:2.4.1.32]	-	GO:0016759//cellulose synthase activity	-	gi|297813199|ref|XP_002874483.1|/0/hypothetical protein ARALYDRAFT_489694 [Arabidopsis lyrata subsp. lyrata]
Bra000636	19.5321	16.0481	20.8897	10.4643	13.0779	13.9133							K09523|1|2e-09|60.8|ppp:PHYPADRAFT_31787|DnaJ homolog subfamily C member 3;K09527|2|6e-09|59.3|gmx:100804685|DnaJ homolog subfamily C member 7;K09510|3|1e-08|58.2|cre:CHLREDRAFT_96566|DnaJ homolog subfamily B member 4;K09537|5|2e-08|57.8|rcu:RCOM_0522480|DnaJ homolog subfamily C member 17	-	GO:0005515//protein binding	GO:0044267//cellular protein metabolic process	gi|297813203|ref|XP_002874485.1|/2.68089e-106/hypothetical protein ARALYDRAFT_351886 [Arabidopsis lyrata subsp. lyrata]
Bra000637	2.38868	0	0	4.39011	0.0904547	0	-7.90007	-7.90007		-5.60092	-8.77811		K01762|1|0.0|839|aly:ARALYDRAFT_327073|1-aminocyclopropane-1-carboxylate synthase [EC:4.4.1.14]	-	GO:0042802//identical protein binding;GO:0016740//transferase activity;GO:0048037//cofactor binding;GO:0016846//carbon-sulfur lyase activity	GO:0008652//cellular amino acid biosynthetic process;GO:0003006//developmental process involved in reproduction;GO:0009692	gi|297808971|ref|XP_002872369.1|/0/1-amino-cyclopropane-1-carboxylate synthase 11 [Arabidopsis lyrata subsp. lyrata]
Bra000638	140.167	196.667	237.619	135.743	170.414	183.699							-	GO:0043231//intracellular membrane-bounded organelle	GO:0003677//DNA binding	GO:0003002//regionalization;GO:0006351//transcription, DNA-dependent;GO:0045165//cell fate commitment	gi|239819334|gb|ACS28249.1|/0/BREVIPEDICELLUS [Brassica rapa]
Bra000639	12.436	13.358	11.5669	11.6652	10.1398	9.11698							-	-	GO:0005543//phospholipid binding	GO:0023052//signaling;GO:0006629//lipid metabolic process	gi|30680662|ref|NP_192558.2|/0/OSBP(oxysterol binding protein)-related protein 1C [Arabidopsis thaliana]
Bra000640	0.128157	0	0.123906	0	0	0							K11838|1|9e-12|69.3|gmx:100778442|ubiquitin carboxyl-terminal hydrolase 7 [EC:3.1.2.15]	GO:0009526//plastid envelope	-	-	gi|297830718|ref|XP_002883241.1|/3.39423e-114/hypothetical protein ARALYDRAFT_479561 [Arabidopsis lyrata subsp. lyrata]
Bra000641	39.796	42.0547	49.622	40.9064	43.3128	39.84							K15172|1|0.0|1558|ath:AT4G08350|transcription elongation factor SPT5	GO:0030529//ribonucleoprotein complex	GO:0005198//structural molecule activity	GO:0006355//regulation of transcription, DNA-dependent;GO:0006368//transcription elongation from RNA polymerase II promoter	gi|334186403|ref|NP_192575.3|/0/global transcription factor group A2 [Arabidopsis thaliana]
Bra000642	12.0631	12.9693	12.2611	7.36746	7.90628	8.50159							-	GO:0044444//cytoplasmic part	-	-	gi|297809001|ref|XP_002872384.1|/5.91724e-44/hypothetical protein ARALYDRAFT_489738 [Arabidopsis lyrata subsp. lyrata]
Bra000643	29.1245	37.0714	43.6458	22.7625	42.4336	51.1036					1.16676		-	-	-	-	gi|22328481|ref|NP_192563.2|/2.04849e-36/glycine-rich protein [Arabidopsis thaliana]
Bra000644	0.958098	0.777149	0.810532	0.891442	0.183674	0.529029							K15271|1|9e-82|303|rcu:RCOM_1095670|ATP-dependent DNA helicase HFM1/MER3 [EC:3.6.4.12]	-	-	-	gi|15236431|ref|NP_192561.1|/0/pentatricopeptide repeat-containing protein [Arabidopsis thaliana]
Bra000646	26.0543	39.8373	56.7442	23.5442	41.3604	56.401		1.12295			1.26035		-	GO:0044464//cell part	GO:0046914//transition metal ion binding	-	gi|15236507|ref|NP_192586.1|/1.85366e-87/uncharacterized protein [Arabidopsis thaliana]
Bra000647	21.1005	20.4589	21.0611	28.9261	24.8333	20.0423							K13414|1|0.0|659|aly:ARALYDRAFT_489755|mitogen-activated protein kinase kinase kinase 1, plant [EC:2.7.11.25]	GO:0043231//intracellular membrane-bounded organelle	GO:0003676//nucleic acid binding;GO:0019899//enzyme binding;GO:0000166//nucleotide binding;GO:0004702//receptor signaling protein serine/threonine kinase activity	GO:0010038//response to metal ion;GO:0007243//intracellular protein kinase cascade;GO:0006970//response to osmotic stress	gi|3688209|emb|CAA08997.1|/0/MAP3K beta 1 protein kinase [Brassica napus]
Bra000648	17.7643	19.7568	20.9416	16.3931	18.1629	21.7209							-	-	-	-	gi|297809031|ref|XP_002872399.1|/1.52406e-55/hypothetical protein ARALYDRAFT_489756 [Arabidopsis lyrata subsp. lyrata]
Bra000649	0.514229	0.342244	0.414312	0.170117	0.43814	0							-	-	-	-	gi|15236516|ref|NP_192591.1|/1.85428e-107/uncharacterized protein [Arabidopsis thaliana]
Bra000650	10.2122	12.4365	14.215	10.1351	10.2932	10.3089							-	-	-	-	gi|15236516|ref|NP_192591.1|/1.74676e-115/uncharacterized protein [Arabidopsis thaliana]
Bra000651	4.44739	0	0	0	0	0							-	-	-	-	gi|30680796|ref|NP_849345.1|/2.31986e-08/uncharacterized protein [Arabidopsis thaliana]
Bra000652	0	0	0.216163	0.221891	0	0							-	GO:0031224//intrinsic to membrane	-	GO:0051179//localization	gi|297813317|ref|XP_002874542.1|/2.46207e-51/predicted protein [Arabidopsis lyrata subsp. lyrata]
Bra000653	1.20672	0.109518	0.424256	0.435499	0.560819	0.107687							-	-	-	-	gi|297812175|ref|XP_002873971.1|/1.69083e-70/hypothetical protein ARALYDRAFT_488886 [Arabidopsis lyrata subsp. lyrata]
Bra000654	505.487	604.233	537.943	452.17	524.19	577.723							K01834|1|1e-52|203|vvi:100245371|2,3-bisphosphoglycerate-dependent phosphoglycerate mutase [EC:5.4.2.1];K03036|2|4e-21|98.6|aly:ARALYDRAFT_336019|26S proteasome regulatory subunit N6	GO:0044464//cell part	-	-	gi|18413144|ref|NP_567338.1|/3.33014e-79/protein SAH7 [Arabidopsis thaliana]
Bra000655	23.7541	22.7869	28.0984	22.3896	21.8448	22.9269							-	-	-	GO:0051234//establishment of localization	gi|297813321|ref|XP_002874544.1|/2.68247e-153/SEC14 cytosolic factor family protein [Arabidopsis lyrata subsp. lyrata]
Bra000656	129.102	74.5442	56.6261	122.044	62.2992	60.9726		-1.18897			-1.00117		-	GO:0016020//membrane	GO:0046872//metal ion binding	-	gi|15236611|ref|NP_192621.1|/0/calcium ion binding protein [Arabidopsis thaliana]
Bra000657	16.7912	12.2929	6.57102	20.4339	17.0862	3.64974		-1.35351			-2.4851	-2.22697	K13420|1|8e-152|536|sbi:SORBI_06g028760|LRR receptor-like serine/threonine-protein kinase FLS2 [EC:2.7.11.1];K00924|3|4e-148|524|aly:ARALYDRAFT_473063|[EC:2.7.1.-]	GO:0031224//intrinsic to membrane	GO:0004672//protein kinase activity;GO:0032559	GO:0006464//cellular protein modification process	gi|186511602|ref|NP_849538.2|/0/Leucine-rich repeat-containing protein [Arabidopsis thaliana]
Bra000658	0	0	0	0.113097	0	0							-	-	-	-	gi|297803902|ref|XP_002869835.1|/1.17008e-105/hypothetical protein ARALYDRAFT_914403 [Arabidopsis lyrata subsp. lyrata]
Bra000659	14.5548	17.6526	16.0491	13.6093	14.1435	15.3501							K01476|1|1e-176|617|aly:ARALYDRAFT_489723|arginase [EC:3.5.3.1]	GO:0009536//plastid	GO:0016813//hydrolase activity, acting on carbon-nitrogen (but not peptide) bonds, in linear amidines;GO:0046914//transition metal ion binding	GO:0006952//defense response;GO:0009446//putrescine biosynthetic process;GO:0006525//arginine metabolic process	gi|297813247|ref|XP_002874507.1|/1.29933e-175/arginase [Arabidopsis lyrata subsp. lyrata]
Bra000660	56.4183	107.563	6.18706	64.6768	80.5176	12.5635		-3.18884	-4.11978		-2.36401	-2.68007	-	GO:0005618//cell wall	-	GO:0009725//response to hormone stimulus	gi|297813237|ref|XP_002874502.1|/1.32702e-139/hypothetical protein ARALYDRAFT_489716 [Arabidopsis lyrata subsp. lyrata]
Bra000661	31.8357	35.4971	37.5754	40.9306	36.9887	46.2674							-	GO:0043231//intracellular membrane-bounded organelle	GO:0008047//enzyme activator activity;GO:0016853//isomerase activity	-	gi|4325370|gb|AAD17366.1|/0/similar to human phosphotyrosyl phosphatase activator PTPA (GB:X73478) [Arabidopsis thaliana]
Bra000662	25.7921	46.0904	85.1587	28.2853	50.1045	77.2206		1.72323			1.44893		K15082|1|4e-08|57.0|vvi:100244043|DNA repair protein RAD7;K10268|2|2e-07|54.7|mtr:MTR_2g021030|F-box and leucine-rich repeat protein 2/20	-	GO:0005488//binding	GO:0010468//regulation of gene expression;GO:0009725//response to hormone stimulus;GO:0019941//modification-dependent protein catabolic process	gi|18413178|ref|NP_567343.1|/3.53199e-172/F-box protein FBW2 [Arabidopsis thaliana]
Bra000663	28.29	7.76669	3.41897	20.7065	10.7263	1.73564	-1.86492	-3.04866	-1.18374		-3.57654	-2.62761	K00434|1|2e-170|596|ath:AT4G09010|L-ascorbate peroxidase [EC:1.11.1.11]	GO:0044436;GO:0009534//chloroplast thylakoid	GO:0016209//antioxidant activity;GO:0005506//iron ion binding	GO:0006950//response to stress;GO:0008152//metabolic process	gi|312281719|dbj|BAJ33725.1|/1.53081e-179/unnamed protein product [Thellungiella halophila]
Bra000664	7.70636	14.1423	20.1609	9.67276	13.557	20.8031		1.38744			1.1048		-	-	-	-	gi|297794699|ref|XP_002865234.1|/1.36267e-69/hypothetical protein ARALYDRAFT_330849 [Arabidopsis lyrata subsp. lyrata]
Bra000665	0.335367	0.558007	0.216163	0.332837	0.342892	0.987617							-	-	-	-	gi|297794699|ref|XP_002865234.1|/2.07902e-65/hypothetical protein ARALYDRAFT_330849 [Arabidopsis lyrata subsp. lyrata]
Bra000666	23.9597	27.9813	23.1651	21.9843	21.2618	30.176							-	GO:0043231//intracellular membrane-bounded organelle	-	-	gi|297808957|ref|XP_002872362.1|/8.06558e-41/predicted protein [Arabidopsis lyrata subsp. lyrata]
Bra000667	25.1623	44.3162	96.4284	26.9544	40.7197	89.8946		1.9382	1.12163		1.73771	1.14251	K02438|1|0.0|1217|aly:ARALYDRAFT_911044|glycogen operon protein GlgX [EC:3.2.1.-]	GO:0009532//plastid stroma;GO:0043036//starch grain	GO:0016798//hydrolase activity, acting on glycosyl bonds;GO:0043167//ion binding;GO:0004133//glycogen debranching enzyme activity	GO:0005982//starch metabolic process	gi|297813221|ref|XP_002874494.1|/0/ATISA3/ISA3 [Arabidopsis lyrata subsp. lyrata]
Bra000669	1.11941	6.42581	5.682	1.94419	3.14745	7.14249	2.52114						-	-	-	-	gi|297797882|ref|XP_002866825.1|/3.76455e-30/kelch repeat-containing F-box family protein [Arabidopsis lyrata subsp. lyrata]
Bra000670	12.633	32.3381	43.219	26.6829	49.3477	33.7051	1.35603	1.77446					-	-	-	-	-
Bra000672	3.09132	6.76576	2.29907	1.534	3.89007	2.33425			-1.5572				-	-	-	-	gi|15233676|ref|NP_192645.1|/5.62401e-134/uncharacterized protein [Arabidopsis thaliana]
Bra000673	0	0.120792	0	0.120082	0.12371	0							K05283|1|4e-16|84.0|aly:ARALYDRAFT_354960|phosphatidylinositol glycan, class W [EC:2.3.-.-];K15692|2|4e-14|77.0|sbi:SORBI_06g034040|E3 ubiquitin-protein ligase RNF13 [EC:6.3.2.19]	-	GO:0046914//transition metal ion binding	-	gi|297809097|ref|XP_002872432.1|/7.16326e-126/zinc finger family protein [Arabidopsis lyrata subsp. lyrata]
Bra000674	2.2489	2.84747	3.23495	2.28637	2.13111	2.20758							K08734|1|0.0|1287|aly:ARALYDRAFT_911184|DNA mismatch repair protein MLH1	GO:0043231//intracellular membrane-bounded organelle;GO:0000785//chromatin	GO:0003690//double-stranded DNA binding;GO:0005515//protein binding;GO:0032559	GO:0006310//DNA recombination;GO:0006281//DNA repair;GO:0048229//gametophyte development;GO:0009791//post-embryonic development;GO:0048608//reproductive structure development	gi|297813357|ref|XP_002874562.1|/0/hypothetical protein ARALYDRAFT_911184 [Arabidopsis lyrata subsp. lyrata]
Bra000675	48.2813	52.8223	25.1944	59.3385	52.0696	22.3338			-1.06804		-1.40974	-1.22122	-	GO:0031224//intrinsic to membrane;GO:0009536//plastid	-	GO:0051234//establishment of localization	gi|297809109|ref|XP_002872438.1|/9.54734e-167/SEC14 cytosolic factor family protein [Arabidopsis lyrata subsp. lyrata]
Bra000676	2.34121	0.667794	1.61683	0.66387	1.36785	1.64157							-	-	-	-	gi|297813359|ref|XP_002874563.1|/1.863e-13/hypothetical protein ARALYDRAFT_911191 [Arabidopsis lyrata subsp. lyrata]
Bra000677	1.04885	1.04709	1.35209	0.578301	0.714925	1.14398							K04733|1|4e-29|127|aly:ARALYDRAFT_916421|interleukin-1 receptor-associated kinase 4 [EC:2.7.11.1];K00924|3|5e-27|120|aly:ARALYDRAFT_475717|[EC:2.7.1.-];K13430|4|5e-27|120|zma:100283091|serine/threonine-protein kinase PBS1 [EC:2.7.11.1]	GO:0043231//intracellular membrane-bounded organelle	GO:0016301//kinase activity;GO:0032559	GO:0006464//cellular protein modification process	gi|297820570|ref|XP_002878168.1|/2.33898e-159/kinase family protein [Arabidopsis lyrata subsp. lyrata]
Bra000679	1.55758	1.09762	0.620084	2.09141	0.749424	1.25914							-	-	-	-	gi|297813363|ref|XP_002874565.1|/0/hypothetical protein ARALYDRAFT_911196 [Arabidopsis lyrata subsp. lyrata]
Bra000680	22.1233	24.094	7.60125	27.2187	33.6491	17.0504		-1.54126	-1.66437				K09422|1|3e-97|352|ath:AT4G09460|myb proto-oncogene protein, plant	GO:0043231//intracellular membrane-bounded organelle	GO:0003676//nucleic acid binding;GO:0001071//nucleic acid binding transcription factor activity	GO:0009725//response to hormone stimulus;GO:0006351//transcription, DNA-dependent;GO:0009409//response to cold;GO:0006970//response to osmotic stress	gi|15233894|ref|NP_192684.1|/2.96279e-96/transcription repressor MYB6 [Arabidopsis thaliana]
Bra000681	47.1377	59.3483	66.2146	55.6746	73.3685	72.658							-	GO:0043231//intracellular membrane-bounded organelle;GO:0044444//cytoplasmic part;GO:0016020//membrane	GO:0005488//binding;GO:0004558//alpha-glucosidase activity	GO:0005987//sucrose catabolic process;GO:0019752//carboxylic acid metabolic process;GO:0048513//organ development	gi|297813373|ref|XP_002874570.1|/0/hypothetical protein ARALYDRAFT_489803 [Arabidopsis lyrata subsp. lyrata]
Bra000682	0	0	0.401757	0	0	0							K14488|1|3e-40|160|aly:ARALYDRAFT_489807|SAUR family protein	-	-	GO:0009725//response to hormone stimulus	gi|297813377|ref|XP_002874572.1|/4.46786e-39/hypothetical protein ARALYDRAFT_489807 [Arabidopsis lyrata subsp. lyrata]
Bra000683	11.0209	11.3818	18.0039	15.9352	13.9881	15.9478							K15692|1|1e-85|315|gmx:100793048|E3 ubiquitin-protein ligase RNF13 [EC:6.3.2.19]	GO:0044464//cell part	GO:0046914//transition metal ion binding	-	gi|297813379|ref|XP_002874573.1|/2.2285e-157/peptidase/ protein binding protein [Arabidopsis lyrata subsp. lyrata]
Bra000684	30.4637	31.6422	26.6748	36.9979	28.1249	28.2114							K13412|1|0.0|930|ath:AT4G09570|calcium-dependent protein kinase [EC:2.7.11.1]	GO:0016020//membrane	GO:0004674//protein serine/threonine kinase activity;GO:0046872//metal ion binding;GO:0032559	GO:0009738//abscisic acid mediated signaling pathway;GO:0006464//cellular protein modification process	gi|15233947|ref|NP_192695.1|/0/calcium-dependent protein kinase 4 [Arabidopsis thaliana]
Bra000685	12.8679	10.5106	12.4411	10.8359	8.7711	9.18655							K06674|1|2e-06|50.8|vcn:VOLCADRAFT_106052|structural maintenance of chromosome 2	GO:0009536//plastid	-	-	gi|297813391|ref|XP_002874579.1|/5.80101e-104/hypothetical protein ARALYDRAFT_489815 [Arabidopsis lyrata subsp. lyrata]
Bra000686	4.08729	8.58482	3.28456	5.47886	7.05546	3.80378	1.07064		-1.38609				K04733|1|3e-56|218|smo:SELMODRAFT_159261|interleukin-1 receptor-associated kinase 4 [EC:2.7.11.1];K13416|3|2e-54|212|rcu:RCOM_1534760|brassinosteroid insensitive 1-associated receptor kinase 1 [EC:2.7.10.1 2.7.11.1]	GO:0016020//membrane	GO:0004672//protein kinase activity;GO:0032559	GO:0006464//cellular protein modification process	gi|15218576|ref|NP_174690.1|/0/lectin protein kinase-like protein [Arabidopsis thaliana]
Bra000687	266.086	48.7589	28.6034	193.542	126.005	43.3038	-2.44816	-3.21764			-2.16008	-1.54092	K02113|1|1e-98|357|aly:ARALYDRAFT_489817|F-type H+-transporting ATPase subunit delta [EC:3.6.3.14]	GO:0009526//plastid envelope;GO:0009534//chloroplast thylakoid;GO:0009570//chloroplast stroma;GO:0033178//proton-transporting two-sector ATPase complex, catalytic domain	GO:0015078//hydrogen ion transmembrane transporter activity	GO:0006952//defense response;GO:0006810//transport;GO:0009767//photosynthetic electron transport chain;GO:0006754//ATP biosynthetic process	gi|297809143|ref|XP_002872455.1|/1.2997e-97/hypothetical protein ARALYDRAFT_489817 [Arabidopsis lyrata subsp. lyrata]
Bra000688	52.2446	45.5949	47.2247	82.2184	53.9962	56.6246							K00010|1|5e-11|67.0|cme:CMR475C|myo-inositol 2-dehydrogenase [EC:1.1.1.18]	-	GO:0003824//catalytic activity	GO:0008152//metabolic process	gi|15233990|ref|NP_192705.1|/0/uncharacterized oxidoreductase [Arabidopsis thaliana]
Bra000689	23.6496	19.6419	18.0616	18.5403	19.5067	19.7036							K07897|1|2e-108|389|aly:ARALYDRAFT_489823|Ras-related protein Rab-7A;K07976|2|2e-105|379|ath:AT4G09720|Rab family, other	GO:0031090//organelle membrane	GO:0032561//guanyl ribonucleotide binding;GO:0003824//catalytic activity	GO:0035556//intracellular signal transduction;GO:0051169//nuclear transport;GO:0015031//protein transport	gi|297809149|ref|XP_002872458.1|/1.84379e-107/AtRABG3a [Arabidopsis lyrata subsp. lyrata]
Bra000690	12.0566	11.7719	11.977	11.7027	10.1598	9.16899							K13179|1|3e-52|204|bdi:100838222|ATP-dependent RNA helicase DDX18/HAS1 [EC:3.6.4.13];K14811|5|6e-46|184|aly:ARALYDRAFT_680933|ATP-dependent RNA helicase DBP3 [EC:3.6.4.13]	GO:0009536//plastid	GO:0042623//ATPase activity, coupled;GO:0019843//rRNA binding;GO:0032559	GO:0070271;GO:0009207	gi|30681173|ref|NP_849348.1|/0/DEAD-box ATP-dependent RNA helicase 39 [Arabidopsis thaliana]
Bra000691	2.27398	2.75171	1.66558	2.3936	1.47955	1.14992							K01099|1|8e-53|206|ota:Ot04g02290|phosphatidylinositol-bisphosphatase [EC:3.1.3.36]	-	GO:0046030//inositol trisphosphate phosphatase activity	GO:0043647//inositol phosphate metabolic process;GO:0046838//phosphorylated carbohydrate dephosphorylation	gi|297813405|ref|XP_002874586.1|/0/hypothetical protein ARALYDRAFT_352044 [Arabidopsis lyrata subsp. lyrata]
Bra000692	546.091	702.742	789.24	555.581	637.519	969.445							K02964|1|6e-74|273|aly:ARALYDRAFT_472522|small subunit ribosomal protein S18e	GO:0031090//organelle membrane;GO:0015935//small ribosomal subunit;GO:0030312//external encapsulating structure;GO:0031981//nuclear lumen	GO:0003676//nucleic acid binding;GO:0005198//structural molecule activity	GO:0010467//gene expression	gi|15219950|ref|NP_173692.1|/5.32756e-73/40S ribosomal protein S18 [Arabidopsis thaliana]
Bra000693	17.0693	17.6537	13.8912	16.6968	17.2012	12.6572							K15285|1|3e-46|183|cre:CHLREDRAFT_120386|solute carrier family 35, member E3	GO:0031224//intrinsic to membrane	-	-	gi|15234794|ref|NP_192719.1|/1.95376e-152/Nucleotide-sugar transporter family protein [Arabidopsis thaliana]
Bra000694	28.4307	24.9426	33.735	19.4521	27.3069	33.8283							-	-	-	-	gi|297809163|ref|XP_002872465.1|/7.20003e-81/hypothetical protein ARALYDRAFT_352054 [Arabidopsis lyrata subsp. lyrata]
Bra000696	0	0.177023	0.17144	0	0	0							K09264|1|2e-72|270|vvi:100261787|MADS-box transcription factor, plant	GO:0043231//intracellular membrane-bounded organelle	GO:0001071//nucleic acid binding transcription factor activity;GO:0003677//DNA binding	GO:0048437//floral organ development;GO:0006351//transcription, DNA-dependent	gi|189099163|gb|ACD76823.1|/4.19427e-109/SEEDSTICK-like protein [Capsella bursa-pastoris]
Bra000698	18.4855	19.7346	18.2857	16.2252	14.7488	22.6562							K13617|1|4e-06|50.8|cme:CMP230C|protein phosphatase methylesterase 1 [EC:3.1.1.89]	GO:0043231//intracellular membrane-bounded organelle	GO:0016787//hydrolase activity	GO:0008152//metabolic process	gi|15234891|ref|NP_192741.1|/8.18289e-177/hydrolase, alpha/beta fold family protein [Arabidopsis thaliana]
Bra000699	18.5669	13.8109	8.79955	8.67144	3.72225	17.511						2.23402	K08738|1|9e-62|232|aly:ARALYDRAFT_489849|cytochrome c	GO:0044425//membrane part;GO:0044429//mitochondrial part	GO:0005506//iron ion binding	GO:0051234//establishment of localization;GO:0006091//generation of precursor metabolites and energy	gi|15234910|ref|NP_192742.1|/1.19261e-60/cytochrome c-2 [Arabidopsis thaliana]
Bra000700	12.8409	25.8761	37.4749	13.924	21.8817	22.759	1.01087	1.54518					K13617|1|3e-163|572|ath:AT4G10050|protein phosphatase methylesterase 1 [EC:3.1.1.89]	GO:0043231//intracellular membrane-bounded organelle	GO:0016788//hydrolase activity, acting on ester bonds	-	gi|18413291|ref|NP_567350.1|/2.86173e-162/protein phosphatase methylesterase 1 [Arabidopsis thaliana]
Bra000701	16.9018	18.3061	27.2868	12.8181	21.0307	23.4782							K08511|1|9e-11|65.5|aly:ARALYDRAFT_906838|vesicle-associated membrane protein 72;K08515|2|1e-10|65.1|smo:SELMODRAFT_86867|vesicle-associated membrane protein 7	GO:0031224//intrinsic to membrane	GO:0046872//metal ion binding	GO:0006810//transport	gi|15234957|ref|NP_192755.1|/1.48664e-108/synaptobrevin-related family protein [Arabidopsis thaliana]
Bra000702	16.8988	14.6567	16.5602	16.6955	15.0108	17.7893							K10571|1|0.0|928|aly:ARALYDRAFT_489866|de-etiolated-1	GO:0043231//intracellular membrane-bounded organelle	GO:0005488//binding	GO:0006259//DNA metabolic process;GO:0009640//photomorphogenesis;GO:0007602//phototransduction	gi|297809229|ref|XP_002872498.1|/0/Light-mediated development protein DET1 [Arabidopsis lyrata subsp. lyrata]
Bra000703	0.207769	2.28163	0.602636	0	1.69945	1.63162							K13993|1|3e-90|328|aly:ARALYDRAFT_489869|HSP20 family protein	GO:0044432//endoplasmic reticulum part	-	GO:0006950//response to stress	gi|341872719|gb|AEL00028.1|/4.74816e-102/HSP22 [Brassica rapa subsp. pekinensis]
Bra000705	35.8111	47.865	55.2257	34.6598	52.6524	52.5845							K06995|1|2e-25|112|rcu:RCOM_0867910|	-	-	-	gi|297813467|ref|XP_002874617.1|/8.6103e-51/hypothetical protein ARALYDRAFT_911322 [Arabidopsis lyrata subsp. lyrata]
Bra000706	14.8882	7.43159	10.9852	12.054	8.81287	14.9992							K06995|1|4e-54|207|aly:ARALYDRAFT_489873|	GO:0009536//plastid	-	-	gi|21553516|gb|AAM62609.1|/4.81752e-54/unknown [Arabidopsis thaliana]
Bra000707	5.96717	1.54185	0.271495	4.45903	0.933103	0.275649	-1.95238	-4.45805	-2.50567	-2.25662	-4.01583		-	GO:0031224//intrinsic to membrane	GO:0046873//metal ion transmembrane transporter activity	GO:0034220//ion transmembrane transport;GO:0006970//response to osmotic stress;GO:0030001//metal ion transport	gi|297809243|ref|XP_002872505.1|/0/potassium transporter [Arabidopsis lyrata subsp. lyrata]
Bra000708	103.212	49.8386	37.7924	89.0661	100.588	35.6401	-1.05027	-1.44944			-1.32137	-1.49689	K08916|1|3e-132|469|aly:ARALYDRAFT_489877|light-harvesting complex II chlorophyll a/b binding protein 5	GO:0009503;GO:0009523//photosystem II;GO:0009570//chloroplast stroma	GO:0046906//tetrapyrrole binding	GO:0009639//response to red or far red light;GO:0006091//generation of precursor metabolites and energy	gi|297809249|ref|XP_002872508.1|/3.2181e-131/hypothetical protein ARALYDRAFT_489877 [Arabidopsis lyrata subsp. lyrata]
Bra000709	0	0.240172	0	0	0	0							-	-	GO:0003676//nucleic acid binding;GO:0001071//nucleic acid binding transcription factor activity	GO:0048856//anatomical structure development;GO:0032501//multicellular organismal process;GO:0010467//gene expression;GO:0009832//plant-type cell wall biogenesis	gi|297813473|ref|XP_002874620.1|/0/predicted protein [Arabidopsis lyrata subsp. lyrata]
Bra000710	67.565	1.63189	0.921913	46.6413	1.67131	1.73832	-5.37166	-6.1955		-4.80255	-4.74584		K09874|1|1e-133|474|aly:ARALYDRAFT_911337|aquaporin NIP	GO:0044459//plasma membrane part;GO:0031224//intrinsic to membrane	GO:0015563;GO:0005372//water transmembrane transporter activity;GO:0015103//inorganic anion transmembrane transporter activity	GO:0015698//inorganic anion transport;GO:0010036//response to boron-containing substance	gi|297813479|ref|XP_002874623.1|/1.12157e-132/hypothetical protein ARALYDRAFT_911337 [Arabidopsis lyrata subsp. lyrata]
Bra000711	23.0296	16.8993	16.5566	25.5908	16.9051	12.5592					-1.02688		K03626|1|1e-50|197|aly:ARALYDRAFT_489891|nascent polypeptide-associated complex subunit alpha	-	GO:0016787//hydrolase activity	-	gi|297813497|ref|XP_002874632.1|/1.05139e-49/hypothetical protein ARALYDRAFT_489891 [Arabidopsis lyrata subsp. lyrata]
Bra000713	0.35161	2.92517	0.566581	0.930553	2.03716	0.80535	3.05647		-2.36817				K06892|1|3e-130|462|pop:POPTR_550478|;K05278|3|5e-53|206|aly:ARALYDRAFT_487705|flavonol synthase [EC:1.14.11.23];K00475|5|7e-53|206|mtr:MTR_8g075890|naringenin 3-dioxygenase [EC:1.14.11.9]	-	GO:0046914//transition metal ion binding;GO:0016706//oxidoreductase activity, acting on paired donors, with incorporation or reduction of molecular oxygen, 2-oxoglutarate as one donor, and incorporation of one atom each of oxygen into both donors	GO:0008152//metabolic process	gi|297809271|ref|XP_002872519.1|/1.548e-171/oxidoreductase [Arabidopsis lyrata subsp. lyrata]
Bra000714	14.4075	11.3529	10.1625	17.2665	11.1176	6.8935					-1.32467		K11835|1|0.0|1582|aly:ARALYDRAFT_352131|ubiquitin carboxyl-terminal hydrolase 4/11/15 [EC:3.1.2.15]	-	GO:0016790//thiolester hydrolase activity;GO:0070011	GO:0019941//modification-dependent protein catabolic process	gi|297813507|ref|XP_002874637.1|/0/ubiquitin carboxyl-terminal hydrolase family protein [Arabidopsis lyrata subsp. lyrata]
Bra000715	24.925	30.4396	33.9249	27.0186	38.7213	38.3634							K13126|1|4e-10|63.9|bdi:100829057|polyadenylate-binding protein;K13091|5|1e-08|58.9|gmx:100789839|RNA-binding protein 39	-	GO:0003676//nucleic acid binding	-	gi|297809287|ref|XP_002872527.1|/2.36809e-145/RNA-binding protein 37 [Arabidopsis lyrata subsp. lyrata]
Bra000716	2.77783	5.28223	2.6857	3.80712	5.13934	3.11634							-	-	-	-	gi|297813511|ref|XP_002874639.1|/3.21534e-122/glutaredoxin family protein [Arabidopsis lyrata subsp. lyrata]
Bra000717	0.0950077	1.04333	0.183713	0.0942911	0.194279	0.279787							-	-	-	-	gi|297809293|ref|XP_002872530.1|/5.89175e-142/IQ-domain 16 [Arabidopsis lyrata subsp. lyrata]
Bra000718	1.17778	4.53526	2.11477	0.667943	6.02106	2.39488	1.94511			3.17222		-1.33007	-	GO:0031410//cytoplasmic vesicle;GO:0030312//external encapsulating structure	GO:0003824//catalytic activity	-	gi|297799590|ref|XP_002867679.1|/0/hydrolase, alpha/beta fold family protein [Arabidopsis lyrata subsp. lyrata]
Bra000719	51.3789	53.6115	65.2919	59.5482	57.821	59.1057							K01262|1|0.0|729|olu:OSTLU_47051|Xaa-Pro aminopeptidase [EC:3.4.11.9]	GO:0008023//transcription elongation factor complex;GO:0000790//nuclear chromatin	-	GO:0003006//developmental process involved in reproduction	gi|15236899|ref|NP_192809.1|/0/FACT complex subunit SPT16 [Arabidopsis thaliana]
Bra000720	3.8027	6.21217	10.9183	4.57457	7.06915	6.56075		1.52166					K00966|1|6e-145|511|pop:POPTR_819183|mannose-1-phosphate guanylyltransferase [EC:2.7.7.13]	-	GO:0008905	GO:0019852//L-ascorbic acid metabolic process;GO:0006952//defense response;GO:0010035//response to inorganic substance;GO:0009719;GO:0006970//response to osmotic stress;GO:0009250//glucan biosynthetic process	gi|7269958|emb|CAB79775.1|/8.37357e-165/GDP-mannose pyrophosphorylase like protein [Arabidopsis thaliana]
Bra000721	30.4252	31.9999	37.2881	30.8762	31.3708	36.7649							-	-	-	-	gi|15236931|ref|NP_192817.1|/2.55761e-149/UBX domain-containing protein [Arabidopsis thaliana]
Bra000722	36.2985	43.4852	47.2608	46.592	40.5769	40.3826							-	-	-	-	gi|15236936|ref|NP_192819.1|/3.70704e-14/uncharacterized protein [Arabidopsis thaliana]
Bra000723	0.806634	0.536854	0.259961	1.0674	0	1.58363							-	-	-	GO:0019941//modification-dependent protein catabolic process	gi|297813573|ref|XP_002874670.1|/5.40221e-25/predicted protein [Arabidopsis lyrata subsp. lyrata]
Bra000724	152.597	135.212	141.201	179.737	138.271	158.546							K09667|1|1e-09|63.2|sbi:SORBI_04g019560|polypeptide N-acetylglucosaminyltransferase [EC:2.4.1.-]	GO:0016020//membrane;GO:0043231//intracellular membrane-bounded organelle	-	-	gi|15236944|ref|NP_192822.1|/0/tetratricopeptide repeat domain-containing protein [Arabidopsis thaliana]
Bra000728	39.8841	73.8747	80.7606	19.6672	46.165	55.8954		1.01784		1.23101	1.50694		-	-	GO:0003676//nucleic acid binding;GO:0003712//transcription cofactor activity	GO:0006351//transcription, DNA-dependent	gi|13699910|dbj|BAB41214.1|/6.46058e-65/putative transcriptional coactivator [Brassica rapa]
Bra000729	8.0888	9.87744	10.64	9.68158	9.79658	5.92959							K10631|1|3e-06|53.1|vvi:100259613|E3 ubiquitin-protein ligase Topors [EC:6.3.2.19]	-	GO:0046914//transition metal ion binding	GO:0006351//transcription, DNA-dependent	gi|297813545|ref|XP_002874656.1|/0/hypothetical protein ARALYDRAFT_911406 [Arabidopsis lyrata subsp. lyrata]
Bra000730	7.53237	10.9904	10.2703	6.32547	8.88622	7.39399							-	-	-	-	gi|297813555|ref|XP_002874661.1|/4.57948e-72/hypothetical protein ARALYDRAFT_489939 [Arabidopsis lyrata subsp. lyrata]
Bra000732	0.569783	5.80204	11.5686	0.904776	3.26238	9.39649	3.34808	4.34366			3.37649	1.5262	K01179|1|1e-50|198|bdi:100835453|endoglucanase [EC:3.2.1.4]	GO:0044464//cell part	GO:0016798//hydrolase activity, acting on glycosyl bonds;GO:0005488//binding	GO:0044238//primary metabolic process	gi|297813575|ref|XP_002874671.1|/4.99369e-165/hypothetical protein ARALYDRAFT_489943 [Arabidopsis lyrata subsp. lyrata]
Bra000733	1.60324	2.41785	2.11072	1.35416	1.84847	1.13848							-	GO:0009536//plastid	GO:0042802//identical protein binding	GO:0007127//meiosis I	gi|297804896|ref|XP_002870332.1|/0/hypothetical protein ARALYDRAFT_330097 [Arabidopsis lyrata subsp. lyrata]
Bra000734	20.1832	7.26696	0.426531	9.96073	4.05955	1.5157	-1.47373	-5.56436	-4.09063	-1.29493	-2.71627		K02357|1|4e-17|87.4|sbi:SORBI_02g041940|elongation factor Ts	GO:0043231//intracellular membrane-bounded organelle	GO:0008135//translation factor activity, nucleic acid binding	GO:0006412//translation	gi|75287865|sp|Q5XF75.1|EFTS_ARATH/3.53626e-145/RecName: Full=Elongation factor Ts, mitochondrial; Short=EF-Ts; Short=EF-TsMt; Flags: Precursor
Bra000735	0.399401	1.19619	1.69908	0.634222	0.408363	0.470476							-	-	-	-	gi|297825755|ref|XP_002880760.1|/1.38252e-156/hypothetical protein ARALYDRAFT_901334 [Arabidopsis lyrata subsp. lyrata]
Bra000736	0.30028	0	0	0	0	0							K09286|1|1e-10|65.1|pop:POPTR_571923|EREBP-like factor	-	-	GO:0048827//phyllome development;GO:0006606//protein import into nucleus;GO:0009793//embryo development ending in seed dormancy	gi|297813585|ref|XP_002874676.1|/4.09317e-67/hypothetical protein ARALYDRAFT_489952 [Arabidopsis lyrata subsp. lyrata]
Bra000737	87.3237	95.4482	74.7603	70.4095	64.2605	65.8086							K02150|1|4e-113|406|ath:AT4G11150|V-type H+-transporting ATPase subunit E [EC:3.6.3.14]	GO:0000325//plant-type vacuole;GO:0005840//ribosome;GO:0016469//proton-transporting two-sector ATPase complex;GO:0031090//organelle membrane	GO:0019829//cation-transporting ATPase activity;GO:0015078//hydrogen ion transmembrane transporter activity;GO:0032559	GO:0003006//developmental process involved in reproduction;GO:0042546//cell wall biogenesis;GO:0015988//energy coupled proton transmembrane transport, against electrochemical gradient;GO:0006996//organelle organization;GO:0006970//response to osmotic stress;GO:0015986//ATP synthesis coupled proton transport;GO:0006952//defense response	gi|15237054|ref|NP_192853.1|/4.84883e-112/V-type proton ATPase subunit E1 [Arabidopsis thaliana]
Bra000738	0.0801917	0.0800572	0.0387661	0.0397934	0.0409955	0.157437							K02519|1|0.0|1120|aly:ARALYDRAFT_489954|translation initiation factor IF-2	GO:0043231//intracellular membrane-bounded organelle	GO:0017111//nucleoside-triphosphatase activity;GO:0008135//translation factor activity, nucleic acid binding;GO:0032561//guanyl ribonucleotide binding	GO:0006412//translation;GO:0009207	gi|297809341|ref|XP_002872554.1|/0/hypothetical protein ARALYDRAFT_489954 [Arabidopsis lyrata subsp. lyrata]
Bra000739	90.1052	142.057	209.259	82.2654	123.516	221.049		1.2156			1.42601		K00861|1|1e-19|94.7|vcn:VOLCADRAFT_103251|riboflavin kinase [EC:2.7.1.26];K07748|2|9e-11|65.5|ppp:PHYPADRAFT_145942|sterol-4alpha-carboxylate 3-dehydrogenase (decarboxylating) [EC:1.1.1.170]	GO:0031090//organelle membrane;GO:0043231//intracellular membrane-bounded organelle	-	-	gi|312283267|dbj|BAJ34499.1|/1.09957e-125/unnamed protein product [Thellungiella halophila]
Bra000740	8.17656	15.0503	16.9225	8.87566	13.4544	13.5445		1.04937					K06269|1|7e-163|571|aly:ARALYDRAFT_489959|protein phosphatase 1, catalytic subunit [EC:3.1.3.16]	GO:0008287//protein serine/threonine phosphatase complex;GO:0031981//nuclear lumen	GO:0043169//cation binding;GO:0004721//phosphoprotein phosphatase activity	GO:0006464//cellular protein modification process	gi|18413493|ref|NP_567375.1|/1.9723e-162/serine/threonine-protein phosphatase PP1 isozyme 6 [Arabidopsis thaliana]
Bra000741	54.3164	63.7204	81.8746	56.9773	69.9462	74.3534							K12795|1|6e-156|548|ath:AT4G11260|suppressor of G2 allele of SKP1	GO:0043231//intracellular membrane-bounded organelle;GO:0031461//cullin-RING ubiquitin ligase complex	GO:0005488//binding	GO:0002831//regulation of response to biotic stimulus;GO:0019941//modification-dependent protein catabolic process;GO:0009733//response to auxin stimulus;GO:0009755//hormone-mediated signaling pathway;GO:0006950//response to stress	gi|40974917|emb|CAF06581.1|/7.14976e-164/SGT1-like protein [Brassica oleracea]
Bra000742	14.2453	17.1455	18.1493	10.0418	25.863	19.6032				1.36487			K12392|1|3e-59|226|aly:ARALYDRAFT_489969|AP-1 complex subunit beta-1	GO:0030119//AP-type membrane coat adaptor complex	GO:0022892;GO:0046914//transition metal ion binding;GO:0005515//protein binding;GO:0019787//small conjugating protein ligase activity	GO:0010038//response to metal ion;GO:0032446//protein modification by small protein conjugation;GO:0009743//response to carbohydrate stimulus;GO:0015031//protein transport	gi|297809397|ref|XP_002872582.1|/3.24071e-58/hypothetical protein ARALYDRAFT_489969 [Arabidopsis lyrata subsp. lyrata]
Bra000743	28.5834	38.7297	36.8203	31.3998	31.6209	29.1675							K03254|1|0.0|1315|aly:ARALYDRAFT_489971|translation initiation factor 3 subunit A	GO:0043234//protein complex;GO:0016020//membrane	GO:0008135//translation factor activity, nucleic acid binding	GO:0006412//translation	gi|297813615|ref|XP_002874691.1|/0/hypothetical protein ARALYDRAFT_489971 [Arabidopsis lyrata subsp. lyrata]
Bra000744	8.30258	2.80443	0.12071	10.4703	4.404	0.367671	-1.56585	-6.10394	-4.53809	-1.24942	-4.83174	-3.58233	K04733|1|3e-60|231|smo:SELMODRAFT_159261|interleukin-1 receptor-associated kinase 4 [EC:2.7.11.1];K13416|4|5e-55|214|ath:AT4G33430|brassinosteroid insensitive 1-associated receptor kinase 1 [EC:2.7.10.1 2.7.11.1]	GO:0016020//membrane	GO:0004672//protein kinase activity;GO:0032559	GO:0042742//defense response to bacterium;GO:0009725//response to hormone stimulus;GO:0006468//protein phosphorylation	gi|297809413|ref|XP_002872590.1|/0/predicted protein [Arabidopsis lyrata subsp. lyrata]
Bra000745	0.182432	0.182126	1.94019	0.452639	0	0.62678		3.41077	3.41319				K04733|1|2e-32|138|smo:SELMODRAFT_33807|interleukin-1 receptor-associated kinase 4 [EC:2.7.11.1];K13430|2|1e-30|132|zma:100283091|serine/threonine-protein kinase PBS1 [EC:2.7.11.1];K00924|5|6e-30|130|ath:AT1G24650|[EC:2.7.1.-]	-	GO:0004672//protein kinase activity;GO:0000166//nucleotide binding	-	gi|297853540|ref|XP_002894651.1|/4.78521e-110/predicted protein [Arabidopsis lyrata subsp. lyrata]
Bra000747	17.9888	18.0322	22.3818	19.536	19.1462	15.053							K00558|1|2e-07|56.2|mtr:MTR_065s0038|DNA (cytosine-5-)-methyltransferase [EC:2.1.1.37]	-	GO:0003676//nucleic acid binding	-	gi|297813627|ref|XP_002874697.1|/0/hypothetical protein ARALYDRAFT_911498 [Arabidopsis lyrata subsp. lyrata]
Bra000749	2.46571	4.01624	2.76034	3.21988	4.11326	3.43952							-	-	-	GO:0009743//response to carbohydrate stimulus	gi|15234264|ref|NP_192903.1|/1.60236e-100/heat stress transcription factor B-2b [Arabidopsis thaliana]
Bra000752	0.156123	0.233791	0.150945	0.232418	0	0.0766272							K01115|1|0.0|888|aly:ARALYDRAFT_489999|phospholipase D [EC:3.1.4.4]	GO:0005840//ribosome;GO:0009536//plastid;GO:0016020//membrane	GO:0004620//phospholipase activity;GO:0046872//metal ion binding;GO:0035091//phosphatidylinositol binding	GO:0010038//response to metal ion;GO:0042742//defense response to bacterium;GO:0006650//glycerophospholipid metabolic process;GO:0003006//developmental process involved in reproduction	gi|297813687|ref|XP_002874727.1|/0/PLDGAMMA1 [Arabidopsis lyrata subsp. lyrata]
Bra000754	2.06265	1.14399	0.332373	1.70591	1.28879	0.112486					-3.92272		K13430|1|8e-51|199|ath:AT5G13160|serine/threonine-protein kinase PBS1 [EC:2.7.11.1]	GO:0044464//cell part	GO:0004672//protein kinase activity;GO:0032559	GO:0006464//cellular protein modification process	gi|42572879|ref|NP_974536.1|/1.07585e-135/protein kinase family protein [Arabidopsis thaliana]
Bra000755	0.448782	0.149343	0.578531	0.296931	0.611803	0.146846							-	GO:0009536//plastid	-	GO:0006787	gi|79470004|ref|NP_192928.2|/1.5904e-127/protein STAY-GREEN2 [Arabidopsis thaliana]
Bra000756	0.524055	0.43598	0.844458	0.520102	0.893024	0.685903							K03364|1|0.0|744|aly:ARALYDRAFT_911569|cell division cycle 20-like protein 1, cofactor of APC complex	GO:0031234//extrinsic to internal side of plasma membrane;GO:0009536//plastid	-	GO:0040007//growth;GO:0032875//regulation of DNA endoreduplication;GO:0023052//signaling;GO:0000904//cell morphogenesis involved in differentiation	gi|297813699|ref|XP_002874733.1|/0/WD-40 repeat family protein [Arabidopsis lyrata subsp. lyrata]
Bra000757	81.3796	21.3663	22.1793	55.8365	38.5235	18.4929	-1.92933	-1.87546			-1.59423	-1.05877	-	GO:0009534//chloroplast thylakoid	-	GO:0009767//photosynthetic electron transport chain	gi|42566515|ref|NP_192933.2|/3.85658e-134/PGR5-like protein 1B [Arabidopsis thaliana]
Bra000758	1.57719	1.1153	0.730672	1.63051	1.51179	0.999887							K02183|1|5e-33|142|aly:ARALYDRAFT_495855|calmodulin	GO:0009526//plastid envelope	GO:0000166//nucleotide binding	GO:0009987//cellular process;GO:0006952//defense response	gi|227438289|gb|ACP30634.1|/0/disease resistance protein [Brassica rapa subsp. pekinensis]
Bra000759	1.08976	1.15593	1.4158	0.980143	1.25349	0.702015							K06685|1|9e-14|78.2|ath:AT4G19050|maintenance of ploidy protein MOB1 (MPS1 binder 1)	GO:0009536//plastid;GO:0044446//intracellular organelle part;GO:0044425//membrane part	GO:0004872//receptor activity;GO:0032559	GO:0012501//programmed cell death;GO:0050789//regulation of biological process;GO:0045087//innate immune response;GO:0023052//signaling;GO:0051716//cellular response to stimulus	gi|227438287|gb|ACP30633.1|/0/disease resistance protein [Brassica rapa subsp. pekinensis]
Bra000760	10.2594	13.0538	8.75222	9.38346	1.33692	17.9697				-2.81121		3.74859	K03453|1|4e-56|217|ppp:PHYPADRAFT_138930|bile acid:Na+ symporter, BASS family	GO:0043231//intracellular membrane-bounded organelle	GO:0005343//organic acid:sodium symporter activity	GO:0009719;GO:0019758;GO:0030001//metal ion transport;GO:0006950//response to stress	gi|297809511|ref|XP_002872639.1|/0/bile acid:sodium symporter family protein [Arabidopsis lyrata subsp. lyrata]
Bra000761	0.18176	0	0.117155	0.180389	0.185838	0							K15292|1|0.0|1101|ath:AT4G12120|syntaxin-binding protein 1	GO:0043231//intracellular membrane-bounded organelle;GO:0044444//cytoplasmic part;GO:0016020//membrane	GO:0005488//binding;GO:0022892	GO:0006887//exocytosis;GO:0015031//protein transport	gi|18413751|ref|NP_567388.1|/0/protein transport sec1b [Arabidopsis thaliana]
Bra000762	0.835296	1.77203	3.33132	0.93262	0.854039	2.25486		1.99574					K06980|1|0.0|666|ath:AT4G12130|	GO:0044424//intracellular part	GO:0008168//methyltransferase activity	GO:0006730//one-carbon metabolic process;GO:0006544//glycine metabolic process	gi|79470337|ref|NP_192950.2|/0/glycine cleavage T-protein family protein [Arabidopsis thaliana]
Bra000766	48.7137	46.6363	42.9274	51.5832	48.5159	44.4105							-	-	-	-	gi|297809525|ref|XP_002872646.1|/0/esterase/lipase/thioesterase family protein [Arabidopsis lyrata subsp. lyrata]
Bra000767	1.84891	1.73045	1.56414	2.29371	1.4178	1.81495							-	GO:0043231//intracellular membrane-bounded organelle	GO:0046914//transition metal ion binding;GO:0001071//nucleic acid binding transcription factor activity	GO:0006351//transcription, DNA-dependent	gi|297809527|ref|XP_002872647.1|/2.60988e-142/zinc finger family protein [Arabidopsis lyrata subsp. lyrata]
Bra000768	1.05901	0	0	0.485086	0.33316	0	-6.72657	-6.72657					K05280|1|1e-92|338|vvi:100232999|flavonoid 3'-monooxygenase [EC:1.14.13.21];K13083|3|2e-91|335|mtr:MTR_144s0009|cytochrome P450, family 75, subfamily A (flavonoid 3',5'-hydroxylase) [EC:1.14.13.88]	GO:0031090//organelle membrane;GO:0043231//intracellular membrane-bounded organelle;GO:0030312//external encapsulating structure	GO:0004497//monooxygenase activity;GO:0005506//iron ion binding	GO:0008152//metabolic process	gi|240255793|ref|NP_192969.4|/0/cytochrome P450, family 706, subfamily A, polypeptide 6 [Arabidopsis thaliana]
Bra000769	8.67327	1.35044	0.230797	4.81723	3.33563	0.0781094	-2.68314	-5.23188			-5.94657	-5.41632	K13083|1|1e-92|338|mtr:MTR_144s0009|cytochrome P450, family 75, subfamily A (flavonoid 3',5'-hydroxylase) [EC:1.14.13.88];K05280|2|1e-92|338|vvi:100232999|flavonoid 3'-monooxygenase [EC:1.14.13.21]	GO:0031090//organelle membrane;GO:0043231//intracellular membrane-bounded organelle;GO:0030312//external encapsulating structure	GO:0004497//monooxygenase activity;GO:0005506//iron ion binding	GO:0008152//metabolic process	gi|240255793|ref|NP_192969.4|/0/cytochrome P450, family 706, subfamily A, polypeptide 6 [Arabidopsis thaliana]
Bra000773	45.8419	58.5203	37.2626	45.2871	37.8983	22.2586					-1.02473		K00423|1|5e-140|496|ath:AT1G55570|L-ascorbate oxidase [EC:1.10.3.3]	GO:0005618//cell wall;GO:0031225//anchored to membrane;GO:0031090//organelle membrane;GO:0005576//extracellular region;GO:0031410//cytoplasmic vesicle	GO:0046914//transition metal ion binding;GO:0016682//oxidoreductase activity, acting on diphenols and related substances as donors, oxygen as acceptor	GO:0009826//unidimensional cell growth;GO:0008152//metabolic process	gi|297813775|ref|XP_002874771.1|/0/hypothetical protein ARALYDRAFT_911635 [Arabidopsis lyrata subsp. lyrata]
Bra000774	17.6392	11.8776	10.8162	17.0949	9.80425	7.20494					-1.24651		-	-	GO:0005543//phospholipid binding;GO:0032934//sterol binding	GO:0023052//signaling;GO:0006629//lipid metabolic process	gi|145340141|ref|NP_192983.2|/0/OSBP(oxysterol binding protein)-related protein 2B [Arabidopsis thaliana]
Bra000775	87.4498	1.47555	0.95267	126.64	2.26678	1.20906	-5.88913	-6.52033		-5.80395	-6.71071		-	-	GO:0005488//binding	GO:0010876;GO:0009814//defense response, incompatible interaction	gi|297813783|ref|XP_002874775.1|/1.38628e-49/hypothetical protein ARALYDRAFT_490053 [Arabidopsis lyrata subsp. lyrata]
Bra000776	0.754832	0.565174	0.729798	0.374569	0.385885	0.370482							-	-	-	-	gi|4585986|gb|AAD25622.1|AC005287_24/1.36137e-10/Hypothetical protein [Arabidopsis thaliana]
Bra000777	0	0	0	0.609374	0	0							-	GO:0031410//cytoplasmic vesicle	GO:0005488//binding	GO:0010876	gi|297813791|ref|XP_002874779.1|/2.56894e-31/hypothetical protein ARALYDRAFT_911652 [Arabidopsis lyrata subsp. lyrata]
Bra000778	37.4543	0	0	30.164	0	0	-11.8709	-11.8709		-11.5586	-11.5586		-	-	-	-	gi|18413820|ref|NP_567391.1|/1.31631e-35/bifunctional inhibitor/lipid-transfer protein/seed storage 2S albumin-like protein [Arabidopsis thaliana]
Bra000779	5.70406	6.49977	6.18335	6.23285	5.30186	6.50419							K10591|1|0.0|941|ath:AT4G12570|E3 ubiquitin-protein ligase NEDD4 [EC:6.3.2.19]	GO:0044424//intracellular part	GO:0005488//binding;GO:0019787//small conjugating protein ligase activity	GO:0010260//organ senescence;GO:0009719;GO:0032446//protein modification by small protein conjugation;GO:0000302//response to reactive oxygen species	gi|15235410|ref|NP_192994.1|/0/E3 ubiquitin-protein ligase UPL5 [Arabidopsis thaliana]
Bra000780	0.114912	0	0	0	0	0							K01051|1|1e-103|374|mtr:MTR_1g088020|pectinesterase [EC:3.1.1.11]	GO:0005618//cell wall	GO:0004091//carboxylesterase activity	-	gi|297824859|ref|XP_002880312.1|/1.83578e-119/pectinesterase family protein [Arabidopsis lyrata subsp. lyrata]
Bra000781	68.8828	98.057	96.1975	69.3127	84.775	148.695					1.10117		K12845|1|9e-55|209|aly:ARALYDRAFT_490061|U4/U6 small nuclear ribonucleoprotein SNU13	GO:0030529//ribonucleoprotein complex;GO:0031981//nuclear lumen	GO:0003676//nucleic acid binding	GO:0022613//ribonucleoprotein complex biogenesis	gi|119720778|gb|ABL97959.1|/9.87738e-55/ribosomal protein L7Ae-like [Brassica rapa]
Bra000782	18.9343	23.3055	25.2907	19.848	22.3913	21.4976							K03138|1|2e-179|627|aly:ARALYDRAFT_327370|transcription initiation factor TFIIF subunit alpha	GO:0009536//plastid	GO:0005515//protein binding	GO:0044238//primary metabolic process;GO:0034645//cellular macromolecule biosynthetic process;GO:0010467//gene expression	gi|297809559|ref|XP_002872663.1|/2.32367e-178/mutant TFIIF-alpha [Arabidopsis lyrata subsp. lyrata]
Bra000783	4.11383	3.11561	5.07461	2.39337	2.03055	2.5065							-	-	-	-	gi|297853404|ref|XP_002894583.1|/9.8072e-46/hypothetical protein ARALYDRAFT_337736 [Arabidopsis lyrata subsp. lyrata]
Bra000784	0	0	0	0.201123	0	0							-	-	-	-	gi|79579715|ref|NP_680579.2|/1.23657e-60/RING/U-box domain-containing protein [Arabidopsis thaliana]
Bra000785	8.15242	3.00507	7.39699	4.6056	3.97532	5.78652	-1.43983		1.29954				-	GO:0009526//plastid envelope;GO:0009534//chloroplast thylakoid;GO:0009570//chloroplast stroma;GO:0044436	GO:0005488//binding	GO:0009767//photosynthetic electron transport chain;GO:0009725//response to hormone stimulus;GO:0006950//response to stress	gi|62900701|sp|Q94FZ9.1|PAP1_BRACM/1.26117e-164/RecName: Full=Plastid lipid-associated protein 1, chloroplastic; Flags: Precursor
Bra000786	0.656463	0	0	0.434341	0	0							-	-	-	-	gi|297813819|ref|XP_002874793.1|/2.42869e-65/hypothetical protein ARALYDRAFT_911683 [Arabidopsis lyrata subsp. lyrata]
Bra000787	56.5652	46.3346	47.4228	54.83	48.128	49.9605							K14012|1|3e-98|356|pop:POPTR_568093|UBX domain-containing protein 1	-	-	-	gi|297809601|ref|XP_002872684.1|/3.34506e-119/plant UBX domain-containing protein 4 [Arabidopsis lyrata subsp. lyrata]
Bra000788	3.47586	3.07471	3.65835	3.40597	2.74411	1.55484					-1.13131		K01578|1|0.0|834|ath:AT4G04320|malonyl-CoA decarboxylase [EC:4.1.1.9]	GO:0042579//microbody;GO:0031461//cullin-RING ubiquitin ligase complex	GO:0016831//carboxy-lyase activity;GO:0005488//binding	GO:0009793//embryo development ending in seed dormancy;GO:0009756//carbohydrate mediated signaling;GO:0006355//regulation of transcription, DNA-dependent;GO:0048827//phyllome development;GO:0006631//fatty acid metabolic process;GO:0009746;GO:0002218//activation of innate immune response;GO:0019538//protein metabolic process	gi|22328323|ref|NP_192341.2|/0/malonyl-CoA decarboxylase [Arabidopsis thaliana]
Bra000789	138.233	199.579	260.936	154.074	256.033	219.032							K03021|1|7e-11|67.8|ota:Ot01g06000|DNA-directed RNA polymerase III subunit RPC2 [EC:2.7.7.6]	GO:0044464//cell part	-	-	gi|15233476|ref|NP_192343.1|/0/early-responsive to dehydration stress-related protein [Arabidopsis thaliana]
Bra000790	0	0	0.308325	0	0	0.313043							-	-	-	-	gi|15230159|ref|NP_189112.1|/8.15551e-25/uncharacterized protein [Arabidopsis thaliana]
Bra000791	5.11543	3.2186	2.11962	3.37034	3.29635	1.56129		-1.27105			-1.11016	-1.07813	K01869|1|0.0|1761|ath:AT4G04350|leucyl-tRNA synthetase [EC:6.1.1.4]	GO:0009536//plastid	GO:0004812//aminoacyl-tRNA ligase activity;GO:0032559	GO:0006418//tRNA aminoacylation for protein translation;GO:0003006//developmental process involved in reproduction	gi|15233478|ref|NP_192344.1|/0/leucyl-tRNA synthetase [Arabidopsis thaliana]
Bra000793	2.05692	1.26367	0.229465	3.29765	2.02218	0		-3.16414			-8.36529	-10.9817	K13424|1|9e-23|106|pop:POPTR_577093|WRKY transcription factor 33	-	GO:0001071//nucleic acid binding transcription factor activity;GO:0043565//sequence-specific DNA binding	GO:0009267//cellular response to starvation;GO:0009743//response to carbohydrate stimulus;GO:0006355//regulation of transcription, DNA-dependent	gi|229558114|gb|ACQ76807.1|/0/WRKY transcription factor 42 [Brassica napus]
Bra000794	1.6588	1.24202	0.481137	2.7987	0.508808	0.569915				-2.45956	-2.29594		K08245|1|0.0|863|aly:ARALYDRAFT_490093|phytepsin [EC:3.4.23.40]	GO:0043231//intracellular membrane-bounded organelle	GO:0004175//endopeptidase activity	GO:0019538//protein metabolic process;GO:0006970//response to osmotic stress;GO:0010038//response to metal ion	gi|297809619|ref|XP_002872693.1|/0/aspartyl protease family protein [Arabidopsis lyrata subsp. lyrata]
Bra000796	0.202652	0.404624	0.130621	0.134082	0.207199	0.0663096							K04733|1|2e-60|231|smo:SELMODRAFT_159261|interleukin-1 receptor-associated kinase 4 [EC:2.7.11.1];K13418|4|1e-52|206|pop:POPTR_913861|somatic embryogenesis receptor kinase 1 [EC:2.7.10.1 2.7.11.1];K00924|5|1e-52|206|osa:4333912|[EC:2.7.1.-]	GO:0016020//membrane	GO:0004672//protein kinase activity;GO:0000166//nucleotide binding	GO:0009725//response to hormone stimulus;GO:0006468//protein phosphorylation	gi|297851968|ref|XP_002893865.1|/0/predicted protein [Arabidopsis lyrata subsp. lyrata]
Bra000797	2.70203	2.42774	2.15524	3.48614	1.036	0.928335				-1.75061	-1.90891		K04733|1|1e-60|232|smo:SELMODRAFT_159261|interleukin-1 receptor-associated kinase 4 [EC:2.7.11.1];K00924|4|2e-53|209|osa:4333912|[EC:2.7.1.-];K13430|5|2e-52|205|aly:ARALYDRAFT_909268|serine/threonine-protein kinase PBS1 [EC:2.7.11.1]	GO:0044464//cell part	GO:0004672//protein kinase activity;GO:0000166//nucleotide binding	GO:0006468//protein phosphorylation	gi|15233561|ref|NP_192366.1|/0/cysteine-rich receptor-like protein kinase 40 [Arabidopsis thaliana]
Bra000798	0	0.74401	0	0	0.152396	0.146314							-	GO:0044464//cell part	GO:0005488//binding;GO:0016301//kinase activity	GO:0006468//protein phosphorylation	gi|297851968|ref|XP_002893865.1|/1.74637e-57/predicted protein [Arabidopsis lyrata subsp. lyrata]
Bra000799	0.250462	0.562594	0	0.497145	0.0640204	0							K04733|1|3e-66|251|smo:SELMODRAFT_159261|interleukin-1 receptor-associated kinase 4 [EC:2.7.11.1];K13430|4|7e-55|213|vvi:100254113|serine/threonine-protein kinase PBS1 [EC:2.7.11.1]	GO:0044464//cell part	GO:0004672//protein kinase activity;GO:0032559	GO:0006464//cellular protein modification process	gi|297809625|ref|XP_002872696.1|/0/kinase family protein [Arabidopsis lyrata subsp. lyrata]
Bra000800	0.12658	0	0	0.314062	0	0							K04733|1|4e-63|241|smo:SELMODRAFT_159261|interleukin-1 receptor-associated kinase 4 [EC:2.7.11.1];K13430|4|9e-58|223|sbi:SORBI_04g020990|serine/threonine-protein kinase PBS1 [EC:2.7.11.1]	GO:0044464//cell part	GO:0004672//protein kinase activity;GO:0032559	GO:0042742//defense response to bacterium;GO:0006464//cellular protein modification process	gi|297809623|ref|XP_002872695.1|/0/predicted protein [Arabidopsis lyrata subsp. lyrata]
Bra000802	143.161	20.1514	16.0157	109.746	68.1956	16.0453	-2.82869	-3.16009			-2.77394	-2.08752	K02115|1|7e-155|545|ath:AT4G04640|F-type H+-transporting ATPase subunit gamma [EC:3.6.3.14]	GO:0009526//plastid envelope;GO:0009535//chloroplast thylakoid membrane;GO:0033178//proton-transporting two-sector ATPase complex, catalytic domain	GO:0015078//hydrogen ion transmembrane transporter activity;GO:0019829//cation-transporting ATPase activity;GO:0032559	GO:0006818//hydrogen transport;GO:0009767//photosynthetic electron transport chain;GO:0019222//regulation of metabolic process;GO:0006754//ATP biosynthetic process	gi|18412632|ref|NP_567265.1|/7.16615e-154/ATP synthase gamma chain 1 [Arabidopsis thaliana]
Bra000803	9.16036	12.512	12.7615	9.87642	7.5353	11.2401							K15450|1|0.0|1615|aly:ARALYDRAFT_490107|tRNA wybutosine-synthesizing protein 3 [EC:2.1.1.-]	-	-	GO:0006400//tRNA modification	gi|297809639|ref|XP_002872703.1|/0/hypothetical protein ARALYDRAFT_490107 [Arabidopsis lyrata subsp. lyrata]
Bra000804	1.06392	2.12428	0	0.703932	0.725197	0.348125							-	-	-	-	gi|297813859|ref|XP_002874813.1|/2.39423e-37/hypothetical protein ARALYDRAFT_490111 [Arabidopsis lyrata subsp. lyrata]
Bra000806	13.2333	41.9309	25.867	6.28124	11.1772	38.9706	1.66384				2.63326	1.80183	K00391|1|8e-32|133|olu:OSTLU_9083|[EC:1.8.4.-];K07305|2|1e-26|116|vcn:VOLCADRAFT_76054|peptide-methionine (R)-S-oxide reductase [EC:1.8.4.12]	GO:0009532//plastid stroma	GO:0016671//oxidoreductase activity, acting on a sulfur group of donors, disulfide as acceptor	GO:0008152//metabolic process;GO:0006950//response to stress	gi|297809655|ref|XP_002872711.1|/4.04722e-69/methionine sulfoxide reductase domain-containing protein [Arabidopsis lyrata subsp. lyrata]
Bra000807	6.60415	0.6181	0	6.62261	0.773705	0	-3.41746	-9.36723		-3.09754	-9.37126		K09338|1|0.0|683|ath:AT4G04890|homeobox-leucine zipper protein	GO:0043231//intracellular membrane-bounded organelle;GO:0043234//protein complex	GO:0001071//nucleic acid binding transcription factor activity;GO:0003677//DNA binding;GO:0005515//protein binding	GO:0044267//cellular protein metabolic process;GO:0008544//epidermis development;GO:0006351//transcription, DNA-dependent;GO:0009793//embryo development ending in seed dormancy	gi|312282177|dbj|BAJ33954.1|/0/unnamed protein product [Thellungiella halophila]
Bra000808	24.5104	28.7198	29.9278	30.7781	28.237	24.6814							K06027|1|0.0|1251|aly:ARALYDRAFT_911752|vesicle-fusing ATPase [EC:3.6.4.6]	-	GO:0016462//pyrophosphatase activity;GO:0032559	-	gi|297813871|ref|XP_002874819.1|/0/N-ethylmaleimide sensitive factor [Arabidopsis lyrata subsp. lyrata]
Bra000809	8.78234	11.3979	12.245	10.1382	7.75064	11.4342							K14554|1|0.0|1531|aly:ARALYDRAFT_490127|U3 small nucleolar RNA-associated protein 21	GO:0031461//cullin-RING ubiquitin ligase complex;GO:0030684//preribosome	-	GO:0042254//ribosome biogenesis	gi|297813873|ref|XP_002874820.1|/0/transducin family protein [Arabidopsis lyrata subsp. lyrata]
Bra000810	25.1832	26.9491	22.6803	25.5068	31.3918	27.853							K07390|1|5e-25|114|smo:SELMODRAFT_88036|monothiol glutaredoxin	-	GO:0015036//disulfide oxidoreductase activity	GO:0019725//cellular homeostasis	gi|15234516|ref|NP_192404.1|/0/monothiol glutaredoxin-S17 [Arabidopsis thaliana]
Bra000811	4.59646	12.1602	5.77723	5.24606	7.0494	6.76803	1.40357						-	-	-	-	gi|18412772|ref|NP_567282.1|/7.10728e-45/F-box protein [Arabidopsis thaliana]
Bra000813	17.2516	4.85766	7.27051	8.34121	22.6137	11.724	-1.82839			1.43887			-	-	-	-	gi|18412789|ref|NP_567288.1|/2.67972e-20/Wound-responsive family protein [Arabidopsis thaliana]
Bra000814	6.95414	10.4555	10.2878	6.73538	6.0822	9.86946							K14793|1|2e-171|600|ath:AT4G05410|ribosomal RNA-processing protein 9	GO:0031981//nuclear lumen;GO:0031461//cullin-RING ubiquitin ligase complex;GO:0030529//ribonucleoprotein complex;GO:0000152//nuclear ubiquitin ligase complex	GO:0005488//binding	GO:0048229//gametophyte development;GO:0042254//ribosome biogenesis;GO:0007005//mitochondrion organization;GO:0048544//recognition of pollen;GO:0003006//developmental process involved in reproduction	gi|297813915|ref|XP_002874841.1|/7.08276e-171/transducin family protein [Arabidopsis lyrata subsp. lyrata]
Bra000815	0.914185	41.3736	6.77631	1.51215	7.78915	34.6991	5.50008	2.88994	-2.61014	2.36487	4.52022	2.15536	-	-	GO:0005102//receptor binding	GO:0006950//response to stress;GO:0051704	gi|215512234|gb|ACJ68108.1|/7.11261e-74/thionin precursor [Brassica napus]
Bra000818	0.257115	1.66844	0.124294	0.127588	1.84019	0.630977							K06167|1|2e-142|503|ath:AT4G03610|PhnP protein	-	GO:0003824//catalytic activity	-	gi|240255743|ref|NP_192270.4|/1.89992e-141/metallo-beta-lactamase domain-containing protein [Arabidopsis thaliana]
Bra000820	11.0714	4.88119	2.66247	7.58554	4.36703	1.43435	-1.18153	-2.056			-2.40285	-1.60625	-	GO:0031224//intrinsic to membrane;GO:0031090//organelle membrane;GO:0005773//vacuole	GO:0005262//calcium channel activity;GO:0046872//metal ion binding	GO:0010118//stomatal movement;GO:0019932//second-messenger-mediated signaling;GO:0009695//jasmonic acid biosynthetic process;GO:0032412//regulation of ion transmembrane transporter activity;GO:0032501//multicellular organismal process;GO:0006816//calcium ion transport	gi|18412295|ref|NP_567258.1|/0/two pore calcium channel protein 1 [Arabidopsis thaliana]
Bra000821	112.505	53.7759	35.8185	106.469	90.1648	40.3826	-1.06496	-1.65122			-1.39863	-1.15883	K03671|1|6e-44|174|ppp:PHYPADRAFT_150511|thioredoxin 1	GO:0009532//plastid stroma;GO:0009526//plastid envelope;GO:0009534//chloroplast thylakoid;GO:0005576//extracellular region	GO:0030234//enzyme regulator activity;GO:0015036//disulfide oxidoreductase activity	GO:0044092//negative regulation of molecular function;GO:0005975//carbohydrate metabolic process;GO:0019725//cellular homeostasis;GO:0044093;GO:0018904;GO:0006950//response to stress	gi|297809773|ref|XP_002872770.1|/1.73325e-70/hypothetical protein ARALYDRAFT_490216 [Arabidopsis lyrata subsp. lyrata]
Bra000822	0.761821	1.62974	0	0.432043	0.333821	0.106832			-10.6704				K06627|1|8e-142|501|aly:ARALYDRAFT_316923|cyclin A	GO:0043231//intracellular membrane-bounded organelle	GO:0005488//binding	GO:0006261//DNA-dependent DNA replication;GO:0007049//cell cycle	gi|297842829|ref|XP_002889296.1|/9.19528e-141/CYCA2_4 [Arabidopsis lyrata subsp. lyrata]
Bra000823	0	0	0	0	0	0.0907473							-	GO:0044464//cell part	-	GO:0042742//defense response to bacterium;GO:0010033//response to organic substance	gi|299773126|gb|ADJ38643.1|/4.27755e-87/accelerated cell death 6 [Arabidopsis thaliana]
Bra000825	6.29805	4.5484	2.7207	8.11241	4.38425	3.28848					-1.30271		-	-	-	-	gi|297813961|ref|XP_002874864.1|/3.82906e-136/hypothetical protein ARALYDRAFT_911855 [Arabidopsis lyrata subsp. lyrata]
Bra000826	7.32306	4.94552	4.89366	6.09214	3.41336	3.9114							K13348|1|6e-21|100|cme:CMS031C|protein Mpv17	GO:0031224//intrinsic to membrane;GO:0009536//plastid	-	-	gi|42572817|ref|NP_974505.1|/1.48436e-154/Peroxisomal membrane 22 kDa (Mpv17/PMP22) family protein [Arabidopsis thaliana]
Bra000827	33.7518	28.0434	26.0642	35.7981	27.7837	20.747							K13430|1|4e-56|218|osa:4329463|serine/threonine-protein kinase PBS1 [EC:2.7.11.1]	GO:0016020//membrane	GO:0016301//kinase activity;GO:0032559	GO:0006464//cellular protein modification process;GO:0007167//enzyme linked receptor protein signaling pathway	gi|304281935|gb|ADM21174.1|/0/SRF3 [Arabidopsis thaliana]
Bra000829	1.34147	0.446406	1.7293	0.443783	0	0.438941							-	GO:0016020//membrane	GO:0003729//mRNA binding	-	gi|158578543|gb|ABW74568.1|/4.37369e-14/Mpt5 [Boechera divaricarpa]
Bra000830	6.65111	9.34512	3.81068	6.60094	12.3414	6.04529							-	-	-	-	gi|15220898|ref|NP_178214.1|/1.44795e-14/XH domain-containing protein [Arabidopsis thaliana]
Bra000832	0.449109	0.89671	2.51844	0.178288	0.64286	1.32257		2.48739					-	-	-	-	gi|6503308|gb|AAF14684.1|AC011713_32/6.12698e-137/Contains PF|00646 F-box domain. ESTs gb|AA586135, gb|Z26675, gb|AI993239 and gb|AA585907 come from this gene [Arabidopsis thaliana]
Bra000835	4.21296	4.4533	4.91185	3.81226	2.7872	2.55432							-	GO:0043231//intracellular membrane-bounded organelle	GO:0035252//UDP-xylosyltransferase activity	GO:0005975//carbohydrate metabolic process	gi|15236287|ref|NP_192243.1|/0/Core-2/I-branching beta-1,6-N-acetylglucosaminyltransferase family protein [Arabidopsis thaliana]
Bra000836	0	0	0.256606	0	0	0.260533							K13448|1|2e-75|279|ath:AT4G03290|calcium-binding protein CML	GO:0043231//intracellular membrane-bounded organelle	GO:0046872//metal ion binding	GO:0006950//response to stress	gi|297813973|ref|XP_002874870.1|/4.75105e-77/hypothetical protein ARALYDRAFT_911873 [Arabidopsis lyrata subsp. lyrata]
Bra000837	75.8931	23.7211	10.4578	70.5691	60.01	18.2766	-1.6778	-2.85939	-1.18159		-1.94904	-1.71521	K02636|1|8e-109|390|aly:ARALYDRAFT_490231|cytochrome b6-f complex iron-sulfur subunit [EC:1.10.9.1]	GO:0031224//intrinsic to membrane;GO:0043234//protein complex;GO:0009526//plastid envelope;GO:0009534//chloroplast thylakoid;GO:0034357	GO:0043169//cation binding;GO:0015078//hydrogen ion transmembrane transporter activity;GO:0051536//iron-sulfur cluster binding;GO:0016679//oxidoreductase activity, acting on diphenols and related substances as donors;GO:0009055//electron carrier activity	GO:0006952//defense response;GO:0022900//electron transport chain;GO:0009628//response to abiotic stimulus;GO:0051234//establishment of localization	gi|297813975|ref|XP_002874871.1|/7.91004e-108/Rieske fes protein [Arabidopsis lyrata subsp. lyrata]
Bra000838	18.8965	29.3352	36.1025	19.1129	25.2369	31.596							K10411|1|3e-06|51.6|cre:CHLREDRAFT_186669|dynein light chain 1, axonemal;K13415|2|5e-06|50.8|ath:AT4G39400|protein brassinosteroid insensitive 1 [EC:2.7.10.1 2.7.11.1]	-	-	-	gi|297813977|ref|XP_002874872.1|/1.583e-169/leucine-rich repeat family protein [Arabidopsis lyrata subsp. lyrata]
Bra000839	11.6813	15.7179	18.6594	6.55265	9.34698	15.7043					1.26101		-	GO:0043231//intracellular membrane-bounded organelle	GO:0016724	GO:0045333//cellular respiration;GO:0000302//response to reactive oxygen species;GO:0006875//cellular metal ion homeostasis	gi|297809811|ref|XP_002872789.1|/2.52975e-50/hypothetical protein ARALYDRAFT_490236 [Arabidopsis lyrata subsp. lyrata]
Bra000840	178.549	1426.98	768.553	246.512	1283.96	832.769	2.99858	2.10583		2.38087	1.75626		K08235|1|7e-156|547|aly:ARALYDRAFT_490240|xyloglucan:xyloglucosyl transferase [EC:2.4.1.207]	GO:0005576//extracellular region;GO:0030312//external encapsulating structure	GO:0016798//hydrolase activity, acting on glycosyl bonds;GO:0016758//transferase activity, transferring hexosyl groups	GO:0044042//glucan metabolic process	gi|56480906|gb|AAV92081.1|/4.89357e-162/xyloglucan endotransglycosylase/hydrolase [Brassica rapa subsp. campestris]
Bra000841	0	0	0.437077	0	0	0							K00943|1|7e-06|47.0|osa:4326794|dTMP kinase [EC:2.7.4.9]	-	-	-	gi|297813987|ref|XP_002874877.1|/3.56824e-13/hypothetical protein ARALYDRAFT_911883 [Arabidopsis lyrata subsp. lyrata]
Bra000842	94.8915	49.675	23.241	86.7335	53.7412	24.147		-2.02961	-1.09585		-1.84475	-1.15419	K14485|1|0.0|798|aly:ARALYDRAFT_907876|transport inhibitor response 1	GO:0000152//nuclear ubiquitin ligase complex;GO:0031461//cullin-RING ubiquitin ligase complex	GO:0043178//alcohol binding;GO:0042562//hormone binding;GO:0019787//small conjugating protein ligase activity	GO:0040007//growth;GO:0009755//hormone-mediated signaling pathway;GO:0045013//carbon catabolite repression of transcription;GO:0009555//pollen development;GO:0009607//response to biotic stimulus;GO:0032446//protein modification by small protein conjugation;GO:0019941//modification-dependent protein catabolic process;GO:0048437//floral organ development;GO:0010102//lateral root morphogenesis;GO:00…	gi|312281471|dbj|BAJ33601.1|/0/unnamed protein product [Thellungiella halophila]
Bra000844	6.87252	12.0792	3.08833	7.58921	12.0741	5.8911		-1.15401	-1.96763			-1.03531	-	GO:0044464//cell part	GO:0005100//Rho GTPase activator activity	GO:0023052//signaling	gi|297813995|ref|XP_002874881.1|/6.31499e-157/hypothetical protein ARALYDRAFT_490253 [Arabidopsis lyrata subsp. lyrata]
Bra000846	18.9906	19.5703	32.5755	19.5956	19.8985	26.968							K01090|1|0.0|1531|ath:AT4G03080|protein phosphatase [EC:3.1.3.16];K14501|4|0.0|766|ath:AT1G03445|serine/threonine-protein phosphatase BSU1 [EC:3.1.3.16]	GO:0016020//membrane	GO:0016791//phosphatase activity;GO:0046914//transition metal ion binding	-	gi|30679350|ref|NP_192217.2|/0/serine/threonine-protein phosphatase BSL1 [Arabidopsis thaliana]
Bra000847	0.899901	6.1604	0.124294	0.51035	2.4974	1.00956	2.77519		-5.6312				K06892|1|1e-24|112|pop:POPTR_550478|;K05278|2|1e-21|102|gmx:100816829|flavonol synthase [EC:1.14.11.23];K05282|4|8e-21|99.4|mtr:MTR_1g102070|gibberellin 20-oxidase [EC:1.14.11.12]	GO:0044464//cell part	GO:0016701//oxidoreductase activity, acting on single donors with incorporation of molecular oxygen	GO:0019758	gi|16118887|gb|AAL14644.1|AF417856_1/1.23435e-132/AOP1.2 [Arabidopsis thaliana]
Bra000848	8.25614	2.41584	13.0745	7.20495	0.582165	29.0643	-1.77294		2.43616	-3.62949	2.01219	5.64167	K06892|1|3e-21|100|pop:POPTR_550478|;K05282|2|4e-15|80.1|vvi:100232996|gibberellin 20-oxidase [EC:1.14.11.12]	GO:0044464//cell part	GO:0003824//catalytic activity	GO:0008152//metabolic process	gi|16118889|gb|AAL14645.1|AF417857_1/4.03926e-92/AOP1 [Arabidopsis lyrata]
Bra000849	13.0704	19.1545	19.6845	10.3109	15.077	18.2585							K11801|1|0.0|897|aly:ARALYDRAFT_911899|WD repeat-containing protein 23	GO:0031461//cullin-RING ubiquitin ligase complex	-	-	gi|297809835|ref|XP_002872801.1|/0/transducin family protein [Arabidopsis lyrata subsp. lyrata]
Bra000850	115.353	80.0749	68.5551	84.1181	57.0683	113.436							-	GO:0044432//endoplasmic reticulum part	GO:0042562//hormone binding;GO:0004871//signal transducer activity	GO:0000902//cell morphogenesis;GO:0032875//regulation of DNA endoreduplication;GO:0048522//positive regulation of cellular process;GO:0008361//regulation of cell size	gi|22122224|gb|AAG24501.1|/1.10558e-106/susceptible endoplasmic reticulum auxin-binding protein 2 [Sinapis arvensis]
Bra000851	0	0	0.5682	0	0	0							-	-	-	-	gi|356577793|ref|XP_003557007.1|/1.16579e-07/PREDICTED: uncharacterized protein LOC100790784 [Glycine max]
Bra000853	64.4259	92.994	79.986	73.0228	61.7024	89.3931							K02358|1|0.0|766|ath:AT4G02930|elongation factor Tu	GO:0043231//intracellular membrane-bounded organelle;GO:0030312//external encapsulating structure	GO:0016772//transferase activity, transferring phosphorus-containing groups;GO:0017111//nucleoside-triphosphatase activity;GO:0046914//transition metal ion binding;GO:0008135//translation factor activity, nucleic acid binding;GO:0032561//guanyl ribonucleotide binding;GO:0032559	GO:0006412//translation;GO:0010038//response to metal ion;GO:0009207	gi|390195442|gb|AFL69959.1|/0/elongation factor E1 [Brassica oleracea var. capitata]
Bra000854	23.1779	16.4277	16.0066	14.4392	14.6702	16.35							-	-	-	-	gi|312282089|dbj|BAJ33910.1|/0/unnamed protein product [Thellungiella halophila]
Bra000855	0	0	0	0.106047	0.0546252	0							K03021|1|3e-13|75.9|ota:Ot01g06000|DNA-directed RNA polymerase III subunit RPC2 [EC:2.7.7.6]	GO:0031410//cytoplasmic vesicle	-	-	gi|15236212|ref|NP_192199.1|/0/ERD (early-responsive to dehydration stress) family protein [Arabidopsis thaliana]
Bra000857	10.4935	14.9259	23.5232	10.6909	13.9572	14.1293		1.16459					-	-	-	-	gi|297814013|ref|XP_002874890.1|/8.14314e-147/hypothetical protein ARALYDRAFT_490272 [Arabidopsis lyrata subsp. lyrata]
Bra000858	0.137586	0	0	0	0	0							K06998|1|2e-89|327|ath:AT1G03210|	GO:0044464//cell part	-	GO:0008152//metabolic process	gi|42566256|ref|NP_192194.2|/6.07924e-115/phenazine biosynthesis PhzC/PhzF family protein [Arabidopsis thaliana]
Bra000860	6.73818	6.01878	3.08591	6.33538	7.25197	4.17751							K11087|1|3e-50|194|aly:ARALYDRAFT_490274|small nuclear ribonucleoprotein D1	GO:0030529//ribonucleoprotein complex;GO:0031090//organelle membrane;GO:0031981//nuclear lumen	GO:0005488//binding	-	gi|297814015|ref|XP_002874891.1|/3.56115e-49/hypothetical protein ARALYDRAFT_490274 [Arabidopsis lyrata subsp. lyrata]
Bra000861	0.940305	3.75491	0.909119	1.16652	6.24913	1.38454				2.42145		-2.17424	-	-	-	-	gi|297814017|ref|XP_002874892.1|/3.46615e-65/hypothetical protein ARALYDRAFT_490275 [Arabidopsis lyrata subsp. lyrata]
Bra000862	17.2556	35.8264	14.5072	12.2856	26.2085	10.8014	1.05396		-1.30425	1.09306		-1.27881	-	-	-	-	gi|18412048|ref|NP_567246.1|/2.96267e-113/uncharacterized protein [Arabidopsis thaliana]
Bra000863	13.1953	6.86334	6.00362	8.25365	11.2239	7.83705		-1.13612					K14538|1|2e-15|81.6|ota:Ot06g02000|nuclear GTP-binding protein	GO:0043231//intracellular membrane-bounded organelle	GO:0032561//guanyl ribonucleotide binding	-	gi|4263509|gb|AAD15335.1|/8.8583e-173/hypothetical protein [Arabidopsis thaliana]
Bra000864	0.18304	0	0	0	0	0							K04120|1|0.0|1140|ath:AT4G02780|ent-copalyl diphosphate synthase [EC:5.5.1.13]	GO:0009536//plastid	GO:0016872//intramolecular lyase activity;GO:0046872//metal ion binding	GO:0010476//gibberellin mediated signaling pathway;GO:0009685//gibberellin metabolic process	gi|15235504|ref|NP_192187.1|/0/Ent-copalyl diphosphate synthase [Arabidopsis thaliana]
Bra000865	9.6316	10.4303	4.2615	10.207	11.2665	5.76894		-1.17641	-1.29135				-	-	GO:0005488//binding	-	gi|297809865|ref|XP_002872816.1|/1.49895e-123/hypothetical protein ARALYDRAFT_490282 [Arabidopsis lyrata subsp. lyrata]
Bra000867	228.442	130.053	66.8926	214.656	431.13	117.171		-1.77191		1.00609		-1.87951	-	-	-	-	gi|30696086|ref|NP_849820.1|/4.83634e-62/dormancy/auxin associated protein [Arabidopsis thaliana]
Bra000868	28.5298	32.6284	31.2168	27.873	31.0911	26.6467							K09667|1|5e-07|55.1|vvi:100244912|polypeptide N-acetylglucosaminyltransferase [EC:2.4.1.-]	-	GO:0005488//binding	GO:0009693//ethylene biosynthetic process	gi|297809881|ref|XP_002872824.1|/0/hypothetical protein ARALYDRAFT_490290 [Arabidopsis lyrata subsp. lyrata]
Bra000869	0.736257	1.01065	0.278062	0.879127	0.458724	0.327487		-1.4048	-1.86181		-1.42463		K14963|1|1e-10|69.3|smo:SELMODRAFT_169971|COMPASS component SWD3	GO:0009536//plastid	-	GO:0009725//response to hormone stimulus;GO:0016049//cell growth;GO:0000904//cell morphogenesis involved in differentiation;GO:0006996//organelle organization;GO:0023052//signaling	gi|297809887|ref|XP_002872827.1|/0/hypothetical protein ARALYDRAFT_490292 [Arabidopsis lyrata subsp. lyrata]
Bra000870	0	0	0	0.10716	0	0							-	-	-	-	gi|297808847|ref|XP_002872307.1|/1.61305e-84/hypothetical protein ARALYDRAFT_910922 [Arabidopsis lyrata subsp. lyrata]
Bra000871	94.7139	107.926	180.679	63.6158	109.881	132.73					1.06104		K02151|1|1e-65|245|ath:AT4G02620|V-type H+-transporting ATPase subunit F [EC:3.6.3.14]	GO:0033176;GO:0031090//organelle membrane;GO:0043231//intracellular membrane-bounded organelle	GO:0015078//hydrogen ion transmembrane transporter activity;GO:0019829//cation-transporting ATPase activity	GO:0015988//energy coupled proton transmembrane transport, against electrochemical gradient	gi|15235431|ref|NP_192171.1|/1.79591e-64/V-type proton ATPase subunit F [Arabidopsis thaliana]
Bra000872	50.1622	56.0398	56.4534	55.8422	78.5599	43.1181							K12126|1|7e-06|49.7|aly:ARALYDRAFT_471048|phytochrome-interacting factor 3	-	GO:0001071//nucleic acid binding transcription factor activity	GO:0006351//transcription, DNA-dependent;GO:0009566//fertilization	gi|312281971|dbj|BAJ33851.1|/1.87498e-122/unnamed protein product [Thellungiella halophila]
Bra000873	112.327	141.978	91.0451	103.346	116.983	103.638							K03943|1|2e-144|509|aly:ARALYDRAFT_490304|NADH dehydrogenase (ubiquinone) flavoprotein 2 [EC:1.6.5.3 1.6.99.3]	GO:0030964;GO:0005746//mitochondrial respiratory chain	GO:0046914//transition metal ion binding;GO:0050136//NADH dehydrogenase (quinone) activity;GO:0000166//nucleotide binding	GO:0006950//response to stress;GO:0008152//metabolic process	gi|297814049|ref|XP_002874908.1|/2.39239e-143/hypothetical protein ARALYDRAFT_490304 [Arabidopsis lyrata subsp. lyrata]
Bra000874	71.5328	79.9157	98.816	69.3358	79.0003	74.7542							K03347|1|0.0|1388|aly:ARALYDRAFT_911957|cullin 1	GO:0015630//microtubule cytoskeleton;GO:0000228//nuclear chromosome;GO:0044444//cytoplasmic part;GO:0000151//ubiquitin ligase complex	GO:0019899//enzyme binding	GO:0009725//response to hormone stimulus;GO:0019941//modification-dependent protein catabolic process;GO:0007623//circadian rhythm;GO:0043623//cellular protein complex assembly;GO:0007165//signal transduction;GO:0003006//developmental process involved in reproduction	gi|297814051|ref|XP_002874909.1|/0/ATCUL1 [Arabidopsis lyrata subsp. lyrata]
Bra000875	86.6981	188.842	10.594	116.57	147.018	32.0796	1.12311	-3.03275	-4.15586		-1.86147	-2.19627	K00799|1|2e-102|369|ath:AT2G02930|glutathione S-transferase [EC:2.5.1.18]	GO:0009532//plastid stroma;GO:0005576//extracellular region;GO:0016020//membrane	GO:0042277//peptide binding;GO:0016765//transferase activity, transferring alkyl or aryl (other than methyl) groups	GO:0006952//defense response;GO:0006970//response to osmotic stress;GO:0009404//toxin metabolic process;GO:0010038//response to metal ion	gi|31790105|gb|AAP58396.1|/1.62318e-117/glutathione S-transferase 6 [Brassica juncea]
Bra000876	5.95929	62.7555	0	29.7625	18.8687	0.377407	3.39653	-9.219	-15.9375		-6.30123	-5.64373	K00799|1|9e-96|347|aly:ARALYDRAFT_490313|glutathione S-transferase [EC:2.5.1.18]	GO:0009532//plastid stroma;GO:0005576//extracellular region;GO:0016020//membrane	GO:0042277//peptide binding;GO:0016765//transferase activity, transferring alkyl or aryl (other than methyl) groups	GO:0006952//defense response;GO:0006970//response to osmotic stress;GO:0009404//toxin metabolic process;GO:0010038//response to metal ion	gi|31790099|gb|AAP58394.1|/4.74469e-101/glutathione S-transferase 4 [Brassica juncea]
Bra000877	36.4394	50.5401	49.3746	30.533	40.883	48.7376							K08238|1|0.0|865|ath:AT4G02500|xyloglucan 6-xylosyltransferase [EC:2.4.2.39]	GO:0031224//intrinsic to membrane	GO:0008194//UDP-glycosyltransferase activity;GO:0042285//xylosyltransferase activity	GO:0048588//developmental cell growth;GO:0009250//glucan biosynthetic process	gi|18411962|ref|NP_567241.1|/0/xyloglucan 6-xylosyltransferase [Arabidopsis thaliana]
Bra000878	45.8661	48.4769	54.5345	50.9291	53.5083	41.575							K01509|1|3e-59|229|olu:OSTLU_6399|adenosinetriphosphatase [EC:3.6.1.3];K13254|2|1e-58|227|smo:SELMODRAFT_271379|spastin [EC:3.6.4.3]	-	GO:0017111//nucleoside-triphosphatase activity;GO:0032559	-	gi|297809901|ref|XP_002872834.1|/0/AAA-type ATPase family protein [Arabidopsis lyrata subsp. lyrata]
Bra000879	50.4968	77.2726	68.6148	50.6964	78.1426	80.3823							-	GO:0016020//membrane	-	-	gi|297809905|ref|XP_002872836.1|/1.11193e-46/predicted protein [Arabidopsis lyrata subsp. lyrata]
Bra000880	0.302488	0	0	0.120082	0.061855	0							K04733|1|3e-57|221|smo:SELMODRAFT_159261|interleukin-1 receptor-associated kinase 4 [EC:2.7.11.1];K13418|3|6e-55|214|aly:ARALYDRAFT_895025|somatic embryogenesis receptor kinase 1 [EC:2.7.10.1 2.7.11.1];K13417|5|7e-55|213|ath:AT2G13790|somatic embryogenesis receptor kinase 4 [EC:2.7.10.1 2.7.11.1]	GO:0016020//membrane	GO:0004672//protein kinase activity;GO:0032559	GO:0006464//cellular protein modification process;GO:0010033//response to organic substance;GO:0007167//enzyme linked receptor protein signaling pathway;GO:0048229//gametophyte development	gi|18411937|ref|NP_567234.1|/0/concanavalin A-like lectin kinase-like protein [Arabidopsis thaliana]
Bra000881	0.0608555	0.0607535	0.0588372	0.120793	0	0.23895							K13417|1|2e-58|225|ath:AT2G13790|somatic embryogenesis receptor kinase 4 [EC:2.7.10.1 2.7.11.1];K13416|2|2e-58|225|ath:AT4G33430|brassinosteroid insensitive 1-associated receptor kinase 1 [EC:2.7.10.1 2.7.11.1];K13418|3|3e-58|224|aly:ARALYDRAFT_895025|somatic embryogenesis receptor kinase 1 [EC:2.7.10.1 2.7.11.1]	GO:0016020//membrane	GO:0004672//protein kinase activity;GO:0032559	GO:0006464//cellular protein modification process;GO:0010033//response to organic substance;GO:0007167//enzyme linked receptor protein signaling pathway;GO:0048229//gametophyte development	gi|18411937|ref|NP_567234.1|/0/concanavalin A-like lectin kinase-like protein [Arabidopsis thaliana]
Bra000882	5.2573	2.49303	1.01659	3.00014	1.88134	0.645089		-2.37059					-	GO:0009536//plastid	GO:0016741	GO:0006730//one-carbon metabolic process	gi|297809917|ref|XP_002872842.1|/4.51339e-140/hypothetical protein ARALYDRAFT_911979 [Arabidopsis lyrata subsp. lyrata]
Bra000883	4.54209	3.95147	2.07025	3.67066	2.18932	1.78346		-1.13355					K10798|1|0.0|1037|aly:ARALYDRAFT_911981|poly [ADP-ribose] polymerase [EC:2.4.2.30]	GO:0043231//intracellular membrane-bounded organelle	GO:0005488//binding;GO:0016763//transferase activity, transferring pentosyl groups	GO:0006464//cellular protein modification process	gi|297814069|ref|XP_002874918.1|/0/poly(ADP-ribose) polymerase [Arabidopsis lyrata subsp. lyrata]
Bra000884	265.018	109.806	78.7106	189.958	80.1381	51.0095	-1.27113	-1.75146		-1.24512	-1.89684		-	-	-	GO:0009414//response to water deprivation;GO:0007275//multicellular organismal development;GO:0006979//response to oxidative stress	gi|297809919|ref|XP_002872843.1|/1.0092e-27/hypothetical protein ARALYDRAFT_327563 [Arabidopsis lyrata subsp. lyrata]
Bra000885	124.143	107.035	81.8358	119.955	117.623	110.248							-	GO:0031090//organelle membrane;GO:0043231//intracellular membrane-bounded organelle	-	-	gi|21554037|gb|AAM63118.1|/3.56578e-65/unknown [Arabidopsis thaliana]
Bra000886	0	0	0.652032	0	0	0							-	-	GO:0004857//enzyme inhibitor activity	-	gi|48310598|gb|AAT41847.1|/3.71662e-76/At4g02250 [Arabidopsis thaliana]
Bra000887	7.79463	9.07849	15.9096	5.58699	10.1833	16.3656		1.02934			1.55052		K02885|1|1e-73|273|aly:ARALYDRAFT_470235|large subunit ribosomal protein L19e	GO:0015934//large ribosomal subunit;GO:0016020//membrane;GO:0031981//nuclear lumen	GO:0005198//structural molecule activity	GO:0003006//developmental process involved in reproduction;GO:0010467//gene expression;GO:0022613//ribonucleoprotein complex biogenesis	gi|297848484|ref|XP_002892123.1|/1.21436e-72/EMB2386 [Arabidopsis lyrata subsp. lyrata]
Bra000890	3.4282	10.0392	1.10483	2.94869	6.07554	1.57043	1.55012		-3.18374				-	-	-	-	gi|297814097|ref|XP_002874932.1|/1.44807e-61/hypothetical protein ARALYDRAFT_490355 [Arabidopsis lyrata subsp. lyrata]
Bra000891	0.317059	1.42437	0	0.393334	0	0			-10.4761				K10590|1|6e-14|77.4|smo:SELMODRAFT_149458|E3 ubiquitin-protein ligase TRIP12 [EC:6.3.2.19];K08332|3|6e-12|70.9|vcn:VOLCADRAFT_41528|vacuolar protein 8	GO:0005635//nuclear envelope	GO:0005488//binding;GO:0022892	GO:0006950//response to stress;GO:0006605//protein targeting	gi|297809939|ref|XP_002872853.1|/0/ATIMPALPHA3/MOS6 [Arabidopsis lyrata subsp. lyrata]
Bra000893	6.55166	18.7094	18.5612	5.21692	15.812	23.6313	1.51383	1.50236		1.59975	2.17943		-	GO:0043231//intracellular membrane-bounded organelle	GO:0005488//binding	GO:0044267//cellular protein metabolic process	gi|297814111|ref|XP_002874939.1|/0/DNAJ heat shock N-terminal domain-containing protein [Arabidopsis lyrata subsp. lyrata]
Bra000895	202.299	238.16	369.652	207.507	258.439	435.674					1.07008		K07953|1|4e-94|341|aly:ARALYDRAFT_887399|GTP-binding protein SAR1 [EC:3.6.5.-];K07977|3|7e-94|340|ath:AT4G02080|Arf/Sar family, other	GO:0043231//intracellular membrane-bounded organelle;GO:0016020//membrane	GO:0032561//guanyl ribonucleotide binding	GO:0015031//protein transport	gi|297843056|ref|XP_002889409.1|/3.82993e-93/Os01g0254000 [Arabidopsis lyrata subsp. lyrata]
Bra000896	3.96625	5.46363	2.91319	6.10285	4.14956	2.65595					-1.20025		K08737|1|0.0|2000|ath:AT4G02070|DNA mismatch repair protein MSH6	GO:0043231//intracellular membrane-bounded organelle	GO:0032559;GO:0003690//double-stranded DNA binding	GO:0006281//DNA repair	gi|15235223|ref|NP_192116.1|/0/DNA mismatch repair protein Msh6-1 [Arabidopsis thaliana]
Bra000897	10.585	16.7933	7.68927	13.2876	12.402	7.3576			-1.12697				K02210|1|0.0|1278|aly:ARALYDRAFT_490375|minichromosome maintenance protein 7 (cell division control protein 47)	GO:0043231//intracellular membrane-bounded organelle	GO:0003676//nucleic acid binding;GO:0042623//ATPase activity, coupled;GO:0032559	GO:0009756//carbohydrate mediated signaling;GO:0006261//DNA-dependent DNA replication	gi|312282055|dbj|BAJ33893.1|/0/unnamed protein product [Thellungiella halophila]
Bra000898	7.76346	0.399507	0.386906	7.14888	1.14564	0.392826	-4.28041	-4.32664		-2.64156	-4.18575		K08150|1|2e-41|168|aly:ARALYDRAFT_322009|MFS transporter, SP family, solute carrier family 2 (myo-inositol transporter), member 13	GO:0031224//intrinsic to membrane	GO:0016628//oxidoreductase activity, acting on the CH-CH group of donors, NAD or NADP as acceptor;GO:0022891//substrate-specific transmembrane transporter activity	GO:0008152//metabolic process;GO:0071702	gi|297809951|ref|XP_002872859.1|/0/hypothetical protein ARALYDRAFT_327595 [Arabidopsis lyrata subsp. lyrata]
Bra000900	20.5982	33.4231	30.6299	22.4583	30.0778	28.0798							K04733|1|6e-100|363|smo:SELMODRAFT_33807|interleukin-1 receptor-associated kinase 4 [EC:2.7.11.1];K13430|2|4e-87|320|pop:POPTR_548061|serine/threonine-protein kinase PBS1 [EC:2.7.11.1]	GO:0043231//intracellular membrane-bounded organelle;GO:0016020//membrane	GO:0004672//protein kinase activity;GO:0032559	GO:0006464//cellular protein modification process	gi|30679031|ref|NP_192110.2|/0/protein kinase family protein [Arabidopsis thaliana]
Bra000901	3.20143	1.59803	2.01191	1.90637	2.29128	0.785653							-	GO:0043231//intracellular membrane-bounded organelle	-	-	gi|22328234|ref|NP_680560.1|/4.59829e-102/uncharacterized protein [Arabidopsis thaliana]
Bra000902	4.50719	3.92695	11.0131	4.96118	4.1056	7.64212		1.28892	1.48774				-	-	-	-	gi|297809953|ref|XP_002872860.1|/0/hypothetical protein ARALYDRAFT_490379 [Arabidopsis lyrata subsp. lyrata]
Bra000903	2.92153	0.630623	0	4.2317	0.645857	0	-2.21188	-8.19058		-2.71195	-8.72509		K13508|1|0.0|901|aly:ARALYDRAFT_912037|glycerol-3-phosphate acyltransferase [EC:2.3.1.15]	-	-	-	gi|297809969|ref|XP_002872868.1|/0/glycerol-3-phosphate acyltransferase 3 [Arabidopsis lyrata subsp. lyrata]
Bra000905	24.3981	21.3347	28.9265	17.321	21.3038	26.0476							-	GO:0009536//plastid	-	GO:0031163;GO:0009657//plastid organization	gi|18411785|ref|NP_567219.1|/1.56449e-71/NifU-like protein 1 [Arabidopsis thaliana]
Bra000906	0	0	0	0	0.122987	0.236155							K11714|1|2e-143|506|aly:ARALYDRAFT_912111|rhamnogalacturonan II specific xylosyltransferase [EC:2.4.2.-]	GO:0043231//intracellular membrane-bounded organelle	GO:0008194//UDP-glycosyltransferase activity	GO:0045489//pectin biosynthetic process	gi|297810037|ref|XP_002872902.1|/1.89372e-142/hypothetical protein ARALYDRAFT_912111 [Arabidopsis lyrata subsp. lyrata]
Bra000908	32.7854	45.6558	44.0138	31.9163	34.3751	53.0918							-	GO:0043231//intracellular membrane-bounded organelle	GO:0019207//kinase regulator activity;GO:0046872//metal ion binding;GO:0032559	GO:0009314//response to radiation;GO:0006633//fatty acid biosynthetic process;GO:0009813//flavonoid biosynthetic process;GO:0000821//regulation of arginine metabolic process;GO:0019740//nitrogen utilization;GO:0034285	gi|15234360|ref|NP_192099.1|/2.85827e-83/GLNB1-like protein [Arabidopsis thaliana]
Bra000909	9.30084	13.9279	18.6765	4.97037	12.4356	12.2903							-	-	-	-	gi|297809971|ref|XP_002872869.1|/9.40483e-50/predicted protein [Arabidopsis lyrata subsp. lyrata]
Bra000910	4.43939	13.8868	9.44274	2.34981	7.8676	10.4588	1.64528				2.1541		-	-	GO:0005488//binding	GO:0006952//defense response;GO:0002831//regulation of response to biotic stimulus;GO:0006355//regulation of transcription, DNA-dependent	gi|297814137|ref|XP_002874952.1|/6.22807e-17/hypothetical protein ARALYDRAFT_490386 [Arabidopsis lyrata subsp. lyrata]
Bra000911	0.084473	0	0	0	0	0							K01184|1|1e-93|342|rcu:RCOM_1063390|polygalacturonase [EC:3.2.1.15]	-	GO:0004553//hydrolase activity, hydrolyzing O-glycosyl compounds	GO:0044238//primary metabolic process;GO:0045229//external encapsulating structure organization	gi|297814139|ref|XP_002874953.1|/0/glycoside hydrolase family 28 protein [Arabidopsis lyrata subsp. lyrata]
Bra000912	6.76497	11.4994	9.81091	5.71592	5.79513	5.11512							K15446|1|0.0|768|aly:ARALYDRAFT_490389|tRNA guanosine-2'-O-methyltransferase TRM13 [EC:2.1.1.-]	GO:0043231//intracellular membrane-bounded organelle	GO:0016741	GO:0006399//tRNA metabolic process;GO:0006730//one-carbon metabolic process	gi|297809973|ref|XP_002872870.1|/0/hypothetical protein ARALYDRAFT_490389 [Arabidopsis lyrata subsp. lyrata]
Bra000913	37.094	48.9552	8.61464	45.7199	66.1611	9.2427		-2.10632	-2.5066		-2.30643	-2.8396	-	GO:0044464//cell part	-	GO:0019538//protein metabolic process	gi|297809975|ref|XP_002872871.1|/0/hypothetical protein ARALYDRAFT_490390 [Arabidopsis lyrata subsp. lyrata]
Bra000914	901.18	582.476	435.293	949.407	571.032	472.599		-1.04983			-1.00641		K00789|1|0.0|767|aly:ARALYDRAFT_912047|S-adenosylmethionine synthetase [EC:2.5.1.6]	GO:0031988//membrane-bounded vesicle;GO:0030312//external encapsulating structure;GO:0031981//nuclear lumen;GO:0044444//cytoplasmic part;GO:0016020//membrane	GO:0046914//transition metal ion binding;GO:0016765//transferase activity, transferring alkyl or aryl (other than methyl) groups;GO:0032559	GO:0009108//coenzyme biosynthetic process;GO:0010039//response to iron ion;GO:0009692;GO:0006970//response to osmotic stress	gi|75284101|sp|Q5DNB1.1|METK_BRARP/0/RecName: Full=S-adenosylmethionine synthase; Short=AdoMet synthase; AltName: Full=Methionine adenosyltransferase; Short=MAT
Bra000915	20.7156	14.9571	13.7975	20.684	16.9444	9.6951					-1.09319		K03070|1|0.0|1761|ath:AT4G01800|preprotein translocase subunit SecA	GO:0009532//plastid stroma;GO:0009526//plastid envelope;GO:0009534//chloroplast thylakoid	GO:0017111//nucleoside-triphosphatase activity;GO:0008320//protein transmembrane transporter activity;GO:0032559	GO:0009642//response to light intensity;GO:0009657//plastid organization;GO:0015979//photosynthesis;GO:0006886//intracellular protein transport;GO:0000904//cell morphogenesis involved in differentiation	gi|15234320|ref|NP_192089.1|/0/preprotein translocase subunit secA [Arabidopsis thaliana]
Bra000916	3.31316	7.44209	8.00818	2.74014	2.82291	7.85969							-	-	-	-	gi|15234319|ref|NP_192088.1|/7.46915e-50/Ribosomal protein L7Ae/L30e/S12e/Gadd45 family protein [Arabidopsis thaliana]
Bra000918	0.679973	0.678832	0.164355	0	1.39046	0.33374							-	-	-	-	gi|297809995|ref|XP_002872881.1|/3.07166e-97/hypothetical protein ARALYDRAFT_912064 [Arabidopsis lyrata subsp. lyrata]
Bra000919	4.60289	10.3391	18.2181	2.85511	7.7946	12.2842	1.1675	1.98476		1.44893	2.10519		-	GO:0009536//plastid	-	-	gi|15234259|ref|NP_192074.1|/6.93722e-121/Polyketide cyclase / dehydrase and lipid transport protein [Arabidopsis thaliana]
Bra000920	0	1.92513	0	0.159485	0.492907	0	7.58881		-10.9107				-	GO:0044464//cell part	-	GO:0007047//cellular cell wall organization	gi|297814167|ref|XP_002874967.1|/4.98844e-141/ATEXPA17 [Arabidopsis lyrata subsp. lyrata]
Bra000921	12.3091	7.11437	7.20316	7.07257	9.27338	8.58527							-	GO:0031224//intrinsic to membrane	-	-	gi|297810001|ref|XP_002872884.1|/3.31485e-47/hypothetical protein ARALYDRAFT_490419 [Arabidopsis lyrata subsp. lyrata]
Bra000923	8.91331	17.6826	5.52416	9.18631	8.17861	2.1313			-1.67851		-2.10775	-1.94012	-	GO:0044464//cell part	-	-	gi|15234185|ref|NP_192054.1|/1.1155e-140/nodulin MtN21 /EamA-like transporter family protein [Arabidopsis thaliana]
Bra000924	1.54269	2.56683	2.48587	0.51035	3.15461	1.00956							-	-	-	-	-
Bra000925	17.2207	14.8041	12.6028	18.159	8.92583	4.69565				-1.02463	-1.95129		-	-	-	-	gi|3695385|gb|AAC62788.1|/5.04088e-135/F11O4.14 [Arabidopsis thaliana]
Bra000926	3.63723	5.75972	4.72922	3.85875	3.97532	1.60053							-	-	-	-	gi|15234185|ref|NP_192054.1|/4.83711e-132/nodulin MtN21 /EamA-like transporter family protein [Arabidopsis thaliana]
Bra000927	0.357725	0	0	0.53254	0.365752	0.175576							-	GO:0016020//membrane	-	-	gi|15234173|ref|NP_192050.1|/6.71011e-83/late embryogenesis abundant hydroxyproline-rich glycoprotein [Arabidopsis thaliana]
Bra000928	29.0485	27.416	28.8256	26.169	29.3088	27.6556							-	GO:0044424//intracellular part	-	GO:0022406//membrane docking;GO:0016192//vesicle-mediated transport	gi|297810021|ref|XP_002872894.1|/0/pentatricopeptide repeat-containing protein [Arabidopsis lyrata subsp. lyrata]
Bra000929	146.871	251.82	128.742	145.047	197.025	196.245							K02942|1|1e-38|155|ath:AT4G00810|large subunit ribosomal protein LP1	GO:0005840//ribosome;GO:0043231//intracellular membrane-bounded organelle;GO:0016020//membrane	GO:0005198//structural molecule activity	GO:0006412//translation	gi|18411448|ref|NP_567190.1|/1.84626e-37/60S acidic ribosomal protein P1-2 [Arabidopsis thaliana]
Bra000930	13.2175	3.51354	2.34409	11.3325	3.51845	4.83669	-1.91145	-2.49534		-1.68746	-1.22837		-	-	-	-	gi|297814259|ref|XP_002875013.1|/0/IQ-domain 17 [Arabidopsis lyrata subsp. lyrata]
Bra000931	23.5379	26.4622	29.3179	25.044	22.44	21.8565							K13126|1|8e-13|73.2|aly:ARALYDRAFT_339396|polyadenylate-binding protein	-	-	-	gi|18411454|ref|NP_567192.1|/1.30394e-105/RNA recognition motif-containing protein [Arabidopsis thaliana]
Bra000932	4.93097	4.92269	4.495	4.05484	3.4571	4.97867							K14423|1|1e-52|204|aly:ARALYDRAFT_329352|4,4-dimethyl-9beta,19-cyclopropylsterol-4alpha-methyl oxidase [EC:1.14.13.72];K06674|2|8e-06|49.3|vcn:VOLCADRAFT_106052|structural maintenance of chromosome 2	-	GO:0046914//transition metal ion binding	-	gi|75222970|sp|Q5M757.1|ZDH15_ARATH/1.14541e-126/RecName: Full=Probable S-acyltransferase At4g00840; AltName: Full=Probable palmitoyltransferase At4g00840; AltName: Full=Zinc finger DHHC domain-containing protein At4g00840
Bra000933	6.61013	7.3754	3.83454	5.40258	5.6453	4.80926							-	-	-	GO:0010038//response to metal ion	gi|30678769|ref|NP_567199.2|/0/aluminum activated malate transporter family protein [Arabidopsis thaliana]
Bra000935	0.71297	0.854128	0.413594	0.566073	0.43738	0.209961							K15601|1|4e-137|486|sbi:SORBI_01g015210|lysine-specific demethylase 3 [EC:1.14.11.-]	-	GO:0046872//metal ion binding	-	gi|297814241|ref|XP_002875004.1|/0/transcription factor jumonji domain-containing protein [Arabidopsis lyrata subsp. lyrata]
Bra000936	14.0818	14.6771	15.7983	17.3596	11.0926	7.99827					-1.11797		K15601|1|2e-150|531|bdi:100822574|lysine-specific demethylase 3 [EC:1.14.11.-];K11449|5|4e-103|374|vvi:100244450|jumonji domain-containing protein 1C [EC:1.14.11.-]	-	-	-	gi|42566216|ref|NP_192008.3|/0/Transcription factor jumonji (jmjC) domain-containing protein [Arabidopsis thaliana]
Bra000937	5.186	1.51247	0.507034	4.27943	2.0852	0.343194	-1.77772	-3.35447			-3.64032	-2.60309	K05391|1|0.0|1201|aly:ARALYDRAFT_327678|cyclic nucleotide gated channel, other eukaryote	GO:0031224//intrinsic to membrane	GO:0005249//voltage-gated potassium channel activity;GO:0005515//protein binding;GO:0005217//intracellular ligand-gated ion channel activity;GO:0000166//nucleotide binding	GO:0070838//divalent metal ion transport	gi|297810063|ref|XP_002872915.1|/0/ATCNGC13 [Arabidopsis lyrata subsp. lyrata]
Bra000938	68.9173	42.1278	39.774	87.1279	117.729	50.7904						-1.21284	K14496|1|7e-94|340|aly:ARALYDRAFT_912134|abscisic acid receptor PYR/PYL family	GO:0043231//intracellular membrane-bounded organelle	GO:0005488//binding;GO:0004871//signal transducer activity	GO:0009755//hormone-mediated signaling pathway	gi|312282869|dbj|BAJ34300.1|/8.24496e-96/unnamed protein product [Thellungiella halophila]
Bra000939	5.43337	6.10228	5.7222	6.54789	7.44011	4.19064							-	-	GO:0004553//hydrolase activity, hydrolyzing O-glycosyl compounds;GO:0043167//ion binding	GO:0044238//primary metabolic process	gi|15234049|ref|NP_192013.1|/0/glycosyl hydrolase family 18 protein [Arabidopsis thaliana]
Bra000940	12.7021	1.71804	1.42616	12.3623	5.36241	1.68931	-2.88623	-3.15486		-1.20499	-2.87144	-1.66645	-	GO:0009534//chloroplast thylakoid	GO:0005488//binding	GO:0006952//defense response;GO:0009767//photosynthetic electron transport chain	gi|18411523|ref|NP_567209.1|/2.07567e-133/thylakoid rhodanese-like protein [Arabidopsis thaliana]
Bra000941	0.534264	0.533368	0	0	0	0.524449							K09422|1|4e-18|87.8|aly:ARALYDRAFT_677769|myb proto-oncogene protein, plant	GO:0043231//intracellular membrane-bounded organelle	GO:0005515//protein binding;GO:0001071//nucleic acid binding transcription factor activity;GO:0003676//nucleic acid binding;GO:0004722//protein serine/threonine phosphatase activity	GO:0006351//transcription, DNA-dependent;GO:0048764;GO:0003006//developmental process involved in reproduction;GO:0006970//response to osmotic stress;GO:0010057;GO:0009738//abscisic acid mediated signaling pathway	gi|79324965|ref|NP_001031567.1|/1.39329e-24/CAPRICE-like MYB3 [Arabidopsis thaliana]
Bra000942	5.62139	6.75986	11.9816	6.33976	9.53566	8.52799		1.09182					K08237|1|6e-151|531|ath:AT4G01070|hydroquinone glucosyltransferase [EC:2.4.1.218]	-	GO:0035251//UDP-glucosyltransferase activity	GO:0006970//response to osmotic stress;GO:0006805//xenobiotic metabolic process	gi|148287135|emb|CAM31954.1|/4.40403e-154/glucosyltransferase [Brassica napus]
Bra000943	12.3894	7.79019	5.62527	10.6656	9.798	4.63627		-1.13911			-1.20192	-1.07952	-	GO:0016020//membrane	-	-	gi|297810053|ref|XP_002872910.1|/0/hypothetical protein ARALYDRAFT_490461 [Arabidopsis lyrata subsp. lyrata]
Bra000944	21.6151	31.4401	21.5723	19.4913	25.5458	27.378							K14684|1|0.0|653|ath:AT4G01100|solute carrier family 25 (mitochondrial phosphate transporter), member 23/24/25/41	GO:0019866//organelle inner membrane;GO:0043231//intracellular membrane-bounded organelle;GO:0031224//intrinsic to membrane	GO:0000295//adenine nucleotide transmembrane transporter activity	GO:0046907//intracellular transport;GO:0045333//cellular respiration;GO:0015868//purine ribonucleotide transport	gi|15234063|ref|NP_192019.1|/0/adenine nucleotide transporter 1 [Arabidopsis thaliana]
Bra000945	4.49951	11.5508	36.822	6.2199	13.1442	14.828	1.36015	3.03273	1.67258	1.07946	1.25336		-	-	-	-	gi|297810051|ref|XP_002872909.1|/1.47517e-84/hypothetical protein ARALYDRAFT_490459 [Arabidopsis lyrata subsp. lyrata]
Bra000946	8.55678	46.9833	215.734	5.22599	32.6397	86.5802	2.45701	4.65604	2.19903	2.64285	4.05026	1.40741	K01206|1|1e-16|82.8|aly:ARALYDRAFT_475890|alpha-L-fucosidase [EC:3.2.1.51];K00514|3|1e-06|49.3|rcu:RCOM_1428040|zeta-carotene desaturase [EC:1.3.5.6]	GO:0031410//cytoplasmic vesicle	GO:0016787//hydrolase activity	GO:0044238//primary metabolic process	gi|15234074|ref|NP_192022.1|/2.08678e-57/GDSL esterase/lipase [Arabidopsis thaliana]
Bra000947	36.8998	18.1701	21.4538	18.3108	28.0409	23.9848	-1.02205						-	GO:0009526//plastid envelope;GO:0009570//chloroplast stroma;GO:0009534//chloroplast thylakoid	-	-	gi|193872586|gb|ACF23021.1|/8.31679e-68/ST6-40 [Eutrema halophilum]
Bra000948	0.0860635	0	0	0.0854143	0	0.168965							-	-	-	-	gi|42566222|ref|NP_192025.2|/2.15788e-140/BTB/POZ/Kelch-associated protein [Arabidopsis thaliana]
Bra000949	14.8243	18.3689	17.5176	13.1575	11.953	13.29							-	GO:0043231//intracellular membrane-bounded organelle	GO:0016740//transferase activity	GO:0008152//metabolic process	gi|240255711|ref|NP_192030.4|/0/glycosyl transferase family 1 protein [Arabidopsis thaliana]
Bra000950	11.6236	21.5017	10.6872	17.1908	16.6615	13.088			-1.00857				K11714|1|6e-169|591|aly:ARALYDRAFT_912111|rhamnogalacturonan II specific xylosyltransferase [EC:2.4.2.-]	GO:0043231//intracellular membrane-bounded organelle	GO:0008194//UDP-glycosyltransferase activity	GO:0045489//pectin biosynthetic process	gi|30678839|ref|NP_849279.1|/9.7232e-169/rhamnogalacturonan II specific xylosyltransferase [Arabidopsis thaliana]
Bra000951	0.718574	0.717368	0.434214	0.713153	0.459186	0							K11985|1|3e-166|583|aly:ARALYDRAFT_490446|TRAF-interacting protein	-	GO:0046914//transition metal ion binding	-	gi|297814217|ref|XP_002874992.1|/3.11766e-165/zinc finger family protein [Arabidopsis lyrata subsp. lyrata]
Bra000952	25.1776	28.1875	37.9483	28.825	26.6619	30.2317							-	-	-	-	gi|297810027|ref|XP_002872897.1|/0/hypothetical protein ARALYDRAFT_490443 [Arabidopsis lyrata subsp. lyrata]
Bra000953	19.5601	20.4572	9.75588	16.1771	16.9833	11.429		-1.00357	-1.06826				K02931|1|5e-128|454|aly:ARALYDRAFT_490441|large subunit ribosomal protein L5	GO:0009526//plastid envelope;GO:0009532//plastid stroma;GO:0015934//large ribosomal subunit	GO:0003723//RNA binding;GO:0005198//structural molecule activity	GO:0010467//gene expression	gi|297810025|ref|XP_002872896.1|/5.71143e-127/ribosomal protein L5 family protein [Arabidopsis lyrata subsp. lyrata]
Bra000954	7.64689	12.0792	11.8854	7.87741	10.5896	14.3477							K06013|1|0.0|764|ath:AT4G01320|STE24 endopeptidase [EC:3.4.24.84]	GO:0043231//intracellular membrane-bounded organelle;GO:0031410//cytoplasmic vesicle	GO:0004175//endopeptidase activity	GO:0044267//cellular protein metabolic process	gi|18411603|ref|NP_567212.1|/0/CAAX prenyl protease 1-like protein [Arabidopsis thaliana]
Bra000955	68.4172	69.0712	59.5546	63.0979	57.1316	54.2033							K04371|1|0.0|737|ath:AT4G01370|extracellular signal-regulated kinase 1/2 [EC:2.7.11.24]	GO:0043231//intracellular membrane-bounded organelle	GO:0032559;GO:0004702//receptor signaling protein serine/threonine kinase activity	GO:0009725//response to hormone stimulus;GO:0009867//jasmonic acid mediated signaling pathway;GO:0006796//phosphate-containing compound metabolic process;GO:0009611//response to wounding;GO:0009627//systemic acquired resistance;GO:0030865//cortical cytoskeleton organization;GO:0006971//hypotonic response;GO:0006464//cellular protein modification process	gi|310781310|gb|ADP24129.1|/0/mitogen-activaed protein kinase 4 [Brassica napus]
Bra000956	0.303978	0.101156	0.293896	0.301685	0.207199	0.0994644							-	-	-	-	gi|18411440|ref|NP_567186.1|/2.58908e-128/uncharacterized protein [Arabidopsis thaliana]
Bra000957	1.05146	1.96818	1.77903	1.43485	1.4782	2.58035							-	-	-	-	gi|18411435|ref|NP_567185.1|/7.54374e-95/F-box protein [Arabidopsis thaliana]
Bra000958	7.88709	11.9003	20.017	6.9381	10.9048	10.6455		1.34366					-	-	-	-	gi|42570051|ref|NP_680549.3|/4.9809e-171/UBX domain-containing protein [Arabidopsis thaliana]
Bra000959	73.1272	79.3229	68.4405	81.5195	75.4714	68.9475							-	GO:0043231//intracellular membrane-bounded organelle	GO:0016741	GO:0006730//one-carbon metabolic process	gi|75163241|sp|Q93W95.1|PMTD_ARATH/0/RecName: Full=Probable methyltransferase PMT13
Bra000960	15.6884	0.348045	0	11.418	1.78226	0.342225	-5.49428	-10.6155		-2.67953	-5.06022		K09338|1|1e-44|176|ath:AT3G61150|homeobox-leucine zipper protein	GO:0043231//intracellular membrane-bounded organelle	GO:0001071//nucleic acid binding transcription factor activity;GO:0003677//DNA binding	GO:0043479;GO:0048513//organ development;GO:0006351//transcription, DNA-dependent	gi|312282947|dbj|BAJ34339.1|/8.68874e-56/unnamed protein product [Thellungiella halophila]
Bra000961	24.2093	33.9763	44.8623	29.0758	36.5907	44.3433							K00924|1|0.0|842|aly:ARALYDRAFT_490498|[EC:2.7.1.-];K03083|4|0.0|649|smo:SELMODRAFT_159063|glycogen synthase kinase 3 beta [EC:2.7.11.26]	GO:0043231//intracellular membrane-bounded organelle;GO:0044444//cytoplasmic part	GO:0004672//protein kinase activity;GO:0032559	GO:0009725//response to hormone stimulus;GO:0006464//cellular protein modification process;GO:0006796//phosphate-containing compound metabolic process	gi|11132756|sp|O04160.2|KSGT_BRANA/0/RecName: Full=Shaggy-related protein kinase theta; AltName: Full=ASK-theta
Bra000962	9.36483	12.3542	12.3687	13.4434	12.1397	11.491							K14500|1|0.0|928|aly:ARALYDRAFT_490499|BR-signaling kinase [EC:2.7.11.1]	GO:0016020//membrane	GO:0004871//signal transducer activity;GO:0004672//protein kinase activity;GO:0032559	GO:0006464//cellular protein modification process;GO:0043401//steroid hormone mediated signaling pathway	gi|297814269|ref|XP_002875018.1|/0/kinase family protein [Arabidopsis lyrata subsp. lyrata]
Bra000963	2.24083	1.51952	0.286144	3.35688	1.55623	0.249019		-2.96922	-2.40881	-1.10907	-3.75279	-2.64373	-	-	-	-	gi|297814271|ref|XP_002875019.1|/0/C2 domain-containing protein [Arabidopsis lyrata subsp. lyrata]
Bra000964	0.618622	1.54396	1.79431	0	1.26501	0.910885							-	GO:0016020//membrane;GO:0043231//intracellular membrane-bounded organelle	GO:0005488//binding	-	gi|79458120|ref|NP_191976.2|/4.43533e-27/Remorin family protein [Arabidopsis thaliana]
Bra000965	44.0196	50.4977	54.1669	44.4819	37.3152	48.1605							K12614|1|0.0|805|aly:ARALYDRAFT_490504|ATP-dependent RNA helicase DDX6/DHH1 [EC:3.6.4.13]	-	GO:0032559;GO:0042623//ATPase activity, coupled	GO:0022415	gi|297814273|ref|XP_002875020.1|/0/hypothetical protein ARALYDRAFT_490504 [Arabidopsis lyrata subsp. lyrata]
Bra000966	41.1383	75.0578	55.3178	25.3415	47.863	58.4851					1.20656		-	GO:0030964;GO:0005746//mitochondrial respiratory chain	-	GO:0043094	gi|297810111|ref|XP_002872939.1|/3.79595e-38/hypothetical protein ARALYDRAFT_490509 [Arabidopsis lyrata subsp. lyrata]
Bra000967	18.1512	20.2371	21.4562	20.7099	15.3074	19.1183							K00028|1|0.0|979|aly:ARALYDRAFT_912183|malate dehydrogenase (decarboxylating) [EC:1.1.1.39]	GO:0044429//mitochondrial part;GO:0009536//plastid	GO:0042802//identical protein binding;GO:0046914//transition metal ion binding;GO:0004470//malic enzyme activity;GO:0016831//carboxy-lyase activity;GO:0016651//oxidoreductase activity, acting on NADH or NADPH;GO:0032559	GO:0043648//dicarboxylic acid metabolic process	gi|297810113|ref|XP_002872940.1|/0/hypothetical protein ARALYDRAFT_912183 [Arabidopsis lyrata subsp. lyrata]
Bra000968	8.34691	10.7137	13.258	10.9466	12.8013	14.924							-	-	-	-	gi|297814277|ref|XP_002875022.1|/1.06149e-32/hypothetical protein ARALYDRAFT_490514 [Arabidopsis lyrata subsp. lyrata]
Bra000969	2.58788	10.2451	7.85126	3.71969	5.29189	7.7962	1.98509	1.60115			1.06759		-	GO:0044464//cell part	GO:0004091//carboxylesterase activity;GO:0005515//protein binding	GO:0006629//lipid metabolic process	gi|297810129|ref|XP_002872948.1|/0/hypothetical protein ARALYDRAFT_912194 [Arabidopsis lyrata subsp. lyrata]
Bra000970	1.25613	0.250805	0.182171	0.623329	0.256864	0		-2.78562					K13422|1|3e-18|92.0|ppp:PHYPADRAFT_164647|transcription factor MYC2	-	GO:0003676//nucleic acid binding;GO:0001071//nucleic acid binding transcription factor activity	-	gi|297810131|ref|XP_002872949.1|/0/F6N23.22 protein [Arabidopsis lyrata subsp. lyrata]
Bra000971	2.49063	1.54332	0.415177	1.87519	1.40497	0.168612		-2.58471			-3.47526		-	GO:0016020//membrane	GO:0005088//Ras guanyl-nucleotide exchange factor activity	GO:0048588//developmental cell growth	gi|297810135|ref|XP_002872951.1|/0/At4g00460 [Arabidopsis lyrata subsp. lyrata]
Bra000972	9.89544	9.95284	9.24476	10.4093	7.88178	5.60262							-	GO:0043234//protein complex	-	GO:0009648//photoperiodism;GO:0006656//phosphatidylcholine biosynthetic process;GO:0006355//regulation of transcription, DNA-dependent;GO:0050793//regulation of developmental process;GO:0009956//radial pattern formation	gi|395406780|sp|H3K2Y6.1|MED12_ARATH/0/RecName: Full=Mediator of RNA polymerase II transcription subunit 12; AltName: Full=Protein CENTER CITY; AltName: Full=Protein CRYPTIC PRECOCIOUS
Bra000973	26.004	27.3623	29.8179	24.0013	21.0041	11.64					-1.04402		-	-	-	-	gi|297814285|ref|XP_002875026.1|/0/hypothetical protein ARALYDRAFT_490525 [Arabidopsis lyrata subsp. lyrata]
Bra000974	448.536	714.095	780.616	434.557	882.562	924.188				1.02215	1.08864		K09872|1|3e-162|568|ath:AT4G00430|aquaporin PIP	GO:0009526//plastid envelope;GO:0031224//intrinsic to membrane	GO:0005372//water transmembrane transporter activity	GO:0006950//response to stress;GO:0042044//fluid transport	gi|158562742|gb|ABO71659.2|/1.11222e-166/trans-membrane water channel protein [Brassica juncea]
Bra000976	8.22767	10.2098	15.8352	6.33407	9.04124	12.5299							K08193|1|5e-126|449|cme:CMP354C|MFS transporter, ACS family, solute carrier family 17 (sodium-dependent inorganic phosphate cotransporter), other;K12303|4|1e-71|269|cre:CHLREDRAFT_78631|MFS transporter, ACS family, solute carrier family 17 (sodium-dependent inorganic phosphate cotransporter), member 9	GO:0009528//plastid inner membrane	GO:0015291//secondary active transmembrane transporter activity	GO:0006810//transport	gi|75244391|sp|Q8GX78.1|ANTR2_ARATH/0/RecName: Full=Probable anion transporter 2, chloroplastic; AltName: Full=Phosphate transporter PHT4;4; Flags: Precursor
Bra000977	47.8701	97.969	87.6474	49.736	132.608	96.1839	1.0332			1.41481			-	-	-	-	gi|18411306|ref|NP_567174.1|/5.77586e-53/uncharacterized protein [Arabidopsis thaliana]
Bra000978	14.0599	24.2604	21.8169	13.4371	15.0853	19.5949							-	-	-	-	gi|18411240|ref|NP_567153.1|/3.37823e-85/VAMP (vesicle-associated membrane protein) family protein [Arabidopsis thaliana]
Bra000980	0	0	0	0	0.304793	0							K03676|1|3e-23|105|bdi:100821530|glutaredoxin 3	GO:0043231//intracellular membrane-bounded organelle	GO:0005488//binding;GO:0015036//disulfide oxidoreductase activity	GO:0006355//regulation of transcription, DNA-dependent;GO:0048449//floral organ formation;GO:0019725//cellular homeostasis	gi|297828540|ref|XP_002882152.1|/4.56188e-68/hypothetical protein ARALYDRAFT_477310 [Arabidopsis lyrata subsp. lyrata]
Bra000981	4.07837	0.973627	2.82875	2.0238	1.81299	0.870314	-2.06655						-	-	GO:0031406//carboxylic acid binding	-	gi|297832736|ref|XP_002884250.1|/0/hypothetical protein ARALYDRAFT_477311 [Arabidopsis lyrata subsp. lyrata]
Bra000982	0.495643	0	2.87523	0	0	0.973074							-	GO:0042579//microbody	GO:0003824//catalytic activity	-	gi|297828542|ref|XP_002882153.1|/6.57068e-19/short-chain dehydrogenase/reductase family protein [Arabidopsis lyrata subsp. lyrata]
Bra000983	5.76625	21.222	25.1292	5.29569	13.7272	22.4723	1.87986	2.12366		1.37414	2.08526		-	GO:0044464//cell part	-	-	gi|297832746|ref|XP_002884255.1|/0/hypothetical protein ARALYDRAFT_896056 [Arabidopsis lyrata subsp. lyrata]
Bra000984	28.7012	34.5747	36.0741	37.4099	37.3662	29.8643							-	GO:0044464//cell part	-	GO:0010038//response to metal ion	gi|297832748|ref|XP_002884256.1|/2.32062e-71/hypothetical protein ARALYDRAFT_477329 [Arabidopsis lyrata subsp. lyrata]
Bra000985	0.289707	1.73532	0	0.287521	0.592414	0.284384							K13448|1|4e-41|164|ath:AT3G01830|calcium-binding protein CML	-	GO:0046872//metal ion binding	-	gi|75337204|sp|Q9SGI8.1|CML40_ARATH/3.9628e-40/RecName: Full=Probable calcium-binding protein CML40; AltName: Full=Calmodulin-like protein 40
Bra000986	33.9703	55.2258	71.7137	29.0745	44.6106	117.782		1.07797			2.0183	1.40067	K00939|1|5e-64|242|vvi:100259523|adenylate kinase [EC:2.7.4.3]	GO:0043231//intracellular membrane-bounded organelle	GO:0019205//nucleobase-containing compound kinase activity;GO:0032559	GO:0034641//cellular nitrogen compound metabolic process;GO:0006796//phosphate-containing compound metabolic process	gi|30678433|ref|NP_186831.2|/5.72463e-95/P-loop containing nucleoside triphosphate hydrolase-like protein [Arabidopsis thaliana]
Bra000987	42.3151	27.1603	37.4986	43.4907	32.4364	33.1747							-	GO:0016020//membrane	-	-	gi|297832752|ref|XP_002884258.1|/0/hypothetical protein ARALYDRAFT_317012 [Arabidopsis lyrata subsp. lyrata]
Bra000988	15.2931	16.9468	22.0309	13.6599	15.7926	24.0194							K02838|1|5e-98|355|ath:AT3G01800|ribosome recycling factor	GO:0043231//intracellular membrane-bounded organelle	-	GO:0006412//translation	gi|42563413|ref|NP_186829.3|/4.84679e-97/ribosome recycling factor [Arabidopsis thaliana]
Bra000989	16.6216	25.9276	40.1757	20.0016	20.8183	33.4482		1.27327					K02871|1|9e-97|350|aly:ARALYDRAFT_477335|large subunit ribosomal protein L13	GO:0030529//ribonucleoprotein complex	GO:0005198//structural molecule activity	GO:0010467//gene expression	gi|297828568|ref|XP_002882166.1|/8.67327e-96/ribosomal protein L13 family protein [Arabidopsis lyrata subsp. lyrata]
Bra000990	35.0258	41.3115	40.0085	46.9908	74.7979	39.2396							K06694|1|5e-10|65.1|ath:AT2G03430|26S proteasome non-ATPase regulatory subunit 10	-	-	-	gi|15232175|ref|NP_186824.1|/0/ankyrin repeat-containing protein [Arabidopsis thaliana]
Bra000991	57.1366	77.5754	103.539	44.0684	79.7832	112.815					1.35614		-	GO:0043231//intracellular membrane-bounded organelle	-	-	gi|297832760|ref|XP_002884262.1|/4.97169e-43/hypothetical protein ARALYDRAFT_896070 [Arabidopsis lyrata subsp. lyrata]
Bra000992	0	2.25656	0	0	0	0							-	-	-	GO:0048588//developmental cell growth	gi|297832762|ref|XP_002884263.1|/3.19384e-13/hypothetical protein ARALYDRAFT_477341 [Arabidopsis lyrata subsp. lyrata]
Bra000993	28.2062	34.0042	27.8615	34.4613	28.5789	25.7889							-	GO:0031410//cytoplasmic vesicle	-	-	gi|297828572|ref|XP_002882168.1|/0/hypothetical protein ARALYDRAFT_477342 [Arabidopsis lyrata subsp. lyrata]
Bra000994	4.29977	8.35309	2.35947	4.61334	5.94088	2.2815			-1.82384			-1.38069	-	GO:0016020//membrane	-	-	gi|186509669|ref|NP_566147.3|/7.75239e-70/TPX2 (targeting protein for Xklp2) protein family [Arabidopsis thaliana]
Bra000995	2.10196	2.69799	3.77417	4.76824	4.29825	2.65287							-	GO:0031224//intrinsic to membrane	-	GO:0000904//cell morphogenesis involved in differentiation	gi|1184275|gb|AAC37509.1|/1.03116e-32/arabinogalactan protein [Brassica napus]
Bra000996	149.886	70.306	31.6568	121.553	74.226	27.8266	-1.09214	-2.24327	-1.15113		-2.12705	-1.41546	-	-	-	-	gi|6016724|gb|AAF01550.1|AC009325_20/0/unknown protein [Arabidopsis thaliana]
Bra000997	12.458	16.0161	13.3446	13.9651	19.0605	12.1412							K01931|1|5e-07|54.3|ppp:PHYPADRAFT_82022|protein neuralized [EC:6.3.2.19]	GO:0016020//membrane	GO:0046914//transition metal ion binding	GO:0042445//hormone metabolic process;GO:0006725//cellular aromatic compound metabolic process;GO:0032446//protein modification by small protein conjugation	gi|297832774|ref|XP_002884269.1|/0/hypothetical protein ARALYDRAFT_896079 [Arabidopsis lyrata subsp. lyrata]
Bra000998	48.6595	64.05	68.0895	46.0305	50.4504	70.8093							K14571|1|2e-59|228|vcn:VOLCADRAFT_105558|ribosome biogenesis ATPase;K05305|2|9e-08|56.2|vvi:100258719|fucokinase [EC:2.7.1.52]	GO:0044424//intracellular part	GO:0004396//hexokinase activity;GO:0008187//poly-pyrimidine tract binding;GO:0032559	GO:0019751//polyol metabolic process;GO:0070882;GO:0003006//developmental process involved in reproduction;GO:0006796//phosphate-containing compound metabolic process	gi|297832776|ref|XP_002884270.1|/0/GHMP kinase family protein [Arabidopsis lyrata subsp. lyrata]
Bra000999	14.206	18.8604	31.4758	17.3299	17.9038	25.4207		1.14774					K14571|1|0.0|1039|ath:AT3G01610|ribosome biogenesis ATPase	-	GO:0005515//protein binding;GO:0017111//nucleoside-triphosphatase activity;GO:0032559	GO:0003006//developmental process involved in reproduction	gi|25083981|gb|AAN72146.1|/0/putative cell division control protein [Arabidopsis thaliana]
Bra001000	14.4335	18.1428	27.3446	13.6287	17.2667	25.4685							K01792|1|2e-161|567|ath:AT3G01590|glucose-6-phosphate 1-epimerase [EC:5.1.3.15]	-	GO:0003676//nucleic acid binding;GO:0001071//nucleic acid binding transcription factor activity;GO:0016857//racemase and epimerase activity, acting on carbohydrates and derivatives	GO:0032501//multicellular organismal process;GO:0019318//hexose metabolic process	gi|18395868|ref|NP_566143.1|/2.30702e-160/glucose-6-phosphate 1-epimerase [Arabidopsis thaliana]
Bra001001	0.127958	0.319357	0.618569	0.317481	0.130829	0.314017							K15271|1|5e-92|337|rcu:RCOM_1095670|ATP-dependent DNA helicase HFM1/MER3 [EC:3.6.4.12];K15078|5|2e-74|278|vvi:100250139|structure-specific endonuclease subunit SLX1 [EC:3.6.1.-]	-	-	-	gi|297828580|ref|XP_002882172.1|/0/predicted protein [Arabidopsis lyrata subsp. lyrata]
Bra001002	0.63616	0.423395	0.615061	0.420908	0	0.416315							-	GO:0005811//lipid particle;GO:0031224//intrinsic to membrane	-	GO:0010876;GO:0009409//response to cold;GO:0048316//seed development	gi|196122058|gb|ACG69504.1|/3.03464e-90/oleosin S1-1 [Brassica napus]
Bra001003	2.58461	0.322534	0.10412	2.99263	0.550542	0.105713	-3.00242	-4.63362		-2.44249	-4.82318		K15283|1|6e-172|601|ath:AT3G01550|solute carrier family 35, member E1	GO:0031224//intrinsic to membrane;GO:0009536//plastid	GO:0005342//organic acid transmembrane transporter activity;GO:0008514//organic anion transmembrane transporter activity;GO:0015291//secondary active transmembrane transporter activity	GO:0015711//organic anion transport	gi|18395855|ref|NP_566142.1|/6.63215e-171/phosphoenolpyruvate (pep)/phosphate translocator 2 [Arabidopsis thaliana]
Bra001004	42.43	80.269	138.241	49.5449	65.4362	138.835		1.70403			1.48656	1.08521	K12823|1|0.0|884|aly:ARALYDRAFT_477362|ATP-dependent RNA helicase DDX5/DBP2 [EC:3.6.4.13]	-	GO:0003676//nucleic acid binding;GO:0042623//ATPase activity, coupled;GO:0032559	GO:0009207	gi|297828586|ref|XP_002882175.1|/0/hypothetical protein ARALYDRAFT_477362 [Arabidopsis lyrata subsp. lyrata]
Bra001005	1.77151	0.393008	0.190306	1.5628	0	0							K09422|1|9e-90|327|aly:ARALYDRAFT_670862|myb proto-oncogene protein, plant	GO:0043231//intracellular membrane-bounded organelle	GO:0003676//nucleic acid binding;GO:0001071//nucleic acid binding transcription factor activity	GO:0048437//floral organ development;GO:0010476//gibberellin mediated signaling pathway;GO:0006351//transcription, DNA-dependent	gi|297828588|ref|XP_002882176.1|/8.79792e-89/predicted protein [Arabidopsis lyrata subsp. lyrata]
Bra001006	14.4853	11.8002	15.3494	17.1363	17.8909	17.0631							K08332|1|2e-19|94.7|vcn:VOLCADRAFT_41528|vacuolar protein 8	-	GO:0003824//catalytic activity	-	gi|18395805|ref|NP_566136.1|/1.3315e-146/armadillo/beta-catenin-like repeat-containing protein [Arabidopsis thaliana]
Bra001007	87.8234	221.036	258.754	44.498	123.349	500.925	1.3316	1.5589		1.47093	3.49278	2.02185	K02152|1|4e-12|67.8|ath:AT3G01390|V-type H+-transporting ATPase subunit G [EC:3.6.3.14]	GO:0043234//protein complex;GO:0031090//organelle membrane;GO:0043231//intracellular membrane-bounded organelle	GO:0022857//transmembrane transporter activity	GO:0015992//proton transport	gi|15232110|ref|NP_186788.1|/5.13262e-11/V-type proton ATPase subunit G1 [Arabidopsis thaliana]
Bra001008	0.0502914	0.803312	0.972469	0.149736	0.205679	0.691144	3.99758	4.27327					K13024|1|0.0|928|aly:ARALYDRAFT_477396|inositol hexakisphosphate/diphosphoinositol-pentakisphosphate kinase [EC:2.7.4.21 2.7.4.24]	GO:0016020//membrane	GO:0016791//phosphatase activity;GO:0046872//metal ion binding	GO:0008152//metabolic process	gi|297828608|ref|XP_002882186.1|/0/acid phosphatase [Arabidopsis lyrata subsp. lyrata]
Bra001009	50.5987	47.0795	1.52444	56.9032	134.978	3.09553		-5.05275	-4.94875	1.24614	-4.20025	-5.44639	-	GO:0031090//organelle membrane;GO:0043231//intracellular membrane-bounded organelle	GO:0019901//protein kinase binding	-	gi|297828612|ref|XP_002882188.1|/7.42247e-139/band 7 family protein [Arabidopsis lyrata subsp. lyrata]
Bra001010	127.722	187.851	172.88	139.582	166.272	181.211							K15040|1|1e-131|467|aly:ARALYDRAFT_477400|voltage-dependent anion channel protein 2	GO:0031966//mitochondrial membrane;GO:0009526//plastid envelope	GO:0005488//binding;GO:0005244//voltage-gated ion channel activity	GO:0051707//response to other organism;GO:0043269//regulation of ion transport	gi|56693621|gb|AAW22621.1|/2.17254e-132/outer mitochondrial membrane protein porin 1 [Brassica napus]
Bra001011	0.435788	0.261034	2.52801	0.778501	0.356453	0.598894		2.5363	3.27569				K01728|1|0.0|762|aly:ARALYDRAFT_477401|pectate lyase [EC:4.2.2.2]	-	GO:0016837//carbon-oxygen lyase activity, acting on polysaccharides	-	gi|297828614|ref|XP_002882189.1|/0/pectate lyase family protein [Arabidopsis lyrata subsp. lyrata]
Bra001013	0.318902	0.318367	1.84995	0	0.326058	0							-	-	-	-	gi|297828618|ref|XP_002882191.1|/1.82108e-16/hypothetical protein ARALYDRAFT_477404 [Arabidopsis lyrata subsp. lyrata]
Bra001014	0.617075	0	0	0.612421	0	0							-	-	-	-	gi|297800602|ref|XP_002868185.1|/1.75065e-59/predicted protein [Arabidopsis lyrata subsp. lyrata]
Bra001015	0	0.323381	1.5659	0	0	0							-	-	-	-	gi|297828620|ref|XP_002882192.1|/7.96344e-17/hypothetical protein ARALYDRAFT_896138 [Arabidopsis lyrata subsp. lyrata]
Bra001017	16.748	18.6679	29.0837	14.0397	22.1113	30.8057					1.13369		-	-	GO:0003824//catalytic activity;GO:0005488//binding	GO:0008152//metabolic process	gi|297832814|ref|XP_002884289.1|/3.09793e-95/nucleic acid binding protein [Arabidopsis lyrata subsp. lyrata]
Bra001019	52.5657	105.716	116.376	27.9748	63.0921	116.661	1.00799	1.1466		1.17333	2.06012		K02129|1|2e-09|58.9|smo:SELMODRAFT_228282|F-type H+-transporting ATPase subunit e [EC:3.6.3.14]	GO:0005753//mitochondrial proton-transporting ATP synthase complex	GO:0015077//monovalent inorganic cation transmembrane transporter activity	GO:0006754//ATP biosynthetic process	gi|42563394|ref|NP_566131.2|/4.91963e-22/uncharacterized protein [Arabidopsis thaliana]
Bra001020	92.5989	109.97	94.6999	107.155	114.475	108.057							K01739|1|0.0|914|aly:ARALYDRAFT_477417|cystathionine gamma-synthase [EC:2.5.1.48]	GO:0009536//plastid	GO:0016765//transferase activity, transferring alkyl or aryl (other than methyl) groups;GO:0048037//cofactor binding	GO:0019752//carboxylic acid metabolic process	gi|297828634|ref|XP_002882199.1|/0/hypothetical protein ARALYDRAFT_477417 [Arabidopsis lyrata subsp. lyrata]
Bra001021	8.98821	9.89345	13.8708	10.8074	9.2488	10.0108							K03021|1|3e-07|55.5|ota:Ot01g06000|DNA-directed RNA polymerase III subunit RPC2 [EC:2.7.7.6]	GO:0044464//cell part	-	GO:0009314//response to radiation;GO:0009719	gi|30678282|ref|NP_186759.2|/0/uncharacterized protein [Arabidopsis thaliana]
Bra001022	1.06534	3.51789	6.41771	1.62661	1.75954	2.65463	1.7234	2.59075					K07198|1|0.0|887|aly:ARALYDRAFT_317081|5'-AMP-activated protein kinase, catalytic alpha subunit [EC:2.7.11.11]	GO:0000151//ubiquitin ligase complex	GO:0004672//protein kinase activity;GO:0032559	GO:0006468//protein phosphorylation;GO:0048364//root development;GO:0009756//carbohydrate mediated signaling;GO:0007584//response to nutrient;GO:0009755//hormone-mediated signaling pathway;GO:0009791//post-embryonic development;GO:0007568//aging;GO:0022414//reproductive process	gi|297828638|ref|XP_002882201.1|/0/hypothetical protein ARALYDRAFT_317081 [Arabidopsis lyrata subsp. lyrata]
Bra001023	0.733923	0.192814	0.0746929	1.18842	0.157977	0		-3.29659		-2.91126	-6.8929		K08819|1|4e-138|491|pop:POPTR_420526|cyclin-dependent kinase 12/13 [EC:2.7.11.22 2.7.11.23]	GO:0009536//plastid	GO:0004674//protein serine/threonine kinase activity;GO:0032559	GO:0006464//cellular protein modification process	gi|42570106|ref|NP_683519.2|/0/protein kinase domain-containing protein [Arabidopsis thaliana]
Bra001024	6.91401	3.79633	4.01082	2.40165	1.76729	3.39349							-	-	-	-	gi|15232032|ref|NP_186754.1|/1.69376e-46/membrane-anchored ubiquitin-fold protein 1 [Arabidopsis thaliana]
Bra001025	3.64125	5.02732	3.07106	3.99823	2.85162	1.90125							K13648|1|0.0|940|aly:ARALYDRAFT_477431|alpha-1,4-galacturonosyltransferase [EC:2.4.1.43]	-	GO:0008194//UDP-glycosyltransferase activity	-	gi|297832830|ref|XP_002884297.1|/0/GAUT13 [Arabidopsis lyrata subsp. lyrata]
Bra001026	0.12896	0	0	0.127988	0	0							-	-	-	-	gi|6714485|gb|AAF26171.1|AC008261_28/5.10296e-54/hypothetical protein [Arabidopsis thaliana]
Bra001027	0	0.0862801	0	0.171546	0.176729	0							-	-	-	-	gi|297828644|ref|XP_002882204.1|/2.52277e-157/hypothetical protein ARALYDRAFT_477435 [Arabidopsis lyrata subsp. lyrata]
Bra001028	153.697	206.488	277.589	144.316	188.108	394.291					1.45003	1.0677	K02966|1|3e-77|284|ath:AT3G02080|small subunit ribosomal protein S19e	GO:0015935//small ribosomal subunit;GO:0030312//external encapsulating structure;GO:0031981//nuclear lumen	GO:0005198//structural molecule activity	GO:0010467//gene expression	gi|15232844|ref|NP_186857.1|/2.60706e-76/40S ribosomal protein S19-1 [Arabidopsis thaliana]
Bra001030	4.0923	3.65539	4.47717	3.52703	5.1751	4.22854							K04733|1|6e-61|233|smo:SELMODRAFT_159261|interleukin-1 receptor-associated kinase 4 [EC:2.7.11.1];K13415|3|4e-55|213|sbi:SORBI_03g032990|protein brassinosteroid insensitive 1 [EC:2.7.10.1 2.7.11.1]	GO:0031224//intrinsic to membrane	GO:0004672//protein kinase activity;GO:0032559	GO:0051259//protein oligomerization;GO:0009856//pollination;GO:0009698//phenylpropanoid metabolic process;GO:0007167//enzyme linked receptor protein signaling pathway;GO:0009555//pollen development;GO:0003006//developmental process involved in reproduction;GO:0000578//embryonic axis specification;GO:0006950//response to stress;GO:0006464//cellular protein modification process	gi|334185025|ref|NP_186862.3|/2.60801e-167/LRR receptor-like serine/threonine-protein kinase RPK2 [Arabidopsis thaliana]
Bra001031	0.60056	0.899329	0.580642	0.894045	0.307018	0.294763							-	GO:0043231//intracellular membrane-bounded organelle	GO:0005488//binding	GO:0006970//response to osmotic stress;GO:0010962//regulation of glucan biosynthetic process;GO:0009738//abscisic acid mediated signaling pathway	gi|18396086|ref|NP_566163.1|/8.45597e-97/Ninja-family protein AFP4 [Arabidopsis thaliana]
Bra001032	1.45015	2.89543	0.590337	0.757477	4.60413	4.42035			-2.29416	2.60365	2.54489		-	GO:0009536//plastid	-	GO:0006351//transcription, DNA-dependent;GO:0009887//organ morphogenesis;GO:0040034//regulation of development, heterochronic;GO:0048827//phyllome development;GO:0048869//cellular developmental process	gi|30678498|ref|NP_850501.1|/2.00349e-97/transcription factor TCP13 [Arabidopsis thaliana]
Bra001033	2.06234	1.84216	1.889	1.72361	1.44274	1.59825							K14649|1|6e-36|149|ppp:PHYPADRAFT_16291|transcription initiation factor TFIID subunit 8	-	-	-	gi|15232853|ref|NP_186865.1|/5.07732e-131/Bromodomain transcription factor [Arabidopsis thaliana]
Bra001034	28.7201	1.48386	1.66884	25.3629	1.37263	0.988384	-4.27464	-4.10515		-4.2077	-4.6815		-	GO:0043231//intracellular membrane-bounded organelle;GO:0044444//cytoplasmic part	-	GO:0051510//regulation of unidimensional cell growth	gi|312282685|dbj|BAJ34208.1|/0/unnamed protein product [Thellungiella halophila]
Bra001035	120.793	114.551	145.643	74.4511	115.05	154.602					1.05419		-	-	-	-	gi|18396096|ref|NP_566166.1|/6.48543e-25/SPIRAL1-like3 [Arabidopsis thaliana]
Bra001036	50.3351	68.7122	54.8804	50.8388	57.8345	62.0299							K15030|1|0.0|692|ath:AT3G02200|translation initiation factor 3 subunit M	GO:0043234//protein complex	-	-	gi|22330807|ref|NP_186869.2|/0/Proteasome component (PCI) domain protein [Arabidopsis thaliana]
Bra001037	56.9961	103.476	237.2	67.8566	109.501	317.533		2.05717	1.1968		2.22635	1.53597	K13379|1|0.0|731|aly:ARALYDRAFT_477458|reversibly glycosylated polypeptide / UDP-arabinopyranose mutase [EC:2.4.1.- 5.4.99.30]	GO:0005840//ribosome;GO:0030312//external encapsulating structure;GO:0031985//Golgi cisterna;GO:0005911//cell-cell junction;GO:0031090//organelle membrane	GO:0035251//UDP-glucosyltransferase activity;GO:0016759//cellulose synthase activity	GO:0010038//response to metal ion;GO:0045229//external encapsulating structure organization;GO:0009250//glucan biosynthetic process;GO:0006970//response to osmotic stress;GO:0042546//cell wall biogenesis	gi|15232865|ref|NP_186872.1|/0/reversibly glycosylated polypeptide 1 [Arabidopsis thaliana]
Bra001038	4.8727	14.5936	20.389	5.86655	9.47403	14.6632	1.58254	2.065			1.32161		-	-	-	-	gi|297832858|ref|XP_002884311.1|/0/hypothetical protein ARALYDRAFT_896190 [Arabidopsis lyrata subsp. lyrata]
Bra001039	11.3942	11.1105	10.7601	9.66461	9.07606	7.93345							K00327|1|6e-75|280|sbi:SORBI_07g007640|NADPH-ferrihemoprotein reductase [EC:1.6.2.4]	-	GO:0046914//transition metal ion binding;GO:0016491//oxidoreductase activity;GO:0000166//nucleotide binding	GO:0008152//metabolic process	gi|30678524|ref|NP_186877.2|/0/flavodoxin-like protein [Arabidopsis thaliana]
Bra001040	114.121	98.9467	115.786	88.5363	79.9167	85.1025							K13648|1|0.0|946|aly:ARALYDRAFT_477468|alpha-1,4-galacturonosyltransferase [EC:2.4.1.43]	GO:0043231//intracellular membrane-bounded organelle	GO:0008194//UDP-glycosyltransferase activity	GO:0045489//pectin biosynthetic process	gi|297828684|ref|XP_002882224.1|/0/hypothetical protein ARALYDRAFT_477468 [Arabidopsis lyrata subsp. lyrata]
Bra001042	0.119588	0	0	0.118686	0.122272	0							-	-	-	-	gi|297820498|ref|XP_002878132.1|/6.23393e-93/hypothetical protein ARALYDRAFT_907169 [Arabidopsis lyrata subsp. lyrata]
Bra001043	0	0	0	0.178288	0	0							K12135|1|2e-50|197|aly:ARALYDRAFT_488429|zinc finger protein CONSTANS	-	GO:0046914//transition metal ion binding;GO:0001071//nucleic acid binding transcription factor activity	GO:0009908//flower development	gi|11037313|gb|AAG27548.1|/9.57984e-90/COL2-like protein [Brassica nigra]
Bra001044	1.16823	3.08228	3.14642	1.90476	4.00991	2.62118							-	-	-	-	gi|297828690|ref|XP_002882227.1|/2.05888e-77/hypothetical protein ARALYDRAFT_477473 [Arabidopsis lyrata subsp. lyrata]
Bra001045	8.11013	7.97919	7.61387	8.51556	8.53246	7.15348							-	GO:0044464//cell part	GO:0005099//Ras GTPase activator activity	GO:0032318//regulation of Ras GTPase activity	gi|18396196|ref|NP_566172.1|/0/RabGAP/TBC domain-containing protein [Arabidopsis thaliana]
Bra001046	259.68	356.98	324.001	248.913	402.183	381.955							K01611|1|3e-179|626|aly:ARALYDRAFT_477481|S-adenosylmethionine decarboxylase [EC:4.1.1.50]	-	GO:0005488//binding;GO:0016831//carboxy-lyase activity	GO:0006596//polyamine biosynthetic process;GO:0019058//viral infectious cycle	gi|295885772|gb|ADG57793.1|/0/S-adenosyl-l-methionine decarboxylase 3-2 [Brassica napus]
Bra001047	2.96095	4.21385	4.38549	3.50133	3.02739	4.0197							K15336|1|5e-08|58.2|vvi:100259391|tRNA (cytosine38-C5)-methyltransferase [EC:2.1.1.204]	-	-	-	gi|297828702|ref|XP_002882233.1|/0/pentatricopeptide repeat-containing protein [Arabidopsis lyrata subsp. lyrata]
Bra001048	0	3.24232	12.1116	0	3.00439	8.04615	8.34088	10.2422	1.9013	8.23093	9.65215	1.42123	-	-	-	-	gi|240255139|ref|NP_186899.5|/3.89357e-91/uncharacterized protein [Arabidopsis thaliana]
Bra001049	145.554	185.282	178.679	121.393	168.085	163.534							K06630|1|4e-125|445|gmx:547889|tyrosine 3-monooxygenase/tryptophan 5-monooxygenase activation protein	GO:0009532//plastid stroma;GO:0016020//membrane;GO:0030312//external encapsulating structure	GO:0051219//phosphoprotein binding;GO:0032559	GO:0048827//phyllome development;GO:0009639//response to red or far red light;GO:0010038//response to metal ion	gi|18396217|ref|NP_566174.1|/9.51717e-135/14-3-3-like protein GF14 nu [Arabidopsis thaliana]
Bra001050	96.5011	70.4921	65.5974	95.8748	77.4265	74.7379							K10839|1|1e-145|514|aly:ARALYDRAFT_477488|UV excision repair protein RAD23	GO:0043231//intracellular membrane-bounded organelle	GO:0032182//small conjugating protein binding;GO:0032403//protein complex binding	-	gi|297832888|ref|XP_002884326.1|/1.14028e-144/hypothetical protein ARALYDRAFT_477488 [Arabidopsis lyrata subsp. lyrata]
Bra001051	4.76603	9.26564	2.42524	3.48532	2.56472	6.40211			-1.93376				-	-	-	-	gi|18396232|ref|NP_566176.1|/4.50533e-42/uncharacterized protein [Arabidopsis thaliana]
Bra001052	112.059	160.641	148.738	103.771	133.633	162.582							K02993|1|9e-94|340|ath:AT3G02560|small subunit ribosomal protein S7e	GO:0015935//small ribosomal subunit;GO:0016020//membrane;GO:0030312//external encapsulating structure;GO:0009536//plastid;GO:0031981//nuclear lumen	GO:0005198//structural molecule activity	GO:0010467//gene expression	gi|20139962|sp|Q9XH45.1|RS7_BRAOL/6.14897e-96/RecName: Full=40S ribosomal protein S7
Bra001053	0.872191	0.435364	0.421632	0.288537	2.08078	0.428084							K00227|1|4e-151|531|aly:ARALYDRAFT_477495|lathosterol oxidase [EC:1.14.21.6]	GO:0031090//organelle membrane;GO:0043231//intracellular membrane-bounded organelle;GO:0031224//intrinsic to membrane	GO:0046996;GO:0046914//transition metal ion binding;GO:0016717//oxidoreductase activity, acting on paired donors, with oxidation of a pair of donors resulting in the reduction of molecular oxygen to two molecules of water	GO:0006694//steroid biosynthetic process;GO:0006631//fatty acid metabolic process	gi|297828714|ref|XP_002882239.1|/4.09353e-150/hypothetical protein ARALYDRAFT_477495 [Arabidopsis lyrata subsp. lyrata]
Bra001054	0	0.186679	0	0.185582	0.382377	0.183557							K00227|1|2e-83|306|aly:ARALYDRAFT_477495|lathosterol oxidase [EC:1.14.21.6]	GO:0044464//cell part	GO:0016717//oxidoreductase activity, acting on paired donors, with oxidation of a pair of donors resulting in the reduction of molecular oxygen to two molecules of water	GO:0006694//steroid biosynthetic process;GO:0044281//small molecule metabolic process	gi|297828714|ref|XP_002882239.1|/2.32012e-82/hypothetical protein ARALYDRAFT_477495 [Arabidopsis lyrata subsp. lyrata]
Bra001055	1.33939	0.19102	0.924976	1.13939	0.782538	1.31478							K00227|1|1e-95|347|aly:ARALYDRAFT_477495|lathosterol oxidase [EC:1.14.21.6]	GO:0016020//membrane	GO:0016717//oxidoreductase activity, acting on paired donors, with oxidation of a pair of donors resulting in the reduction of molecular oxygen to two molecules of water	GO:0006694//steroid biosynthetic process	gi|297828714|ref|XP_002882239.1|/1.14373e-94/hypothetical protein ARALYDRAFT_477495 [Arabidopsis lyrata subsp. lyrata]
Bra001056	18.6621	11.0153	8.56062	18.6565	6.82454	10.0288		-1.12432		-1.45088			-	GO:0016021//integral to membrane	GO:0016787//hydrolase activity	GO:0019637//organophosphate metabolic process	gi|297828720|ref|XP_002882242.1|/3.4946e-126/hypothetical protein ARALYDRAFT_477497 [Arabidopsis lyrata subsp. lyrata]
Bra001057	39.9985	49.5522	69.5293	39.7996	43.6506	75.6791							K03921|1|0.0|771|aly:ARALYDRAFT_477504|acyl-[acyl-carrier-protein] desaturase [EC:1.14.19.2]	GO:0009532//plastid stroma	GO:0046872//metal ion binding;GO:0016717//oxidoreductase activity, acting on paired donors, with oxidation of a pair of donors resulting in the reduction of molecular oxygen to two molecules of water	GO:0006631//fatty acid metabolic process	gi|297828724|ref|XP_002882244.1|/0/hypothetical protein ARALYDRAFT_477504 [Arabidopsis lyrata subsp. lyrata]
Bra001058	4.01172	5.97107	4.93649	4.70536	4.10173	5.37002							K15336|1|3e-29|128|vvi:100259391|tRNA (cytosine38-C5)-methyltransferase [EC:2.1.1.204]	-	-	-	gi|334185040|ref|NP_186914.2|/0/pentatricopeptide repeat-containing protein [Arabidopsis thaliana]
Bra001059	2.52189	2.43898	2.97162	1.72072	3.14252	2.55292							K01866|1|0.0|869|aly:ARALYDRAFT_477507|tyrosyl-tRNA synthetase [EC:6.1.1.1]	GO:0009536//plastid	GO:0003676//nucleic acid binding;GO:0004812//aminoacyl-tRNA ligase activity;GO:0032559	GO:0006418//tRNA aminoacylation for protein translation;GO:0003006//developmental process involved in reproduction	gi|297832898|ref|XP_002884331.1|/0/tRNA synthetase class I family protein [Arabidopsis lyrata subsp. lyrata]
Bra001060	6.79901	12.9738	23.881	4.69779	11.0873	10.8137		1.81247		1.23886	1.20281		K04345|1|7e-25|113|ath:AT2G20050|protein kinase A [EC:2.7.11.11]	GO:0043231//intracellular membrane-bounded organelle	GO:0004721//phosphoprotein phosphatase activity	-	gi|297832908|ref|XP_002884336.1|/2.2842e-174/phosphatase 2C family protein [Arabidopsis lyrata subsp. lyrata]
Bra001061	29.3572	45.8982	36.9032	30.8943	35.2062	32.2026							K01892|1|0.0|1181|ath:AT3G02760|histidyl-tRNA synthetase [EC:6.1.1.21]	GO:0009536//plastid	GO:0004812//aminoacyl-tRNA ligase activity;GO:0032559	GO:0006418//tRNA aminoacylation for protein translation	gi|240255269|ref|NP_186925.4|/0/histidyl-tRNA synthetase [Arabidopsis thaliana]
Bra001062	16.9973	59.7596	52.1587	14.6688	43.0689	67.7073	1.81387	1.6176		1.5539	2.20656		K02553|1|7e-90|327|aly:ARALYDRAFT_477519|regulator of ribonuclease activity A	GO:0044424//intracellular part	GO:0005515//protein binding;GO:0008428//ribonuclease inhibitor activity;GO:0016741	GO:0019219;GO:0006730//one-carbon metabolic process;GO:0060699//regulation of endoribonuclease activity	gi|297832912|ref|XP_002884338.1|/6.80073e-89/dimethylmenaquinone methyltransferase family protein [Arabidopsis lyrata subsp. lyrata]
Bra001063	27.7173	29.1272	20.1691	22.7305	27.146	29.0697							K01823|1|6e-136|481|aly:ARALYDRAFT_477520|isopentenyl-diphosphate delta-isomerase [EC:5.3.3.2]	GO:0009536//plastid	GO:0016863//intramolecular oxidoreductase activity, transposing C=C bonds	GO:0006779//porphyrin-containing compound biosynthetic process;GO:0008299//isoprenoid biosynthetic process;GO:0009791//post-embryonic development;GO:0006721//terpenoid metabolic process	gi|297832914|ref|XP_002884339.1|/6.30536e-135/hypothetical protein ARALYDRAFT_477520 [Arabidopsis lyrata subsp. lyrata]
Bra001064	1.8329	0.813254	0	2.22331	0.832899	0.399827							-	-	GO:0004721//phosphoprotein phosphatase activity	GO:0006796//phosphate-containing compound metabolic process	gi|34365627|gb|AAQ65125.1|/3.17877e-101/At3g02800 [Arabidopsis thaliana]
Bra001065	0	0	0.0699015	0.143508	0	0							K13430|1|5e-107|386|pop:POPTR_548061|serine/threonine-protein kinase PBS1 [EC:2.7.11.1]	-	GO:0004672//protein kinase activity;GO:0032559	GO:0006464//cellular protein modification process	gi|297832918|ref|XP_002884341.1|/0/kinase family protein [Arabidopsis lyrata subsp. lyrata]
Bra001066	5.72957	4.23277	7.423	3.75299	4.1007	5.96177							K08852|1|4e-17|87.4|vcn:VOLCADRAFT_107956|serine/threonine-protein kinase/endoribonuclease IRE1 [EC:2.7.11.1 3.1.26.-]	-	GO:0016788//hydrolase activity, acting on ester bonds;GO:0046914//transition metal ion binding;GO:0003676//nucleic acid binding	-	gi|6728979|gb|AAF26977.1|AC018363_22/0/zinc finger protein 1 (zfn1) [Arabidopsis thaliana]
Bra001067	0	0.111299	0	0.110645	0.113988	0							-	-	-	GO:0009607//response to biotic stimulus;GO:0009743//response to carbohydrate stimulus	gi|297828744|ref|XP_002882254.1|/2.24994e-152/immediate-early fungal elicitor family protein [Arabidopsis lyrata subsp. lyrata]
Bra001069	0	0.136443	0	0	0.279478	0							K00864|1|4e-61|233|aly:ARALYDRAFT_477206|glycerol kinase [EC:2.7.1.30]	-	GO:0016301//kinase activity	GO:0006071//glycerol metabolic process;GO:0009636//response to toxin;GO:0009628//response to abiotic stimulus;GO:0051707//response to other organism;GO:0006796//phosphate-containing compound metabolic process	gi|297839893|ref|XP_002887828.1|/4.32754e-60/At1g80460 [Arabidopsis lyrata subsp. lyrata]
Bra001070	0.501687	0.250423	0.606311	0.124476	1.02589	0.123118							-	-	GO:0016788//hydrolase activity, acting on ester bonds;GO:0016747//transferase activity, transferring acyl groups other than amino-acyl groups	GO:0000003//reproduction	gi|297832934|ref|XP_002884349.1|/7.17799e-152/hypothetical protein ARALYDRAFT_477543 [Arabidopsis lyrata subsp. lyrata]
Bra001071	0.453065	1.44738	1.48933	0.539578	0.833817	1.60107							-	GO:0043231//intracellular membrane-bounded organelle	GO:0003677//DNA binding;GO:0001071//nucleic acid binding transcription factor activity	GO:0006351//transcription, DNA-dependent;GO:0006950//response to stress	gi|15228440|ref|NP_186949.1|/3.28306e-175/heat stress transcription factor A-1e [Arabidopsis thaliana]
Bra001072	0.547052	0.109227	0	0.868682	0.111865	0.322201							K08150|1|9e-22|102|ath:AT1G30220|MFS transporter, SP family, solute carrier family 2 (myo-inositol transporter), member 13	GO:0000325//plant-type vacuole;GO:0031090//organelle membrane	GO:0015149//hexose transmembrane transporter activity	GO:0051707//response to other organism;GO:0008645//hexose transport;GO:0009908//flower development	gi|334187724|ref|NP_001190323.1|/3.83275e-139/D-xylose-proton symporter-like 2 [Arabidopsis thaliana]
Bra001073	163.159	97.4527	18.2016	95.1501	153.275	31.8269		-3.16414	-2.42063		-1.57996	-2.2678	-	GO:0043231//intracellular membrane-bounded organelle	-	-	gi|297832958|ref|XP_002884361.1|/3.90926e-48/hypothetical protein ARALYDRAFT_896308 [Arabidopsis lyrata subsp. lyrata]
Bra001074	11.6192	14.4213	10.323	13.4016	17.3383	12.0223							-	GO:0043231//intracellular membrane-bounded organelle;GO:0031224//intrinsic to membrane;GO:0031410//cytoplasmic vesicle	GO:0005488//binding	GO:0015031//protein transport	gi|297828788|ref|XP_002882276.1|/1.45826e-66/hypothetical protein ARALYDRAFT_477563 [Arabidopsis lyrata subsp. lyrata]
Bra001078	3.67307	6.51894	26.4371	4.53645	9.34698	32.3701		2.84751	2.01985	1.04294	2.83503	1.79209	K00517|1|7e-115|412|osa:4349111|[EC:1.14.-.-];K15399|4|3e-85|314|aly:ARALYDRAFT_478392|cytochrome P450, family 77, subfamily A, polypeptide 6 [EC:1.14.-.-]	GO:0043231//intracellular membrane-bounded organelle	GO:0016491//oxidoreductase activity;GO:0005506//iron ion binding	GO:0008152//metabolic process	gi|297833000|ref|XP_002884382.1|/0/CYP89A9 [Arabidopsis lyrata subsp. lyrata]
Bra001079	11.9217	12.4046	17.8577	7.49903	9.9574	9.39512							K13337|1|3e-99|359|aly:ARALYDRAFT_477595|peroxin-19	GO:0042579//microbody	GO:0005488//binding	GO:0006996//organelle organization	gi|297833004|ref|XP_002884384.1|/2.84652e-98/peroxisomal protein PEX19 family protein [Arabidopsis lyrata subsp. lyrata]
Bra001080	2.66637	1.90136	0.982073	2.52025	2.59638	1.9942							K05283|1|3e-24|110|aly:ARALYDRAFT_354960|phosphatidylinositol glycan, class W [EC:2.3.-.-];K15692|2|7e-12|69.7|smo:SELMODRAFT_66937|E3 ubiquitin-protein ligase RNF13 [EC:6.3.2.19];K11982|4|9e-09|59.3|zma:100383341|E3 ubiquitin-protein ligase RNF115/126 [EC:6.3.2.19]	-	-	GO:0009628//response to abiotic stimulus	gi|297833024|ref|XP_002884394.1|/1.35202e-86/zinc finger family protein [Arabidopsis lyrata subsp. lyrata]
Bra001082	1.98736	4.06725	2.7861	3.05717	2.64154	2.24348							-	-	GO:0000166//nucleotide binding	-	gi|145338065|ref|NP_187006.2|/9.36247e-166/uncharacterized protein [Arabidopsis thaliana]
Bra001083	22.4021	19.857	17.196	27.4882	20.8919	13.5275					-1.02292		-	GO:0044444//cytoplasmic part	-	-	gi|297828830|ref|XP_002882297.1|/0/hypothetical protein ARALYDRAFT_477602 [Arabidopsis lyrata subsp. lyrata]
Bra001085	6.11275	3.69713	4.35702	6.908	4.51636	4.90547							K00962|1|0.0|1452|aly:ARALYDRAFT_896385|polyribonucleotide nucleotidyltransferase [EC:2.7.7.8]	GO:0009532//plastid stroma	GO:0016779//nucleotidyltransferase activity;GO:0003676//nucleic acid binding;GO:0008408//3'-5' exonuclease activity	GO:0016117//carotenoid biosynthetic process;GO:0006401//RNA catabolic process;GO:0010467//gene expression;GO:0010322//regulation of isopentenyl diphosphate biosynthetic process, mevalonate-independent pathway;GO:0006779//porphyrin-containing compound biosynthetic process;GO:0009267//cellular response to starvation	gi|297828842|ref|XP_002882303.1|/0/hypothetical protein ARALYDRAFT_896385 [Arabidopsis lyrata subsp. lyrata]
Bra001086	8.12913	2.45924	0.238168	4.64511	1.00746	0		-5.09305			-8.85957		-	-	-	-	-
Bra001089	6.86499	10.4606	10.3303	7.1718	7.01903	6.6882							K13415|1|1e-54|213|vvi:100252647|protein brassinosteroid insensitive 1 [EC:2.7.10.1 2.7.11.1]	GO:0031410//cytoplasmic vesicle	GO:0004672//protein kinase activity;GO:0016628//oxidoreductase activity, acting on the CH-CH group of donors, NAD or NADP as acceptor;GO:0032559	GO:0006464//cellular protein modification process;GO:0007167//enzyme linked receptor protein signaling pathway	gi|297833056|ref|XP_002884410.1|/0/hypothetical protein ARALYDRAFT_477625 [Arabidopsis lyrata subsp. lyrata]
Bra001090	218.137	45.1243	21.5484	196.801	42.7003	19.3223	-2.27326	-3.33958	-1.06632	-2.20442	-3.3484	-1.14398	K00549|1|0.0|1416|ath:AT3G03780|5-methyltetrahydropteroyltriglutamate--homocysteine methyltransferase [EC:2.1.1.14]	GO:0009532//plastid stroma;GO:0009526//plastid envelope;GO:0042579//microbody;GO:0031090//organelle membrane;GO:0005576//extracellular region	GO:0016627//oxidoreductase activity, acting on the CH-CH group of donors;GO:0008172;GO:0016620//oxidoreductase activity, acting on the aldehyde or oxo group of donors, NAD or NADP as acceptor;GO:0046914//transition metal ion binding	GO:0010208//pollen wall assembly;GO:0000097//sulfur amino acid biosynthetic process;GO:0010038//response to metal ion;GO:0006730//one-carbon metabolic process;GO:0006970//response to osmotic stress	gi|312282065|dbj|BAJ33898.1|/0/unnamed protein product [Thellungiella halophila]
Bra001091	2.36268	1.80372	1.4109	1.93106	2.06044	1.43249							-	GO:0009536//plastid	-	GO:0003006//developmental process involved in reproduction;GO:0000741//karyogamy	gi|297833060|ref|XP_002884412.1|/0/hypothetical protein ARALYDRAFT_477634 [Arabidopsis lyrata subsp. lyrata]
Bra001092	16.1035	10.6726	12.5602	15.3105	17.5717	11.6897							-	-	-	GO:0019725//cellular homeostasis	gi|297828866|ref|XP_002882315.1|/2.06682e-134/hypothetical protein ARALYDRAFT_477638 [Arabidopsis lyrata subsp. lyrata]
Bra001093	8.74316	18.6174	7.52481	8.67721	12.7114	12.7994	1.09043		-1.30693				K13420|1|3e-64|245|sbi:SORBI_06g028760|LRR receptor-like serine/threonine-protein kinase FLS2 [EC:2.7.11.1]	-	GO:0003824//catalytic activity	GO:0023052//signaling	gi|297809603|ref|XP_002872685.1|/0/hypothetical protein ARALYDRAFT_490081 [Arabidopsis lyrata subsp. lyrata]
Bra001094	38.5157	54.011	55.2054	48.7854	46.1986	58.4775							K09500|1|0.0|993|aly:ARALYDRAFT_477651|T-complex protein 1 subunit theta	GO:0044424//intracellular part	GO:0005515//protein binding;GO:0032559	GO:0044267//cellular protein metabolic process	gi|297828880|ref|XP_002882322.1|/0/hypothetical protein ARALYDRAFT_477651 [Arabidopsis lyrata subsp. lyrata]
Bra001095	0	0	0.0806774	0.0828155	0	0							K00873|1|0.0|764|ath:AT3G04050|pyruvate kinase [EC:2.7.1.40]	GO:0043231//intracellular membrane-bounded organelle	GO:0031420;GO:0016301//kinase activity	GO:0006796//phosphate-containing compound metabolic process;GO:0006007//glucose catabolic process	gi|15229214|ref|NP_187055.1|/0/pyruvate kinase [Arabidopsis thaliana]
Bra001096	1.34147	2.9973	3.1498	0.697373	1.76344	0.940587							K13156|1|1e-102|372|rcu:RCOM_1122770|U11/U12 small nuclear ribonucleoprotein 48 kDa protein	-	-	-	gi|297833096|ref|XP_002884430.1|/0/hypothetical protein ARALYDRAFT_477678 [Arabidopsis lyrata subsp. lyrata]
Bra001098	88.4334	131.59	106.876	110.263	126.757	175.54							K02960|1|6e-73|270|aly:ARALYDRAFT_488708|small subunit ribosomal protein S16e	GO:0015935//small ribosomal subunit;GO:0030312//external encapsulating structure;GO:0009536//plastid;GO:0031981//nuclear lumen	GO:0005198//structural molecule activity	GO:0010467//gene expression	gi|15238809|ref|NP_197339.1|/3.97571e-72/40S ribosomal protein S16-3 [Arabidopsis thaliana]
Bra001099	0	0	0.276208	0	0	0							K14509|1|2e-09|59.3|vvi:100249603|ethylene receptor [EC:2.7.13.-];K14489|5|1e-07|53.5|pop:POPTR_766213|arabidopsis histidine kinase 2/3/4 (cytokinin receptor) [EC:2.7.13.3]	GO:0043231//intracellular membrane-bounded organelle	GO:0004871//signal transducer activity;GO:0016791//phosphatase activity	GO:0009755//hormone-mediated signaling pathway;GO:0006351//transcription, DNA-dependent	gi|15229263|ref|NP_187078.1|/1.88139e-50/two-component response regulator ARR22 [Arabidopsis thaliana]
Bra001100	1.7935	0	0.108376	1.77997	0	0	-7.48663	-4.04866		-7.47571	-7.47571		K00514|1|3e-23|107|rcu:RCOM_1428040|zeta-carotene desaturase [EC:1.3.5.6];K01206|2|7e-21|99.8|ath:AT1G67830|alpha-L-fucosidase [EC:3.2.1.51]	GO:0044464//cell part	GO:0016787//hydrolase activity	GO:0044238//primary metabolic process;GO:0006972//hyperosmotic response;GO:0010033//response to organic substance;GO:0010038//response to metal ion	gi|297833112|ref|XP_002884438.1|/0/Li-tolerant lipase 1 [Arabidopsis lyrata subsp. lyrata]
Bra001101	2.54464	0.423395	0.410041	0.841815	2.16811	0							K06995|1|9e-32|132|ppp:PHYPADRAFT_144325|	-	-	-	gi|15229267|ref|NP_187080.1|/2.53746e-47/cupin domain-containing protein [Arabidopsis thaliana]
Bra001102	5.91068	7.31695	5.25748	5.63145	9.91103	5.80209							-	-	-	-	gi|15229269|ref|NP_187081.1|/9.91686e-65/uncharacterized protein [Arabidopsis thaliana]
Bra001103	0	0	0.199869	0.205166	0	0							-	GO:0044464//cell part	-	-	gi|240255279|ref|NP_566225.4|/2.20846e-116/Calcium-dependent lipid-binding (CaLB domain) family protein [Arabidopsis thaliana]
Bra001104	37.1169	42.3714	38.3028	41.5292	43.7283	57.4531							K02894|1|3e-72|271|aly:ARALYDRAFT_470426|large subunit ribosomal protein L23e	GO:0031981//nuclear lumen	GO:0046914//transition metal ion binding;GO:0016279//protein-lysine N-methyltransferase activity	GO:0016571//histone methylation	gi|22330839|ref|NP_187088.2|/0/histone-lysine N-methyltransferase SUVR4 [Arabidopsis thaliana]
Bra001105	5.78705	8.41482	8.63594	6.24282	7.33181	5.92771							K13345|1|4e-91|332|aly:ARALYDRAFT_896476|peroxin-12	GO:0044439	GO:0046914//transition metal ion binding	GO:0006625//protein targeting to peroxisome;GO:0009062//fatty acid catabolic process;GO:0009653//anatomical structure morphogenesis	gi|7547105|gb|AAF63777.1|/9.35045e-144/unknown protein [Arabidopsis thaliana]
Bra001106	4.79947	4.44918	4.19836	4.42304	3.68037	2.80434							K06927|1|3e-50|198|cme:CMS447C|	GO:0044464//cell part	GO:0004672//protein kinase activity	-	gi|145338105|ref|NP_187098.2|/0/endoribonuclease [Arabidopsis thaliana]
Bra001108	0.217663	0.217298	0	0	0	0							K13201|1|3e-15|79.3|osa:4346063|nucleolysin TIA-1/TIAR	-	GO:0003676//nucleic acid binding	-	gi|15229308|ref|NP_187100.1|/5.30103e-68/RNA recognition motif-containing protein [Arabidopsis thaliana]
Bra001109	0.215384	6.02064	3.54009	0	2.42239	6.13138	4.80493	4.0388			9.26007		-	GO:0043231//intracellular membrane-bounded organelle	-	GO:0000902//cell morphogenesis;GO:0009639//response to red or far red light	gi|15229310|ref|NP_187101.1|/9.40353e-81/uncharacterized protein [Arabidopsis thaliana]
Bra001110	0.498647	0.248905	0.241054	0.742328	0	0							-	-	GO:0005488//binding	-	gi|297833146|ref|XP_002884455.1|/1.47146e-56/nucleic acid binding protein [Arabidopsis lyrata subsp. lyrata]
Bra001111	40.5071	45.3758	56.2532	52.1053	55.8309	60.4189							K13162|1|2e-129|460|pop:POPTR_729865|poly(rC)-binding protein 2/3/4;K12886|5|1e-17|89.0|zma:100193713|heterogeneous nuclear ribonucleoprotein K	GO:0043231//intracellular membrane-bounded organelle	GO:0003676//nucleic acid binding	GO:0009908//flower development	gi|61661324|gb|AAX51268.1|/2.60243e-178/FLK [Arabidopsis thaliana]
Bra001112	0.071297	0.0711774	0.0689324	0.141518	0	0							K06694|1|1e-08|59.7|gmx:100499930|26S proteasome non-ATPase regulatory subunit 10;K13118|2|4e-08|58.2|cre:CHLREDRAFT_17930|protein DGCR14	-	-	-	gi|255547566|ref|XP_002514840.1|/5.61893e-69/ankyrin repeat-containing protein, putative [Ricinus communis]
Bra001113	0.267132	0	0	0.0883724	0.091042	0.0874081							-	-	GO:0046914//transition metal ion binding	GO:0009411//response to UV	gi|15238564|ref|NP_200800.1|/5.43236e-133/cysteine/histidine-rich C1 domain-containing protein [Arabidopsis thaliana]
Bra001114	25.2846	35.3878	34.6647	28.3214	31.0889	33.2797							K01867|1|0.0|727|aly:ARALYDRAFT_477718|tryptophanyl-tRNA synthetase [EC:6.1.1.2]	GO:0044444//cytoplasmic part	GO:0004812//aminoacyl-tRNA ligase activity;GO:0032559	GO:0006418//tRNA aminoacylation for protein translation	gi|297828964|ref|XP_002882364.1|/0/tRNA synthetase class I family protein [Arabidopsis lyrata subsp. lyrata]
Bra001115	54.072	29.0908	10.5461	44.2304	21.5087	9.94267		-2.35817	-1.46385	-1.04012	-2.15333	-1.11321	-	GO:0005881//cytoplasmic microtubule	-	GO:0016049//cell growth;GO:0000226//microtubule cytoskeleton organization;GO:0000904//cell morphogenesis involved in differentiation;GO:0050879//multicellular organismal movement	gi|222423832|dbj|BAH19881.1|/5.92407e-92/AT3G04630 [Arabidopsis thaliana]
Bra001116	4.03812	1.42777	0.813374	3.67369	3.09655	0.908401	-1.49992	-2.31169			-2.01583	-1.76926	K06955|1|7e-38|156|pop:POPTR_787255|	GO:0043231//intracellular membrane-bounded organelle	-	-	gi|18396966|ref|NP_566235.1|/0/FAD/NAD(P)-binding oxidoreductase domain-containing protein [Arabidopsis thaliana]
Bra001117	17.998	21.3047	18.0226	20.1588	24.0539	15.6482							K13425|1|3e-19|94.0|rcu:RCOM_1616660|WRKY transcription factor 22;K13424|2|2e-18|91.7|rcu:RCOM_0849600|WRKY transcription factor 33	GO:0043231//intracellular membrane-bounded organelle	GO:0003677//DNA binding;GO:0005515//protein binding	GO:0006351//transcription, DNA-dependent	gi|312283069|dbj|BAJ34400.1|/5.18599e-131/unnamed protein product [Thellungiella halophila]
Bra001118	10.3307	14.273	14.5362	10.4359	11.5999	15.0303							K14399|1|0.0|789|ath:AT3G04680|polyribonucleotide 5'-hydroxyl-kinase [EC:2.7.1.78]	GO:0043234//protein complex;GO:0043231//intracellular membrane-bounded organelle	GO:0005488//binding	GO:0048856//anatomical structure development;GO:0003006//developmental process involved in reproduction;GO:0009791//post-embryonic development;GO:0006396//RNA processing	gi|15229328|ref|NP_187119.1|/0/CLP-like protein 3 [Arabidopsis thaliana]
Bra001119	0.213152	0.212795	1.03041	0	0	0.209236							-	-	-	-	gi|297828976|ref|XP_002882370.1|/4.81534e-64/hypothetical protein ARALYDRAFT_477736 [Arabidopsis lyrata subsp. lyrata]
Bra001120	5.49111	10.8739	12.6198	6.25375	7.7312	11.5757		1.20051					K09553|1|8e-17|86.7|cme:CMR299C|stress-induced-phosphoprotein 1;K03283|3|9e-16|83.2|olu:OSTLU_32019|heat shock 70kDa protein 1/8	-	-	-	gi|334185083|ref|NP_001189808.1|/0/ankyrin repeat family protein [Arabidopsis thaliana]
Bra001121	0.86912	4.04909	0.280098	0.862564	6.81277	2.55946				2.98154			-	-	GO:0030247//polysaccharide binding	GO:0006952//defense response	gi|297833160|ref|XP_002884462.1|/4.34093e-71/PR4-type protein [Arabidopsis lyrata subsp. lyrata]
Bra001122	156.676	264.184	34.4144	46.3297	137.818	68.1635		-2.1867	-2.94046	1.57276		-1.0157	-	GO:0031410//cytoplasmic vesicle	GO:0030247//polysaccharide binding	GO:0006952//defense response	gi|73671284|gb|AAN23106.2|/1.5965e-81/PR4-type protein [Brassica rapa subsp. pekinensis]
Bra001123	1219.8	363.32	78.808	540.259	377.77	177.683	-1.74733	-3.95216	-2.20483		-1.60434	-1.0882	-	-	GO:0030247//polysaccharide binding	GO:0050832//defense response to fungus;GO:0009725//response to hormone stimulus;GO:0006970//response to osmotic stress;GO:0009814//defense response, incompatible interaction	gi|297833164|ref|XP_002884464.1|/3.21571e-97/hypothetical protein ARALYDRAFT_477741 [Arabidopsis lyrata subsp. lyrata]
Bra001124	4.28232	9.25111	5.56564	4.59838	6.67528	4.20364	1.11123						K08857|1|0.0|991|aly:ARALYDRAFT_477750|NIMA (never in mitosis gene a)-related kinase [EC:2.7.11.1]	-	GO:0004672//protein kinase activity;GO:0032559	GO:0006464//cellular protein modification process	gi|297828986|ref|XP_002882375.1|/0/hypothetical protein ARALYDRAFT_477750 [Arabidopsis lyrata subsp. lyrata]
Bra001125	4.544	7.98402	7.90793	5.35154	5.6371	6.18525							K06176|1|0.0|1115|ath:AT3G04820|tRNA pseudouridine13 synthase [EC:5.4.99.27]	-	GO:0003676//nucleic acid binding;GO:0016866//intramolecular transferase activity	GO:0009451//RNA modification	gi|145338120|ref|NP_187133.3|/0/pseudouridine synthase [Arabidopsis thaliana]
Bra001126	21.5874	39.7139	34.2607	16.7085	28.1798	24.7893							-	-	-	-	gi|297828988|ref|XP_002882376.1|/3.37227e-153/binding protein [Arabidopsis lyrata subsp. lyrata]
Bra001127	143.28	222.524	155.618	155.24	140.098	165.676							K02984|1|9e-128|454|ath:AT4G34670|small subunit ribosomal protein S3Ae	GO:0015935//small ribosomal subunit;GO:0016020//membrane;GO:0030312//external encapsulating structure;GO:0009536//plastid;GO:0031981//nuclear lumen	GO:0005198//structural molecule activity	GO:0010467//gene expression	gi|15236171|ref|NP_195193.1|/9.60692e-127/40S ribosomal protein S3a-2 [Arabidopsis thaliana]
Bra001128	0.551664	0.786769	0.0761953	0.547502	0.241732	0.154722							-	-	-	-	gi|42563508|ref|NP_187136.3|/1.01575e-130/Tesmin/TSO1-like CXC domain-containing protein [Arabidopsis thaliana]
Bra001129	40.8898	27.1728	33.1049	23.5594	19.3152	25.3763							K12132|1|0.0|1061|aly:ARALYDRAFT_317356|serine/threonine-protein kinase WNK1 [EC:2.7.11.1]	GO:0044464//cell part	GO:0004702//receptor signaling protein serine/threonine kinase activity;GO:0032559	GO:0006464//cellular protein modification process;GO:0048511//rhythmic process	gi|15229843|ref|NP_187142.1|/0/serine/threonine-protein kinase WNK1 [Arabidopsis thaliana]
Bra001131	7.48902	9.52481	8.03414	5.9053	7.2375	7.45214							K01738|1|2e-138|490|aly:ARALYDRAFT_896550|cysteine synthase A [EC:2.5.1.47]	-	GO:0016835//carbon-oxygen lyase activity;GO:0016765//transferase activity, transferring alkyl or aryl (other than methyl) groups;GO:0048037//cofactor binding	GO:0006563//L-serine metabolic process;GO:0000097//sulfur amino acid biosynthetic process	gi|21593263|gb|AAM65212.1|/7.88638e-138/putative cysteine synthase [Arabidopsis thaliana]
Bra001132	3.93355	5.39955	8.55695	2.76525	3.68666	11.2621					2.02599	1.61109	-	GO:0043231//intracellular membrane-bounded organelle	-	-	gi|297829008|ref|XP_002882386.1|/1.04861e-95/hypothetical protein ARALYDRAFT_477772 [Arabidopsis lyrata subsp. lyrata]
Bra001133	16.2101	18.2228	27.1306	15.4119	21.17	19.1215							-	GO:0044464//cell part	-	-	gi|18397089|ref|NP_566244.1|/6.51454e-165/uncharacterized protein [Arabidopsis thaliana]
Bra001134	177.56	276.916	275.493	163.913	229.173	283.866							K03955|1|7e-09|57.4|bdi:100832273|NADH dehydrogenase (ubiquinone) 1 alpha/beta subcomplex 1 [EC:1.6.5.3 1.6.99.3]	GO:0009536//plastid	GO:0019842//vitamin binding;GO:0022892	GO:0006631//fatty acid metabolic process	gi|416576|sp|P32887.1|ACP3_BRANA/3.30671e-55/RecName: Full=Acyl carrier protein, chloroplastic; Short=ACP; AltName: Full=Clones 34C02 and 10C04; Flags: Precursor
Bra001135	0.806634	0.805281	1.55976	1.20082	0	0.791815							K12871|1|1e-10|45.4|ath:AT3G05070|coiled-coil domain-containing protein 12	-	-	-	gi|18397111|ref|NP_566245.1|/1.58997e-09/coiled-coil domain-containing protein 12 [Arabidopsis thaliana]
Bra001136	23.0145	16.8873	22.5849	20.4426	22.3543	18.8075							K15361|1|0.0|1238|ath:AT3G05090|WD repeat-containing protein 48	GO:0031461//cullin-RING ubiquitin ligase complex	GO:0016740//transferase activity	GO:0010102//lateral root morphogenesis	gi|262233415|gb|ACY38730.1|/0/salt-induced WD protein 1 [Brassica napus]
Bra001137	13.9257	11.479	18.2812	11.5384	19.202	16.5543							-	-	GO:0016741	GO:0006730//one-carbon metabolic process	gi|297829022|ref|XP_002882393.1|/3.05697e-147/hypothetical protein ARALYDRAFT_317378 [Arabidopsis lyrata subsp. lyrata]
Bra001138	0.109702	0	0	0.108875	0	0							K04733|1|8e-57|219|smo:SELMODRAFT_159261|interleukin-1 receptor-associated kinase 4 [EC:2.7.11.1];K13416|2|8e-55|212|rcu:RCOM_1534760|brassinosteroid insensitive 1-associated receptor kinase 1 [EC:2.7.10.1 2.7.11.1];K13418|3|1e-53|208|vvi:100247683|somatic embryogenesis receptor kinase 1 [EC:2.7.10.1 2.7.11.1]	GO:0042579//microbody	GO:0004672//protein kinase activity;GO:0019899//enzyme binding;GO:0032559	GO:0006464//cellular protein modification process	gi|22330852|ref|NP_187165.2|/1.87275e-178/ROP binding protein kinase 2 [Arabidopsis thaliana]
Bra001139	8.95849	13.2975	20.9697	12.2835	14.7034	27.1917		1.22698			1.14644		-	GO:0016020//membrane	GO:0046872//metal ion binding;GO:0019787//small conjugating protein ligase activity	GO:0009725//response to hormone stimulus;GO:0009743//response to carbohydrate stimulus;GO:0031669//cellular response to nutrient levels;GO:0032446//protein modification by small protein conjugation	gi|18397153|ref|NP_566249.1|/1.27573e-117/E3 ubiquitin-protein ligase ATL6 [Arabidopsis thaliana]
Bra001140	111.38	19.8672	6.69237	109.291	28.0678	11.582	-2.48703	-4.05683	-1.5698	-1.96119	-3.23822	-1.27703	K07213|1|3e-08|58.5|vvi:100247137|copper chaperone	GO:0030312//external encapsulating structure	GO:0043169//cation binding	GO:0006812//cation transport	gi|297829044|ref|XP_002882404.1|/1.28292e-24/hypothetical protein ARALYDRAFT_896593 [Arabidopsis lyrata subsp. lyrata]
Bra001141	0.979484	1.2223	0.4735	0.243024	0.250366	0.721117							K12948|1|4e-86|314|aly:ARALYDRAFT_477810|signal peptidase complex subunit 3 [EC:3.4.-.-]	GO:0043234//protein complex;GO:0043231//intracellular membrane-bounded organelle;GO:0031224//intrinsic to membrane;GO:0030312//external encapsulating structure	GO:0016787//hydrolase activity	-	gi|297829046|ref|XP_002882405.1|/3.55865e-85/signal peptidase subunit family protein [Arabidopsis lyrata subsp. lyrata]
Bra001142	0.210966	0.105306	0.815876	0.209375	0	0							K02535|1|2e-48|191|aly:ARALYDRAFT_472870|UDP-3-O-[3-hydroxymyristoyl] N-acetylglucosamine deacetylase [EC:3.5.1.108]	-	-	-	gi|297830282|ref|XP_002883023.1|/4.49477e-122/F-box family protein [Arabidopsis lyrata subsp. lyrata]
Bra001143	20.9326	28.0084	34.8549	26.834	27.6446	35.5309							-	GO:0044464//cell part	-	-	gi|30679454|ref|NP_187179.2|/3.2435e-147/Integral membrane Yip1-like protein [Arabidopsis thaliana]
Bra001144	10.3164	9.28192	11.2057	8.34257	14.8452	13.2525							K13354|1|4e-86|316|smo:SELMODRAFT_160785|solute carrier family 25 (peroxisomal adenine nucleotide transporter), member 17;K00133|2|2e-30|130|ota:Ot01g02440|aspartate-semialdehyde dehydrogenase [EC:1.2.1.11]	GO:0031224//intrinsic to membrane;GO:0019866//organelle inner membrane;GO:0042579//microbody	GO:0000295//adenine nucleotide transmembrane transporter activity	GO:0015868//purine ribonucleotide transport;GO:0009850//auxin metabolic process;GO:0009062//fatty acid catabolic process;GO:0009791//post-embryonic development;GO:0046907//intracellular transport	gi|297833234|ref|XP_002884499.1|/6.36254e-137/mitochondrial substrate carrier family protein [Arabidopsis lyrata subsp. lyrata]
Bra001145	10.3384	11.1812	9.78731	6.62654	12.1119	4.65139						-1.38069	K15441|1|3e-08|56.2|gmx:100817106|tRNA-specific adenosine deaminase 2 [EC:3.5.4.-]	-	GO:0016814//hydrolase activity, acting on carbon-nitrogen (but not peptide) bonds, in cyclic amidines;GO:0046914//transition metal ion binding	-	gi|297833236|ref|XP_002884500.1|/2.16787e-77/deoxycytidine deaminase [Arabidopsis lyrata subsp. lyrata]
Bra001147	3.24776	3.72266	3.77969	4.05893	2.95168	3.12906							K15450|1|3e-20|98.6|smo:SELMODRAFT_418563|tRNA wybutosine-synthesizing protein 3 [EC:2.1.1.-]	GO:0043231//intracellular membrane-bounded organelle;GO:0044444//cytoplasmic part	GO:0005504//fatty acid binding	GO:0010876;GO:0009725//response to hormone stimulus;GO:0009314//response to radiation	gi|297829060|ref|XP_002882412.1|/0/acyl-CoA binding protein 4, acyl-CoA-binding domain 4 [Arabidopsis lyrata subsp. lyrata]
Bra001148	0.499252	0	0.241347	0.198194	0.102091	0.0980159							-	GO:0031410//cytoplasmic vesicle	GO:0008092//cytoskeletal protein binding	GO:0007010//cytoskeleton organization	gi|297833264|ref|XP_002884514.1|/0/hypothetical protein ARALYDRAFT_317406 [Arabidopsis lyrata subsp. lyrata]
Bra001149	52.8922	31.0608	20.7226	43.9159	26.8628	18.6642		-1.35185			-1.23447		-	GO:0005576//extracellular region;GO:0005618//cell wall	-	GO:0009725//response to hormone stimulus;GO:0040008//regulation of growth;GO:0007154//cell communication;GO:0023052//signaling	gi|297829072|ref|XP_002882418.1|/7.13265e-37/hypothetical protein ARALYDRAFT_477838 [Arabidopsis lyrata subsp. lyrata]
Bra001150	5.70046	6.63939	8.72639	8.29761	7.77116	8.30034							K13511|1|0.0|643|aly:ARALYDRAFT_317410|monolysocardiolipin acyltransferase [EC:2.3.1.-]	-	GO:0016747//transferase activity, transferring acyl groups other than amino-acyl groups	-	gi|297829076|ref|XP_002882420.1|/0/phospholipid/glycerol acyltransferase family protein [Arabidopsis lyrata subsp. lyrata]
Bra001151	18.5056	30.4365	27.8032	15.4592	20.0098	17.5122							K10364|1|5e-158|555|aly:ARALYDRAFT_477841|capping protein (actin filament) muscle Z-line, alpha	GO:0043231//intracellular membrane-bounded organelle;GO:0015629//actin cytoskeleton	GO:0008092//cytoskeletal protein binding	GO:0007010//cytoskeleton organization	gi|297829078|ref|XP_002882421.1|/5.1951e-157/alpha subunit of F-actin capping protein [Arabidopsis lyrata subsp. lyrata]
Bra001152	40.364	56.1442	55.122	43.9021	41.7645	49.3142							K03065|1|0.0|793|aly:ARALYDRAFT_896637|26S proteasome regulatory subunit T5	GO:0005838//proteasome regulatory particle;GO:0043231//intracellular membrane-bounded organelle	GO:0005515//protein binding;GO:0017111//nucleoside-triphosphatase activity;GO:0032559	GO:0019941//modification-dependent protein catabolic process;GO:0048229//gametophyte development	gi|12697589|dbj|BAB21595.1|/0/Tat binding protein like protein [Brassica rapa]
Bra001153	13.7457	11.2546	8.03128	14.8198	11.6276	7.28051					-1.02541		-	-	GO:0046872//metal ion binding;GO:0019787//small conjugating protein ligase activity	GO:0032446//protein modification by small protein conjugation	gi|30679533|ref|NP_850517.1|/3.73313e-138/RING/U-box domain-containing protein [Arabidopsis thaliana]
Bra001154	253.083	288.142	328.374	232.883	299.477	463.269							K02891|1|2e-46|181|aly:ARALYDRAFT_896641|large subunit ribosomal protein L22e	GO:0015934//large ribosomal subunit;GO:0016020//membrane;GO:0031981//nuclear lumen	GO:0005198//structural molecule activity	GO:0010467//gene expression	gi|297829086|ref|XP_002882425.1|/3.12553e-45/60S ribosomal protein L22-2 [Arabidopsis lyrata subsp. lyrata]
Bra001155	3.61089	1.54493	2.36898	8.06322	3.4282	1.13932				-1.2339	-2.82318		K01090|1|6e-177|617|ath:AT3G05580|protein phosphatase [EC:3.1.3.16];K06269|2|7e-139|491|bdi:100822417|protein phosphatase 1, catalytic subunit [EC:3.1.3.16]	-	GO:0016791//phosphatase activity;GO:0043169//cation binding	GO:0050896//response to stimulus;GO:0006464//cellular protein modification process	gi|297833270|ref|XP_002884517.1|/1.80977e-176/hypothetical protein ARALYDRAFT_896644 [Arabidopsis lyrata subsp. lyrata]
Bra001156	89.279	118.402	69.6045	101.636	121.486	89.7867							K02883|1|2e-100|362|aly:ARALYDRAFT_477850|large subunit ribosomal protein L18e	GO:0031090//organelle membrane;GO:0015934//large ribosomal subunit;GO:0009536//plastid	GO:0003676//nucleic acid binding;GO:0005198//structural molecule activity	GO:0010467//gene expression	gi|297829090|ref|XP_002882427.1|/1.50719e-99/hypothetical protein ARALYDRAFT_477850 [Arabidopsis lyrata subsp. lyrata]
Bra001157	0.370616	0.184997	1.61246	0.73564	0.378932	0.363807							K01051|1|3e-96|350|ath:AT5G49180|pectinesterase [EC:3.1.1.11]	GO:0042995//cell projection;GO:0005618//cell wall	GO:0030234//enzyme regulator activity;GO:0004091//carboxylesterase activity	GO:0071555//cell wall organization	gi|297833274|ref|XP_002884519.1|/3.44005e-137/pectinesterase family protein [Arabidopsis lyrata subsp. lyrata]
Bra001158	2.67951	0	0.761953	2.81573	1.45039	0.773612	-8.06582						-	GO:0009532//plastid stroma	-	-	gi|30679555|ref|NP_683531.2|/1.97038e-132/tetratricopeptide repeat-containing protein [Arabidopsis thaliana]
Bra001159	14.3426	13.1182	11.4589	13.8935	10.9764	5.6485					-1.29847		K10631|1|3e-06|51.6|ppp:PHYPADRAFT_172819|E3 ubiquitin-protein ligase Topors [EC:6.3.2.19]	-	GO:0046914//transition metal ion binding	GO:0006351//transcription, DNA-dependent	gi|297829096|ref|XP_002882430.1|/0/hypothetical protein ARALYDRAFT_477858 [Arabidopsis lyrata subsp. lyrata]
Bra001160	2.87378	4.24449	5.55694	3.32094	2.45526	1.85489							K03013|1|9e-07|54.7|vvi:100258335|DNA-directed RNA polymerases I, II, and III subunit RPABC1;K06685|2|1e-06|54.3|ath:AT4G19050|maintenance of ploidy protein MOB1 (MPS1 binder 1);K13457|3|2e-06|53.9|vvi:100252764|disease resistance protein RPM1	-	-	GO:0006952//defense response	gi|227438225|gb|ACP30602.1|/0/disease resistance protein [Brassica rapa subsp. pekinensis]
Bra001161	0.194416	0.19409	0.150374	0.115769	0.159022	0.0381688							K13457|1|5e-07|55.5|vvi:100252764|disease resistance protein RPM1	GO:0044464//cell part	-	GO:0006952//defense response	gi|227438227|gb|ACP30603.1|/0/disease resistance protein [Brassica rapa subsp. pekinensis]
Bra001162	0.907463	0.996535	1.90096	1.0207	0.37113	0.207851					-2.29594		K06685|1|1e-12|74.3|ath:AT4G19050|maintenance of ploidy protein MOB1 (MPS1 binder 1);K13457|3|5e-11|69.3|pop:POPTR_755797|disease resistance protein RPM1	GO:0044464//cell part	-	GO:0006952//defense response	gi|227438227|gb|ACP30603.1|/0/disease resistance protein [Brassica rapa subsp. pekinensis]
Bra001163	8.5738	10.7151	11.7894	10.274	8.53891	8.60331							-	-	-	GO:0003006//developmental process involved in reproduction	gi|240255290|ref|NP_187219.5|/0/embryo defective 2016 protein [Arabidopsis thaliana]
Bra001164	1.16705	20.9716	22.4258	1.4478	18.1968	21.1937	4.1675	4.26422		3.65175	3.8717		K08064|1|7e-26|115|gmx:100782085|nuclear transcription factor Y, alpha	GO:0005667//transcription factor complex	GO:0001071//nucleic acid binding transcription factor activity	GO:0006351//transcription, DNA-dependent;GO:0009566//fertilization	gi|312282423|dbj|BAJ34077.1|/1.50426e-128/unnamed protein product [Thellungiella halophila]
Bra001166	0	0	0	0	0	0.223108							-	-	-	-	gi|297813675|ref|XP_002874721.1|/6.04058e-23/hypothetical protein ARALYDRAFT_911539 [Arabidopsis lyrata subsp. lyrata]
Bra001168	15.0188	1.52109	45.456	10.153	1.33528	28.4174	-3.30359	1.5977	4.9013	-2.92669	1.48487	4.41155	-	GO:0043231//intracellular membrane-bounded organelle	-	GO:0043401//steroid hormone mediated signaling pathway	gi|312282531|dbj|BAJ34131.1|/1.07309e-52/unnamed protein product [Thellungiella halophila]
Bra001169	87.5816	74.3445	72.5802	84.6362	77.9825	61.3107							K00924|1|0.0|788|ath:AT5G26751|[EC:2.7.1.-];K03083|3|0.0|759|rcu:RCOM_1345100|glycogen synthase kinase 3 beta [EC:2.7.11.26]	GO:0044444//cytoplasmic part	GO:0004672//protein kinase activity;GO:0032559	GO:0048507//meristem development;GO:0006464//cellular protein modification process;GO:0006796//phosphate-containing compound metabolic process	gi|110468069|gb|ABG74911.1|/0/AtSK12-like protein [Brassica napus]
Bra001170	0	0.902623	0	0	0.462213	0.887529							-	-	-	-	gi|297829114|ref|XP_002882439.1|/1.42702e-29/hypothetical protein ARALYDRAFT_896682 [Arabidopsis lyrata subsp. lyrata]
Bra001171	1.46923	0	0	0	0	0							-	GO:0031224//intrinsic to membrane	-	GO:0009725//response to hormone stimulus;GO:0006972//hyperosmotic response	gi|357511687|ref|XP_003626132.1|/2.05469e-20/Hydrophobic protein LTI6A [Medicago truncatula]
Bra001172	24.6043	39.3008	29.212	14.8466	22.5401	22.0268							-	GO:0044464//cell part	-	-	gi|18397406|ref|NP_566263.1|/0/Pectin lyase-like protein [Arabidopsis thaliana]
Bra001173	14.2763	4.87581	6.7198	21.9987	7.87451	3.6879	-1.54991	-1.08713		-1.48215	-2.57654		-	GO:0043231//intracellular membrane-bounded organelle;GO:0005576//extracellular region;GO:0031410//cytoplasmic vesicle;GO:0030312//external encapsulating structure	GO:0046914//transition metal ion binding;GO:0003824//catalytic activity	GO:0006950//response to stress	gi|297829118|ref|XP_002882441.1|/7.10786e-100/hypothetical protein ARALYDRAFT_896692 [Arabidopsis lyrata subsp. lyrata]
Bra001174	75.7656	85.6104	55.4403	84.6668	71.4893	61.6633							K09495|1|0.0|1061|aly:ARALYDRAFT_489475|T-complex protein 1 subunit gamma	GO:0044424//intracellular part	GO:0005515//protein binding;GO:0032559	GO:0044267//cellular protein metabolic process	gi|15240317|ref|NP_198008.1|/0/TCP-1/cpn60 chaperonin family protein [Arabidopsis thaliana]
Bra001175	5.0029	3.61049	2.97212	4.99508	2.95817	2.04132					-1.29101		K01188|1|4e-17|89.4|vvi:100255282|beta-glucosidase [EC:3.2.1.21];K06685|2|9e-15|81.6|ath:AT4G19050|maintenance of ploidy protein MOB1 (MPS1 binder 1)	-	-	GO:0006950//response to stress	gi|227438223|gb|ACP30601.1|/0/disease resistance protein [Brassica rapa subsp. pekinensis]
Bra001176	7.0315	4.115	1.79725	6.33677	3.63596	1.82475		-1.96804			-1.79605		K08150|1|1e-54|212|gmx:100815588|MFS transporter, SP family, solute carrier family 2 (myo-inositol transporter), member 13	GO:0031224//intrinsic to membrane	GO:0016628//oxidoreductase activity, acting on the CH-CH group of donors, NAD or NADP as acceptor;GO:0051119//sugar transmembrane transporter activity	GO:0008152//metabolic process;GO:0008643//carbohydrate transport	gi|297833330|ref|XP_002884547.1|/0/hypothetical protein ARALYDRAFT_317457 [Arabidopsis lyrata subsp. lyrata]
Bra001177	18.887	26.9867	28.0757	25.1294	28.7249	21.2631							K01897|1|0.0|1301|ath:AT3G05970|long-chain acyl-CoA synthetase [EC:6.2.1.3]	GO:0042579//microbody	GO:0005488//binding;GO:0015645//fatty acid ligase activity	GO:0032787//monocarboxylic acid metabolic process;GO:0006970//response to osmotic stress;GO:0042221//response to chemical stimulus	gi|1617274|emb|CAA96522.1|/0/AMP-binding protein [Brassica napus]
Bra001178	0.589797	0.294404	0.427677	0.585348	0.301516	0.14474							-	-	-	GO:0010073//meristem maintenance	gi|297829128|ref|XP_002882446.1|/5.15618e-73/hypothetical protein ARALYDRAFT_896708 [Arabidopsis lyrata subsp. lyrata]
Bra001180	0.442348	0	0	0	0	0							K02935|1|1e-07|52.8|pop:POPTR_706754|large subunit ribosomal protein L7/L12	GO:0043231//intracellular membrane-bounded organelle;GO:0030529//ribonucleoprotein complex	GO:0005198//structural molecule activity	GO:0010467//gene expression	gi|224133546|ref|XP_002321601.1|/1.85577e-21/predicted protein [Populus trichocarpa]
Bra001182	6.03122	3.50482	6.78856	5.003	3.95764	3.09276							-	-	-	-	gi|42572279|ref|NP_974235.1|/0/uncharacterized protein [Arabidopsis thaliana]
Bra001184	8.52338	7.38033	5.29759	7.59591	6.31366	6.65928							K07213|1|5e-09|60.8|gmx:547569|copper chaperone	GO:0030312//external encapsulating structure	-	-	gi|297833356|ref|XP_002884560.1|/2.33138e-54/hypothetical protein ARALYDRAFT_477915 [Arabidopsis lyrata subsp. lyrata]
Bra001185	0.560659	0.0699648	0.135516	0.486876	0.14331	0.0687948							-	-	-	-	gi|297833360|ref|XP_002884562.1|/0/hypothetical protein ARALYDRAFT_477918 [Arabidopsis lyrata subsp. lyrata]
Bra001186	20.4673	19.3148	24.908	20.6161	23.4253	19.0918							K10523|1|0.0|679|aly:ARALYDRAFT_896729|speckle-type POZ protein	-	GO:0005515//protein binding	GO:0009414//response to water deprivation;GO:0009651//response to salt stress	gi|297833362|ref|XP_002884563.1|/0/ATBPM2 [Arabidopsis lyrata subsp. lyrata]
Bra001187	7.2688	6.02144	6.72868	5.5256	5.37627	6.83163							-	-	-	-	gi|297829150|ref|XP_002882457.1|/9.54582e-106/F-box family protein [Arabidopsis lyrata subsp. lyrata]
Bra001189	15.0647	18.9729	15.0133	16.4462	16.8246	15.8118							K04345|1|5e-109|392|gmx:100799821|protein kinase A [EC:2.7.11.11]	GO:0043234//protein complex;GO:0016020//membrane	GO:0043169//cation binding;GO:0004721//phosphoprotein phosphatase activity	GO:0006468//protein phosphorylation	gi|297829154|ref|XP_002882459.1|/1.61636e-168/hypothetical protein ARALYDRAFT_477927 [Arabidopsis lyrata subsp. lyrata]
Bra001190	9.15021	8.43411	10.0829	8.98167	7.76637	6.49664							-	-	GO:0005488//binding	-	gi|297833372|ref|XP_002884568.1|/0/hypothetical protein ARALYDRAFT_477928 [Arabidopsis lyrata subsp. lyrata]
Bra001191	12.8867	13.8547	11.7405	11.8057	10.8954	15.3259							K00472|1|2e-64|242|ath:AT3G06300|prolyl 4-hydroxylase [EC:1.14.11.2]	GO:0043231//intracellular membrane-bounded organelle	GO:0046914//transition metal ion binding;GO:0019842//vitamin binding;GO:0019798	GO:0019471	gi|6437556|gb|AAF08583.1|AC011623_16/2.16143e-63/unknown protein [Arabidopsis thaliana]
Bra001192	6.17075	13.2009	10.2276	6.12421	6.60965	6.63428							K00472|1|7e-73|270|ath:AT3G06300|prolyl 4-hydroxylase [EC:1.14.11.2]	GO:0043231//intracellular membrane-bounded organelle	GO:0046914//transition metal ion binding;GO:0019842//vitamin binding;GO:0019798	GO:0019471	gi|110738390|dbj|BAF01121.1|/6.74906e-72/hypothetical protein [Arabidopsis thaliana]
Bra001193	4.89518	4.98095	6.2801	6.82024	6.25628	3.78875							K10661|1|5e-08|57.4|rcu:RCOM_0812390|E3 ubiquitin-protein ligase MARCH6 [EC:6.3.2.19]	-	GO:0019787//small conjugating protein ligase activity	GO:0032446//protein modification by small protein conjugation	gi|297829164|ref|XP_002882464.1|/1.11212e-156/hypothetical protein ARALYDRAFT_477933 [Arabidopsis lyrata subsp. lyrata]
Bra001194	11.1459	13.1503	13.5192	10.8607	15.1255	15.9143							-	-	GO:0005515//protein binding	GO:0044267//cellular protein metabolic process;GO:0050896//response to stimulus	gi|15230701|ref|NP_187285.1|/2.65588e-71/DnaJ domain-containing protein [Arabidopsis thaliana]
Bra001195	16.648	18.543	17.0935	19.8678	17.4435	19.3809							K13832|1|0.0|920|aly:ARALYDRAFT_477938|3-dehydroquinate dehydratase / shikimate dehydrogenase [EC:4.2.1.10 1.1.1.25]	GO:0009532//plastid stroma	GO:0016616//oxidoreductase activity, acting on the CH-OH group of donors, NAD or NADP as acceptor;GO:0000166//nucleotide binding;GO:0016836//hydro-lyase activity	GO:0032787//monocarboxylic acid metabolic process;GO:0008652//cellular amino acid biosynthetic process;GO:0003006//developmental process involved in reproduction	gi|297833382|ref|XP_002884573.1|/0/EMB3004/MEE32 [Arabidopsis lyrata subsp. lyrata]
Bra001196	13.3175	16.2092	24.6052	16.0234	18.1862	19.7883							K08852|1|4e-15|80.9|vcn:VOLCADRAFT_107956|serine/threonine-protein kinase/endoribonuclease IRE1 [EC:2.7.11.1 3.1.26.-]	-	GO:0046872//metal ion binding	-	gi|301133584|gb|ADK63414.1|/0/CCCH type zinc finger protein [Brassica rapa]
Bra001197	6.85639	6.84489	2.32015	0.680467	3.15461	3.36521							K08341|1|4e-33|137|vcn:VOLCADRAFT_75248|GABA(A) receptor-associated protein (autophagy-related protein 8)	GO:0044437	GO:0008641//small protein activating enzyme activity;GO:0019783//small conjugating protein-specific protease activity;GO:0016879//ligase activity, forming carbon-nitrogen bonds;GO:0015631//tubulin binding	GO:0044248//cellular catabolic process	gi|297833392|ref|XP_002884578.1|/1.12679e-58/hypothetical protein ARALYDRAFT_477945 [Arabidopsis lyrata subsp. lyrata]
Bra001198	17.5747	22.6859	17.2083	20.8306	19.457	13.4609							K13862|1|8e-18|90.9|ota:Ot04g03190|solute carrier family 4 (sodium borate transporter), member 11	GO:0031224//intrinsic to membrane	GO:0015301//anion:anion antiporter activity	GO:0006811//ion transport	gi|294713698|gb|ADF30186.1|/0/boron transporter [Brassica napus]
Bra001200	14.9239	17.668	20.8124	19.8518	24.3661	21.1309							K12823|1|5e-178|623|vvi:100264477|ATP-dependent RNA helicase DDX5/DBP2 [EC:3.6.4.13]	GO:0043231//intracellular membrane-bounded organelle	GO:0042623//ATPase activity, coupled;GO:0032559	GO:0009207	gi|15230730|ref|NP_187299.1|/0/DEAD-box ATP-dependent RNA helicase 40 [Arabidopsis thaliana]
Bra001201	28.3535	16.8806	14.5539	24.5582	24.2459	13.6633							K00898|1|0.0|687|aly:ARALYDRAFT_896779|pyruvate dehydrogenase kinase [EC:2.7.11.2]	GO:0043231//intracellular membrane-bounded organelle	GO:0004871//signal transducer activity;GO:0004673//protein histidine kinase activity;GO:0032559	GO:0006468//protein phosphorylation;GO:0007165//signal transduction	gi|75706632|gb|ABA25867.1|/0/mitochondrial pyruvate dehydrogenase kinase [Brassica napus]
Bra001202	0.404639	0.942575	0.260813	0.267725	1.10325	0							K09422|1|3e-130|462|ath:AT3G06490|myb proto-oncogene protein, plant	GO:0043231//intracellular membrane-bounded organelle	GO:0003676//nucleic acid binding;GO:0001071//nucleic acid binding transcription factor activity	GO:0009725//response to hormone stimulus;GO:0006351//transcription, DNA-dependent;GO:0006970//response to osmotic stress;GO:0051707//response to other organism	gi|15230731|ref|NP_187301.1|/3.43355e-129/myb domain protein 108 [Arabidopsis thaliana]
Bra001203	3.4068	4.64871	5.24692	3.26216	2.53804	3.20977							K14550|1|0.0|3182|ath:AT3G06530|U3 small nucleolar RNA-associated protein 10	GO:0009536//plastid	GO:0005488//binding	-	gi|334185138|ref|NP_187305.5|/0/U3 small nucleolar RNA-associated protein 10 and NUC211 domain-containing protein [Arabidopsis thaliana]
Bra001204	1.97707	1.6701	0.661674	2.18856	1.01072	0.223933					-3.28885		K00849|1|0.0|821|aly:ARALYDRAFT_896791|galactokinase [EC:2.7.1.6]	GO:0044424//intracellular part	GO:0016773//phosphotransferase activity, alcohol group as acceptor;GO:0032559	GO:0016310//phosphorylation;GO:0019318//hexose metabolic process	gi|297833422|ref|XP_002884593.1|/0/hypothetical protein ARALYDRAFT_896791 [Arabidopsis lyrata subsp. lyrata]
Bra001207	16.7047	11.4496	12.7759	14.8466	15.9324	11.6253							K07119|1|9e-22|102|ath:AT1G49670|	GO:0009528//plastid inner membrane;GO:0009534//chloroplast thylakoid	GO:0046914//transition metal ion binding;GO:0016655//oxidoreductase activity, acting on NADH or NADPH, quinone or similar compound as acceptor	GO:0008152//metabolic process	gi|312283475|dbj|BAJ34603.1|/5.32585e-179/unnamed protein product [Thellungiella halophila]
Bra001208	9.31128	11.5305	11.4491	7.43791	8.82361	10.7644							K12736|1|2e-15|84.0|cre:CHLREDRAFT_30209|peptidylprolyl isomerase domain and WD repeat-containing protein 1 [EC:5.2.1.8]	GO:0016020//membrane;GO:0043231//intracellular membrane-bounded organelle	GO:0016859//cis-trans isomerase activity	GO:0044267//cellular protein metabolic process	gi|334185146|ref|NP_187318.2|/0/fip1 motif-containing protein [Arabidopsis thaliana]
Bra001209	0	0	0	0	0	0.224348							K09264|1|4e-16|82.4|gmx:100808145|MADS-box transcription factor, plant	GO:0043231//intracellular membrane-bounded organelle	GO:0003677//DNA binding	GO:0006351//transcription, DNA-dependent;GO:0009561//megagametogenesis	gi|15230767|ref|NP_187320.1|/6.29584e-57/protein agamous-like 91 [Arabidopsis thaliana]
Bra001210	0.266268	0.310124	0.471967	0.396389	0.499111	0.17425							K10661|1|0.0|651|ath:AT4G32670|E3 ubiquitin-protein ligase MARCH6 [EC:6.3.2.19]	-	-	-	gi|297833442|ref|XP_002884603.1|/0/hypothetical protein ARALYDRAFT_896807 [Arabidopsis lyrata subsp. lyrata]
Bra001211	1.17875	0.941418	1.82345	0.701915	1.68728	1.2728							K11666|1|8e-30|129|osa:4352518|INO80 complex subunit B	-	-	-	gi|297829210|ref|XP_002882487.1|/4.4255e-86/hypothetical protein ARALYDRAFT_477982 [Arabidopsis lyrata subsp. lyrata]
Bra001212	13.0076	13.4352	15.3613	11.4354	10.8145	8.39462							-	-	-	-	gi|297833446|ref|XP_002884605.1|/0/binding protein [Arabidopsis lyrata subsp. lyrata]
Bra001213	55.77	79.81	61.7112	37.2503	41.8446	86.5935					1.21701	1.04922	K02905|1|1e-29|127|aly:ARALYDRAFT_901741|large subunit ribosomal protein L29e	GO:0015934//large ribosomal subunit;GO:0031981//nuclear lumen	GO:0005198//structural molecule activity	GO:0010467//gene expression;GO:0022613//ribonucleoprotein complex biogenesis	gi|30679956|ref|NP_187324.2|/2.98739e-29/60S ribosomal protein L29-2 [Arabidopsis thaliana]
Bra001214	17.0371	25.5128	35.3546	21.0326	26.1291	27.1257		1.05322					-	-	-	-	gi|297829220|ref|XP_002882492.1|/9.1012e-45/hypothetical protein ARALYDRAFT_477991 [Arabidopsis lyrata subsp. lyrata]
Bra001215	9.32469	5.84097	2.47482	8.16561	3.92573	4.39721		-1.91373	-1.23888	-1.0566			K01184|1|2e-16|85.5|rcu:RCOM_1063390|polygalacturonase [EC:3.2.1.15]	GO:0005618//cell wall;GO:0043231//intracellular membrane-bounded organelle	GO:0004553//hydrolase activity, hydrolyzing O-glycosyl compounds	GO:0045229//external encapsulating structure organization;GO:0044238//primary metabolic process	gi|297833452|ref|XP_002884608.1|/0/glycoside hydrolase family 28 protein [Arabidopsis lyrata subsp. lyrata]
Bra001216	2.71839	13.5692	4.90604	0.899296	5.74407	3.91373	2.31951		-1.4677	2.67521			K09518|1|9e-12|68.6|zma:100272688|DnaJ homolog subfamily B member 12	-	GO:0005515//protein binding	GO:0044267//cellular protein metabolic process;GO:0050896//response to stimulus	gi|297833454|ref|XP_002884609.1|/2.46372e-106/heat shock protein binding protein [Arabidopsis lyrata subsp. lyrata]
Bra001217	1.31014	1.56953	3.29339	3.12061	2.41116	2.57214							-	-	-	-	gi|312281949|dbj|BAJ33840.1|/4.14793e-15/unnamed protein product [Thellungiella halophila]
Bra001218	10.7191	17.9317	29.4103	10.0632	12.4407	20.4757		1.45613					K06236|1|3e-09|58.9|pop:POPTR_584471|collagen, type I/II/III/V/XI, alpha	GO:0043231//intracellular membrane-bounded organelle	GO:0046914//transition metal ion binding	-	gi|297833456|ref|XP_002884610.1|/6.51682e-51/hypothetical protein ARALYDRAFT_477997 [Arabidopsis lyrata subsp. lyrata]
Bra001220	15.5412	16.7596	24.4268	15.094	17.9292	21.1295							K09699|1|0.0|730|aly:ARALYDRAFT_896830|2-oxoisovalerate dehydrogenase E2 component (dihydrolipoyl transacylase) [EC:2.3.1.168]	GO:0043231//intracellular membrane-bounded organelle	GO:0046914//transition metal ion binding;GO:0030523	GO:0035337	gi|297833460|ref|XP_002884612.1|/0/DIN3/LTA1 [Arabidopsis lyrata subsp. lyrata]
Bra001221	41.3083	33.1496	35.3912	39.5346	38.875	33.4853							K10527|1|0.0|1225|ath:AT3G06860|enoyl-CoA hydratase/3-hydroxyacyl-CoA dehydrogenase [EC:4.2.1.17 1.1.1.35 1.1.1.211]	GO:0030312//external encapsulating structure;GO:0005777//peroxisome;GO:0031981//nuclear lumen	GO:0016863//intramolecular oxidoreductase activity, transposing C=C bonds;GO:0016616//oxidoreductase activity, acting on the CH-OH group of donors, NAD or NADP as acceptor;GO:0048037//cofactor binding;GO:0016836//hydro-lyase activity;GO:0016856	GO:0009062//fatty acid catabolic process	gi|34922417|sp|O49809.2|MFPA_BRANA/0/RecName: Full=Glyoxysomal fatty acid beta-oxidation multifunctional protein MFP-a; Includes: RecName: Full=Enoyl-CoA hydratase/3-2-trans-enoyl-CoA isomerase/3-hydroxybutyryl-CoA epimerase; Includes: RecName: Full=3-hydroxyacyl-CoA dehydrogenase
Bra001222	3.95833	1.12905	1.23012	2.80605	0.867246	2.08157							-	-	-	-	gi|297829232|ref|XP_002882498.1|/3.23883e-89/hypothetical protein ARALYDRAFT_478007 [Arabidopsis lyrata subsp. lyrata]
Bra001223	0.196834	1.47378	5.51888	0.0976747	0.872087	1.70676	2.90447	4.80932	1.90485	3.15841	4.12713		K14555|1|6e-11|68.9|sbi:SORBI_06g027070|U3 small nucleolar RNA-associated protein 13	-	-	-	gi|334185156|ref|NP_001189833.1|/0/transducin/WD-40 repeat-containing protein [Arabidopsis thaliana]
Bra001224	2.26747	2.91043	2.81863	1.92888	6.62385	5.08757							-	-	-	-	gi|297829234|ref|XP_002882499.1|/1.71434e-19/hypothetical protein ARALYDRAFT_478009 [Arabidopsis lyrata subsp. lyrata]
Bra001225	3.53878	3.88613	3.89186	3.07308	3.07546	3.12639							K15336|1|1e-76|286|vvi:100259391|tRNA (cytosine38-C5)-methyltransferase [EC:2.1.1.204]	-	-	-	gi|297829236|ref|XP_002882500.1|/0/pentatricopeptide repeat-containing protein [Arabidopsis lyrata subsp. lyrata]
Bra001226	4.45665	6.50265	13.5894	7.14491	11.9174	15.48		1.60845					-	-	-	-	gi|18087533|gb|AAL58900.1|AF462806_1/9.26061e-45/AT3g06940/F17A9_9 [Arabidopsis thaliana]
Bra001227	2.4199	2.79729	4.18673	1.64323	1.69287	3.37563							K06173|1|2e-164|576|aly:ARALYDRAFT_478015|tRNA pseudouridine38-40 synthase [EC:5.4.99.12]	GO:0009536//plastid	GO:0016866//intramolecular transferase activity;GO:0003676//nucleic acid binding	GO:0006399//tRNA metabolic process;GO:0001522//pseudouridine synthesis	gi|297829238|ref|XP_002882501.1|/1.77649e-163/tRNA pseudouridine synthase family protein [Arabidopsis lyrata subsp. lyrata]
Bra001229	3.7044	7.6559	7.72859	3.48296	6.64477	8.03823	1.04733	1.06097			1.20656		K05841|1|0.0|1060|aly:ARALYDRAFT_896855|sterol 3beta-glucosyltransferase [EC:2.4.1.173]	-	GO:0016758//transferase activity, transferring hexosyl groups	GO:0030258//lipid modification	gi|297833476|ref|XP_002884620.1|/0/UDP-glucose:sterol glucosyltransferase [Arabidopsis lyrata subsp. lyrata]
Bra001230	1.06027	3.17546	5.12551	0.631361	2.16811	4.37131		2.27327			2.79153		K14525|1|1e-43|174|pop:POPTR_645393|ribonucleases P/MRP protein subunit RPP25 [EC:3.1.26.5]	-	GO:0005488//binding	-	gi|297833478|ref|XP_002884621.1|/4.56633e-62/predicted protein [Arabidopsis lyrata subsp. lyrata]
Bra001231	12.0545	11.6522	22.0144	4.17775	11.1512	19.7217				1.4164	2.23899		-	-	-	-	gi|297831900|ref|XP_002883832.1|/2.42385e-36/hypothetical protein ARALYDRAFT_319449 [Arabidopsis lyrata subsp. lyrata]
Bra001232	19.3385	30.6089	34.0628	22.4729	19.1973	27.8191							K14538|1|0.0|749|aly:ARALYDRAFT_478024|nuclear GTP-binding protein	GO:0031981//nuclear lumen	GO:0032561//guanyl ribonucleotide binding	-	gi|297833482|ref|XP_002884623.1|/0/GTP-binding family protein [Arabidopsis lyrata subsp. lyrata]
Bra001234	3.64396	4.9781	7.60248	2.66477	4.1179	5.64791		1.06097					K15289|1|1e-144|511|ath:AT3G07080|solute carrier family 35, member F5	-	-	-	gi|15231381|ref|NP_187364.1|/1.05974e-143/EamA-like transporter [Arabidopsis thaliana]
Bra001235	12.1664	11.8402	13.2016	13.8989	11.992	9.23643							K14007|1|0.0|1356|ath:AT3G07100|protein transport protein SEC24	GO:0012507//ER to Golgi transport vesicle membrane	GO:0046914//transition metal ion binding	GO:0048193//Golgi vesicle transport;GO:0006996//organelle organization;GO:0015031//protein transport	gi|30680129|ref|NP_187366.2|/0/sec24-like transport protein [Arabidopsis thaliana]
Bra001236	0	0	0	0	0	0.363807							-	-	GO:0005488//binding	-	gi|297829260|ref|XP_002882512.1|/9.69563e-52/hypothetical protein ARALYDRAFT_478032 [Arabidopsis lyrata subsp. lyrata]
Bra001239	0	0.0860992	0	0.0855934	0.176358	0.0423297							K11000|1|0.0|3188|aly:ARALYDRAFT_340908|callose synthase [EC:2.4.1.-]	GO:0043234//protein complex;GO:0016020//membrane	GO:0035251//UDP-glucosyltransferase activity	GO:0052386//cell wall thickening;GO:0009860//pollen tube growth;GO:0006074//(1->3)-beta-D-glucan metabolic process;GO:0009555//pollen development;GO:0007067//mitosis	gi|334185158|ref|NP_187372.5|/0/callose synthase [Arabidopsis thaliana]
Bra001240	16.4138	27.587	38.1669	14.8466	22.9426	31.2047		1.21742			1.07163		-	-	GO:0016740//transferase activity	-	gi|18397861|ref|NP_566300.1|/1.21588e-81/Sterile alpha motif (SAM) domain-containing protein [Arabidopsis thaliana]
Bra001241	1.16981	1.75177	2.07352	0.773991	2.19278	1.91387							K13456|1|3e-08|56.6|rcu:RCOM_1750330|RPM1-interacting protein 4	-	-	-	gi|297829268|ref|XP_002882516.1|/3.01406e-60/hypothetical protein ARALYDRAFT_896877 [Arabidopsis lyrata subsp. lyrata]
Bra001242	0	0.142108	0	0	0.145541	0							-	-	GO:0003676//nucleic acid binding	GO:0051169//nuclear transport	gi|297833510|ref|XP_002884637.1|/6.23168e-93/hypothetical protein ARALYDRAFT_340917 [Arabidopsis lyrata subsp. lyrata]
Bra001243	0	0	0	0	0.150219	0							-	-	-	-	gi|89257449|gb|ABD64941.1|/7.61557e-16/Ulp1 protease family protein [Brassica oleracea]
Bra001244	4.1322	8.34221	5.23809	4.19216	2.62884	2.07321	1.01352						-	-	-	-	gi|6642637|gb|AAF20218.1|AC012395_5/1.85998e-114/unknown protein [Arabidopsis thaliana]
Bra001245	54.3432	90.1063	28.6906	68.3348	87.2385	31.4799			-1.65105		-1.11819	-1.47054	K03754|1|5e-30|130|pop:POPTR_555025|translation initiation factor eIF-2B subunit beta	GO:0005618//cell wall	GO:0004553//hydrolase activity, hydrolyzing O-glycosyl compounds;GO:0043167//ion binding	GO:0044238//primary metabolic process	gi|297833520|ref|XP_002884642.1|/0/glycosyl hydrolase family 17 protein [Arabidopsis lyrata subsp. lyrata]
Bra001246	19.2175	18.3052	14.3186	22.5721	18.2667	15.5184							K13680|1|6e-111|400|smo:SELMODRAFT_230176|beta-mannan synthase [EC:2.4.1.32]	GO:0043231//intracellular membrane-bounded organelle	GO:0016759//cellulose synthase activity	-	gi|297833522|ref|XP_002884643.1|/0/hypothetical protein ARALYDRAFT_478055 [Arabidopsis lyrata subsp. lyrata]
Bra001247	6.57133	13.0308	37.3371	7.68317	10.2162	17.5845		2.50635	1.51869		1.19453		K14431|1|1e-09|62.8|aly:ARALYDRAFT_311885|transcription factor TGA;K09561|2|3e-07|54.7|vcn:VOLCADRAFT_67840|STIP1 homology and U-box containing protein 1 [EC:6.3.2.19];K10597|3|2e-06|52.0|aly:ARALYDRAFT_488386|ubiquitin conjugation factor E4 B [EC:6.3.2.19]	GO:0043234//protein complex;GO:0043231//intracellular membrane-bounded organelle;GO:0016020//membrane	GO:0033612//receptor serine/threonine kinase binding;GO:0019787//small conjugating protein ligase activity	GO:0009737//response to abscisic acid stimulus;GO:0032446//protein modification by small protein conjugation	gi|297789349|ref|XP_002862652.1|/0/armadillo/beta-catenin repeat family protein [Arabidopsis lyrata subsp. lyrata]
Bra001249	457.343	276.255	202.599	623.744	323.347	213.27		-1.17465			-1.54827		-	GO:0031225//anchored to membrane	-	GO:0043062//extracellular structure organization;GO:0009725//response to hormone stimulus;GO:0010101	gi|152206068|gb|ABS30419.1|/6.6064e-93/CIL1 [Brassica carinata]
Bra001250	12.1965	11.3204	5.29045	11.6465	9.09983	4.1418		-1.205	-1.09746		-1.49156	-1.13558	K01893|1|0.0|959|aly:ARALYDRAFT_478062|asparaginyl-tRNA synthetase [EC:6.1.1.22]	GO:0009536//plastid	GO:0004812//aminoacyl-tRNA ligase activity;GO:0032559	GO:0006418//tRNA aminoacylation for protein translation	gi|297833532|ref|XP_002884648.1|/0/asparaginyl-tRNA synthetase 2 [Arabidopsis lyrata subsp. lyrata]
Bra001251	3.32431	1.65937	0.803515	2.47443	1.69945	2.03952							-	-	-	-	gi|42572303|ref|NP_974247.1|/1.29995e-38/uncharacterized protein [Arabidopsis thaliana]
Bra001253	49.124	15.4614	8.65669	26.178	15.0926	10.6895	-1.66776	-2.50454			-1.29216		-	GO:0043231//intracellular membrane-bounded organelle	-	-	gi|297833538|ref|XP_002884651.1|/4.58801e-64/hypothetical protein ARALYDRAFT_478066 [Arabidopsis lyrata subsp. lyrata]
Bra001254	0	0.266684	0	0	0	0							K13448|1|6e-71|263|aly:ARALYDRAFT_896915|calcium-binding protein CML	-	GO:0046872//metal ion binding	GO:0005976//polysaccharide metabolic process	gi|15231470|ref|NP_187405.1|/5.49134e-70/calmodulin-like protein 3 [Arabidopsis thaliana]
Bra001255	1.58224	1.10571	0	0.942185	0.808874	0.310635							K13420|1|1e-16|84.7|sbi:SORBI_06g028760|LRR receptor-like serine/threonine-protein kinase FLS2 [EC:2.7.11.1]	GO:0016020//membrane	GO:0016301//kinase activity;GO:0005102//receptor binding	GO:0006952//defense response	gi|312281777|dbj|BAJ33754.1|/9.3006e-50/unnamed protein product [Thellungiella halophila]
Bra001256	29.2922	119.015	154.515	34.9497	90.7294	141.55	2.02255	2.39915		1.37629	2.01797		-	GO:0016020//membrane;GO:0030312//external encapsulating structure	GO:0003779//actin binding	GO:0007010//cytoskeleton organization	gi|297833548|ref|XP_002884656.1|/9.40588e-117/hypothetical protein ARALYDRAFT_478076 [Arabidopsis lyrata subsp. lyrata]
Bra001257	81.0628	105.972	124.277	71.2148	130.735	133.991							-	GO:0044439	-	GO:0006625//protein targeting to peroxisome;GO:0009062//fatty acid catabolic process	gi|297833550|ref|XP_002884657.1|/8.40306e-35/hypothetical protein ARALYDRAFT_478079 [Arabidopsis lyrata subsp. lyrata]
Bra001258	18.4801	24.0641	26.257	14.1941	20.5378	19.0871							-	-	-	-	gi|15229471|ref|NP_187413.1|/6.3692e-104/uncharacterized protein [Arabidopsis thaliana]
Bra001259	0	0	0	0	0.173808	0.16687							-	GO:0031224//intrinsic to membrane	-	GO:0006547//histidine metabolic process	gi|6466940|gb|AAF13075.1|AC009176_2/7.11427e-78/unknown protein [Arabidopsis thaliana]
Bra001260	6.32898	12.3937	12.2381	7.00599	9.95537	12.4254							K11087|1|3e-42|168|ath:AT3G07590|small nuclear ribonucleoprotein D1	GO:0030529//ribonucleoprotein complex;GO:0031090//organelle membrane;GO:0031981//nuclear lumen	GO:0005488//binding	-	gi|83272157|gb|ABC00745.1|/1.44194e-41/putative small nuclear ribonucleoprotein D1 [Brassica napus]
Bra001261	0	0.622263	0	0	0	0							-	-	GO:0043169//cation binding	GO:0006812//cation transport	gi|15231486|ref|NP_187417.1|/8.02749e-41/heavy-metal-associated domain-containing protein [Arabidopsis thaliana]
Bra001262	1.19085	1.18885	1.15135	1.71908	1.21757	0.31881							K05359|1|1e-176|617|ath:AT3G07630|arogenate/prephenate dehydratase [EC:4.2.1.91 4.2.1.51]	GO:0009536//plastid	GO:0031406//carboxylic acid binding;GO:0016741;GO:0016836//hydro-lyase activity	GO:0006730//one-carbon metabolic process;GO:0043648//dicarboxylic acid metabolic process;GO:0006558//L-phenylalanine metabolic process	gi|21537054|gb|AAM61395.1|/3.98303e-176/putative P-protein: chorismate mutase, prephenate dehydratase [Arabidopsis thaliana]
Bra001263	30.0888	45.6515	38.7878	31.5489	39.2805	49.7273							-	-	-	-	gi|297829316|ref|XP_002882540.1|/2.19112e-111/hypothetical protein ARALYDRAFT_478093 [Arabidopsis lyrata subsp. lyrata]
Bra001264	33.5418	30.2186	34.6892	26.7934	32.8605	28.1072							K12135|1|2e-16|84.7|aly:ARALYDRAFT_488429|zinc finger protein CONSTANS	GO:0043231//intracellular membrane-bounded organelle;GO:0016020//membrane	GO:0046914//transition metal ion binding;GO:0001071//nucleic acid binding transcription factor activity	GO:0048581;GO:0006351//transcription, DNA-dependent	gi|297829318|ref|XP_002882541.1|/1.08176e-156/hypothetical protein ARALYDRAFT_478095 [Arabidopsis lyrata subsp. lyrata]
Bra001265	18.4239	31.2429	30.1355	18.7859	24.7724	33.8173							-	GO:0031224//intrinsic to membrane;GO:0031410//cytoplasmic vesicle	GO:0008565//protein transporter activity;GO:0016759//cellulose synthase activity	GO:0045229//external encapsulating structure organization;GO:0009250//glucan biosynthetic process;GO:0015031//protein transport	gi|297829322|ref|XP_002882543.1|/3.02102e-110/hypothetical protein ARALYDRAFT_478100 [Arabidopsis lyrata subsp. lyrata]
Bra001266	5.03381	7.79798	2.18169	4.47902	4.61433	3.06703			-1.83765				K00857|1|3e-106|382|ath:AT3G07800|thymidine kinase [EC:2.7.1.21]	GO:0009536//plastid	GO:0019136//deoxynucleoside kinase activity;GO:0032559	GO:0006259//DNA metabolic process;GO:0006796//phosphate-containing compound metabolic process	gi|21554005|gb|AAM63086.1|/7.73409e-106/putative thymidine kinase [Arabidopsis thaliana]
Bra001267	14.2067	14.5309	18.2016	16.781	15.5948	15.229							K14411|1|8e-127|452|ath:AT3G07810|RNA-binding protein Musashi	-	GO:0003676//nucleic acid binding	-	gi|18398061|ref|NP_566321.1|/8.65114e-126/RNA recognition motif-containing protein [Arabidopsis thaliana]
Bra001268	0.207769	0.518552	1.80791	1.54652	0.531079	0.101976		3.12127			-3.92272		K01213|1|8e-98|355|ath:AT3G07850|galacturan 1,4-alpha-galacturonidase [EC:3.2.1.67]	GO:0005618//cell wall	GO:0004553//hydrolase activity, hydrolyzing O-glycosyl compounds	GO:0044238//primary metabolic process;GO:0045229//external encapsulating structure organization	gi|124518467|gb|ABN13878.1|/0/polygalacturonase [Brassica rapa subsp. campestris]
Bra001269	0.516813	0.103189	1.99869	1.43616	0.951138	0.405855			4.27569				K01213|1|3e-98|357|ath:AT3G07850|galacturan 1,4-alpha-galacturonidase [EC:3.2.1.67]	GO:0005618//cell wall	GO:0004553//hydrolase activity, hydrolyzing O-glycosyl compounds	GO:0044238//primary metabolic process;GO:0045229//external encapsulating structure organization	gi|30984029|gb|AAP42648.1|/0/polygalacturonase [Brassica napus]
Bra001271	5.29265	10.8077	14.1884	5.01397	4.91946	12.2801		1.42265			1.29229		K13153|1|2e-74|275|ath:AT3G07860|U11/U12 small nuclear ribonucleoprotein 25 kDa protein	-	-	-	gi|30680468|ref|NP_187443.2|/1.89218e-73/U11/U12 small nuclear ribonucleoprotein [Arabidopsis thaliana]
Bra001273	17.559	19.6331	26.3866	15.1362	23.4928	23.8356							-	-	-	-	gi|18398079|ref|NP_566322.1|/0/F-box protein [Arabidopsis thaliana]
Bra001274	14.0991	21.2095	16.059	12.6509	18.7598	14.4088							K12462|1|2e-96|349|aly:ARALYDRAFT_896959|Rho GDP-dissociation inhibitor	GO:0044424//intracellular part	GO:0005488//binding;GO:0005092//GDP-dissociation inhibitor activity	GO:0009826//unidimensional cell growth;GO:0009913//epidermal cell differentiation	gi|297829346|ref|XP_002882555.1|/1.72814e-95/rho GDP-dissociation inhibitor family protein [Arabidopsis lyrata subsp. lyrata]
Bra001275	12.6185	9.93448	2.47967	10.9961	8.28642	2.81973		-2.34732	-2.00229		-1.96336	-1.55519	-	GO:0044464//cell part	GO:0005099//Ras GTPase activator activity	GO:0032318//regulation of Ras GTPase activity	gi|297833578|ref|XP_002884671.1|/0/RabGAP/TBC domain-containing protein [Arabidopsis lyrata subsp. lyrata]
Bra001276	31.4251	63.8856	51.9271	20.9811	46.1507	61.6956	1.02357			1.13726	1.55608		-	-	-	-	gi|297833580|ref|XP_002884672.1|/1.4588e-18/hypothetical protein ARALYDRAFT_896962 [Arabidopsis lyrata subsp. lyrata]
Bra001277	0.106853	0.320021	0.103309	0.212094	0.10925	0							K12486|1|1e-23|108|vvi:100854573|stromal membrane-associated protein	-	GO:0005083//small GTPase regulator activity;GO:0046914//transition metal ion binding	GO:0032012//regulation of ARF protein signal transduction	gi|297829354|ref|XP_002882559.1|/0/hypothetical protein ARALYDRAFT_478135 [Arabidopsis lyrata subsp. lyrata]
[truncated: 32,670 more rows]
