# Supplementary material for: Integrative Analysis of mRNA and miRNA Expression Profiles of the Tuberous Root Development at Seedling Stages in Turnips
Source: PLoS One. 2015 Sep 14;10(9):e0137983. doi: 10.1371/journal.pone.0137983 (PMC4569476; doi:10.1371/journal.pone.0137983)
Supplement: S3 Table — (XLSX) [file pone.0137983.s006.xlsx]

## Sheet: Sheet1
Table S3 Statistics of differentially expressed genes and miRNAs across all libraries in each replication.
		ES1 vs. CSS1	ES1 vs. RTS1	CSS1 vs. RTS1	ES2 vs. CSS2	ES2 vs. RTS2	CSS2 vs. RTS2
Genes	Total	5017	7632	3676	3805	7598	4034
	Up-regulated	2222	3063	992	1870	3003	1026
	Down-regulated	2795	4569	2684	1935	4595	3008
Known miRNAs	Total	125	112	96	103	109	102
	Up-regulated	77	49	27	62	56	40
	Down-regulated	48	63	69	41	53	62
Novel miRNAs	Total	180	199	179	168	189	149
	Up-regulated	92	102	86	83	101	76
	Down-regulated	88	97	93	85	88	73
