# Supplementary material for: Integrative Analysis of mRNA and miRNA Expression Profiles of the Tuberous Root Development at Seedling Stages in Turnips
Source: PLoS One. 2015 Sep 14;10(9):e0137983. doi: 10.1371/journal.pone.0137983 (PMC4569476; doi:10.1371/journal.pone.0137983)
Supplement: S4 Table — (XLSX) [file pone.0137983.s007.xlsx]

## Sheet: Sheet1
Table S4 Plant hormone signal transduction pathways detected in the study.
	Number of DEGs	DEGs
Auxin signal transduction pathway	51	Bra002479 , Bra034205 , Bra008836, Bra039186, Bra021117 , Bra018938 , Bra030074 , Bra039855, Bra039832 , Bra040812, Bra041046 , Bra001598, Bra014476, Bra026044, Bra004515, Bra006577 , Bra001473 , Bra015831 , Bra002124, Bra011889, Bra023663 , Bra011561, Bra033579 , Bra002131 , Bra033581, Bra002120 , Bra010828 , Bra010826 , Bra006433 , Bra002331 , Bra006438 , Bra024482 , Bra023660 , Bra023659 , Bra…
Cytokinin signal transduction pathway	35	Bra011501 , Bra017629 , Bra017840 , Bra010330 , Bra020023 , Bra012458, Bra035941, Bra009313, Bra026880, Bra036215, Bra033773 , Bra027829 , Bra025708 , Bra026635 , Bra036123 , Bra011720 , Bra025115 , Bra017349 , Bra023570 , Bra040196 , Bra002145 , Bra033726 , Bra039340 , Bra004245 , Bra012471 , Bra007867 , Bra025161 , Bra028717 , Bra040176, Bra036015, Bra036482, Bra001641 , Bra024836 , Bra026618, …
Brassinosteroid signal transduction pathway	23	Bra025319 , Bra022679 , Bra009234 , Bra003026 , Bra030167 , Bra017782 , Bra005528 , Bra027302 , Bra027307 , Bra023402 , Bra035022 , Bra030416 , Bra040061 , Bra016244 , Bra039063 , Bra026260 , Bra008427, Bra021759, Bra032115, Bra034681, Bra024840 , Bra034774, Bra035331
Gibberellin signal transduction pathway	18	Bra011777 , Bra037319, Bra013973, Bra007056 , Bra031991, Bra003311 , Bra014251, Bra014479 , Bra018848 , Bra009691 , Bra026494 , Bra007722 , Bra008651 , Bra025456 , Bra040420 , Bra029278 , Bra039460 , Bra004026
Jasmonate signal transduction pathway	13	Bra010178, Bra013263, Bra003886, Bra029354 , Bra016080, Bra018270 , Bra024404, Bra031852, Bra030207, Bra024115 , Bra015880, Bra022254 , Bra030986
Ethylene signal transduction pathway	10	Bra021712 , Bra032433, Bra022115 , Bra024954 , Bra032665 , Bra003603, Bra039114, Bra013806 , Bra003347, Bra000528
ABA signal transduction pathway	8	Bra029093, Bra017735, Bra022166, Bra009593 , Bra030028 , Bra015646 , Bra000184 , Bra015579
Others	4	Bra010447, Bra024006, Bra011815, Bra003650
