# Supplementary material for: Integrative Analysis of mRNA and miRNA Expression Profiles of the Tuberous Root Development at Seedling Stages in Turnips
Source: PLoS One. 2015 Sep 14;10(9):e0137983. doi: 10.1371/journal.pone.0137983 (PMC4569476; doi:10.1371/journal.pone.0137983)
Supplement: S5 Table — (XLSX) [file pone.0137983.s008.xlsx]

## Sheet: Sheet1
Table S5 Distribution of small RNAs among different categories in the six libraries
	Unique sRNAs						Total sRNAs
Category	ES1	CSS1	RTS1	ES2	CSS2	RTS2	ES1	CSS1	RTS1	ES2	CSS2	RTS2
Total	3819650 (100%)	4555962 (100%)	4164927 (100%)	4090180 (100%)	4665954 (100%)	4130002 (100%)	11971710 (100%)	12773948 (100%)	10842660 (100%)	11103933 (100%)	12328840 (100%)	10076719 (100%)
exon_antisense	25293 (0.66%)	37614 (0.83%)	34736 (0.83%)	27902 (0.68%)	35338 (0.76%)	31948 (0.77%)	63823 (0.53%)	92195 (0.72%)	85815 (0.79%)	70268 (0.63%)	89506 (0.73%)	78088 (0.771%)
exon_sense	55938 (1.46%)	72999 (1.60%)	61570 (1.48%)	51415 (1.26%)	66295 (1.42%)	54501 (1.32%)	131191 (1.10%)	182556 (1.43%)	157364 (1.45%)	132173 (1.19%)	177138 (1.44%)	143353 (1.42%)
intron_antisense	83837 (2.19%)	99846 (2.19%)	91501 (2.20%)	91352 (2.23%)	104594 (2.24%)	93161 (2.26%)	246457 (2.06%)	309205 (2.42%)	274806 (2.53%)	272549 (2.45%)	312475 (2.53%)	270822 (2.69%)
intron_sense	116559 (3.05%)	136151 (2.99%)	125909 (3.02%)	126541 (3.09%)	142887 (3.06%)	128394 (3.11%)	500580 (4.18%)	608355 (4.76%)	541957 (5.00%)	553339 (4.98%)	619569 (5.03%)	523280 (5.19%)
miRNA	17465 (0.46%)	21972 (0.48%)	14890 (0.36%)	13422 (0.33%)	16983 (0.36%)	14769 (0.36%)	2230799 (18.6%)	1126436 (8.82%)	585858 (5.40%)	1652860 (14.89%)	1037822 (8.42%)	542609 (5.38%)
rRNA	121978 (3.19%)	114577 (2.51%)	92447 (2.22%)	80299 (1.96%)	99556 (2.13%)	72287 (1.75%)	1318860 (11.0%)	1536466 (12.03%)	1285906 (11.86%)	786250 (7.08%)	1226305 (9.95%)	874020 (8.67%)
repeat	305777 (8.01%)	350770 (7.70%)	333288 (8.00%)	337460 (8.25%)	377257 (8.09%)	332388 (8.05%)	850096 (7.1%)	1088924 (8.52%)	1013522 (9.35%)	943761 (8.50%)	1124589 (9.12%)	1023859 (10.16%)
snRNA	3031 (0.08%)	5439 (0.12%)	5925 (0.14%)	3178 (0.08%)	4396 (0.09%)	4947 (0.12%)	7037 (0.06%)	17902 (0.14%)	22886 (0.21%)	7088 (0.06%)	12950 (0.11%)	17172 (0.17%)
snoRNA	1101 (0.03%)	2109 (0.05%)	1811 (0.04%)	1053 (0.03%)	1719 (0.04%)	1828 (0.04%)	1544 (0.01%)	3378 (0.03%)	2710 (0.02%)	1408 (0.01%)	2615 (0.02%)	2808 (0.03%)
tRNA	15723 (0.41%)	12049 (0.26%)	8604 (0.21%)	11181 (0.27%)	11241 (0.24%)	6980 (0.17%)	370450 (3.1%)	272162 (2.13%)	146596 (1.35%)	195648 (1.76%)	247445 (2.01%)	102470 (1.02%)
unann	3072948 (80.45%)	3702436 (81.27%)	3394246 (81.50%)	3346377 (81.81%)	3805688 (81.56%)	3388799 (82.05%)	6250873 (52.2%)	7536369 (59.00%)	6725240 (62.03%)	6488589 (58.44%)	7478426 (60.66%)	6498238 (64.49%)
