# Supplementary material for: Integrative Analysis of mRNA and miRNA Expression Profiles of the Tuberous Root Development at Seedling Stages in Turnips
Source: PLoS One. 2015 Sep 14;10(9):e0137983. doi: 10.1371/journal.pone.0137983 (PMC4569476; doi:10.1371/journal.pone.0137983)
Supplement: S6 Table — The genes with Log2 ratio were DEGs in the corresponding comparison. Novel miRNAs shown in bold are ones having miRNA* identified in the study. (XLSX) [file pone.0137983.s009.xlsx]

## Sheet: Sheet1
Table S6 miRNAs identified in each small RNA libraries.
	Name	Sequence	Count						log2 Ratio
			ES1	CSS1	RTS1	ES2	CSS2	RTS2	CSS1/ ES1	RTS1/ ES1	RTS1/ CSS1	CSS2/ES2	RTS2/ ES2	RTS2/ CSS2
Conserved miRNAs	miR1023e-3p	AGGGATATAGGGTATGGAGTGCAT	2328	2490	1614	2392	1791	1633
	miR1040	TGACAAGCAAATGAACATAGTTA						171					10.7288	10.7288
	miR1044-3p	TCTGTAGTCTGCATATTTGTTTA	1003	1234	1008	1041	1003	780
	miR1045	AAAGTGCTGGATTTTTGACGA						448					12.1183	12.1183
	miR1063a	AATCTTGGAGACTGCAATATT	95	431	601	109	467	511	2.08811	2.80427		1.94814	2.36905
	miR1077-5p	TTGAAGTGTTCGGATCGCGGC	12974	28629	16545				1.04828
	miR1088-5p	ACAGAAGATAGAGAGCACGGAT				2648						-14.5415	-14.5415
	miR1105	TTCAGGATGTGAAGAGTGTGC			11767			9747		16.7277	16.7277		16.5616	16.5616
	miR1118	AGTAAATTATGGAATGGAGATGGA	1368	3351	3871	12			1.19895	1.64355		-6.75582	-6.75582
	miR1133	ATATACTCCCTCTGTTCCTGAAAA		380					11.5386		-11.5386
	miR1134	AACAGACTACACAGAAGAAGAAGA	95	53	84	130	115	60
	miR1140	AACAGCCTAAACCAATCGGAG	1071	2997	1102	924	2022	1425	1.39099		-1.20691
	miR1172.1	GGGATTCAACAGAACGGGGC		645					12.3019		-12.3019
	miR1319a	AAGCCGGATCTGCATATATTATAA	12	25			17	22		-6.64731	-7.61257	7.10737	7.77037
	miR1432	ATAGGAGAAGATGACTCAGAC	84				79	110	-9.45461	-9.45461		9.32366	10.0923
	miR1436	ACATTTTTTAGGGACGGAGGGAGT	84	86						-9.45461	-9.395
	miR1439	CTTTTAGGAACGGAGGGAGTATA	1488	1305	1143	1492	424	1440				-1.96608		2.05494
	miR1440b	TTTAGAGAGTGGAAGTTTAGAG	1692	1127		935	5823			-13.7868	-13.107	2.48776	-13.0397	-15.5274
	miR1510a-3p	CGGGAGGATTGGGTACAACAA	132						-10.1067	-10.1067
	miR1511	AACCTGGCTCTGATACCATGAAGT	570	773	397	549	766	658
	miR1512c	TAAGCTGAACATAACTTAGGGCAT		34			33		8.0562		-8.0562	8.06431		-8.06431
	miR1513a-3p	TTTAATTTTTATAAGTCAGTCGGT					21					7.41219		-7.41219
	miR1520g	CAACTCAGAACTGGTACGGACAA	8344	6733	4644	5892	6317	2907
	miR156a	TGACAGAAGAGAGTGAGCAC	895079	248230	53573	550362	213550	62017	-1.94391	-3.91953	-1.97561	-1.51677	-3.0096	-1.49283
	miR156b-3p	TGCTCACCTCTCTTTCTGTCAGT		627	215		449	283	12.261	10.9534	-1.30764	11.8305	11.4556
	miR156e-3p	GCTTACTCTCTCTCTGTCACC				241						-11.0837	-11.0837
	miR156f-3p	GCTCACTCTCTATCCGTCACC	236						-10.9449	-10.9449
	miR157a	TTGACAGAAGATAGAGAGCAC	740693	87944	16791	691846	114401	9845	-3.16779	-5.32021	-2.15241	-2.74732	-5.99487	-3.24755
	miR157a-3p	GCTCTCTAGCCTTCTGTCATC	1973	414	46	3004	308	32	-2.34626	-5.2797	-2.93344	-3.43685	-6.41264	-2.97579
	miR158a	TTTCCAAATGTAGACAAAGCA	11396	21463	10987	14130	19635	11277
	miR158b-3p	TTTCCAAATGTAGACAAAGC	11091	20158	10858	13561	18221	11126
	miR159a	TTTGGATTGAAGGGAGCTCTA	375		978		613	808	-11.613	1.52586	13.1389	12.2796	12.9691
	miR159b	CTTGCATATCTTAGGAGCTTT		765		414			12.548		-12.548	-11.8643	-11.8643
	miR160a	TGCCTGGCTCCCTGTATGCCA				547						-12.2663	-12.2663
	miR160b	ATGCCTGGCTCCCTGTATGCC	183	113	27		174	87		-2.61788	-1.82878	10.4628	9.75385
	miR160b-3p	GCGTATGAGGAGCCATGCATA	2487	3020	931	1794	2266	761		-1.27464	-1.46121		-1.09717	-1.28317
	miR161	TCAATGCACTGAAAGTGACTA	66	141	65	79	121	96	1.00158
	miR162a	TCGATAAACCTCTGCATCCAG	474	1220	580	428	695	554	1.27035
	miR164a	TGGAGAAGCAGGGCACGTGCA	52407	33567	5426	22702	27474	6120		-3.12889	-2.3926		-1.75117	-1.87545
	miR164b-3p	CATGTGCCCATCTTCCCCATC	15	41		8	25	6	1.35705	-6.96924	-8.32629	1.49285		-1.76798
	miR165a	TCGGACCAGGCTTCATCCCCC	1355	28381	11881	1445	26704	12467	4.29499	3.2752	-1.01978	4.05695	3.24902
	miR165a-3p	TCGGACCAGGCTTCATCCCC	140	26420	11357	1300	25080	11629	7.46649	6.48493		4.11899	3.30119
	miR166a	TCGGACCAGGCTTCATTCCCC	188342			135774
	miR166h-3p	TCGGACCAGGCTTCATTCCC	181069	251241	172472	131558	249960	151279
	miR167a	TGAAGCTGCCAGCATGATCTA	5036			4085			-15.3604	-15.3604		-15.167	-15.167
	miR167a-3p	GATCATGTTCGTAGTTTCACC			24	11		15		7.79019	7.79019			7.21781
	miR167f-3p	ATCAGATCATGTGGCAGTTTCACC	19	74			88		1.86792	-7.31025	-9.17817	9.47932		-9.47932
	miR167f-5p	TGAAGCTGCCAGCATGATCTT		7289	4992		9953	6224	15.8002	15.4906		16.3008	15.9145
	miR168a	TCGCTTGGTGCAGGTCGGGAA	116938	185910	165579	75363	174372	127320				1.05927
	miR168a-3p	CCCGCCTTGCATCAACTGAAT	503	1255	635	403	930	443	1.22548			1.05549
	miR169d-3p	GCAAGTAGACTTTGGCTCTGT	3334	2108	1145	3448	1561	976		-1.399		-1.29426	-1.68076
	miR169i	TGAGCCAAAGATGACTTGCCG	13157	6938	3620	12781	3308	3435	-1.01681	-1.71886		-2.10094	-1.75557
	miR171a	TTGAGCCGTGCCAATATCTCT			126			113		10.1825	10.1825		10.1311	10.1311
	miR171b-3p	TTGAGCCGTGCCAATATCTC		385					11.5574		-11.5574
	miR171b-5p	AGATATTAGTGCGGTTCAATC	707	399		571	551			-12.5279	-11.609		-12.3282	-12.1258
	miR172a	AGAATCTTGATGATGCTGCAT	1382	9126	6842	1740	6848	8401	2.62965	2.45057		1.82563	2.41152
	miR172e-3p	GAATCTTATGGACTGTTGCAT	12				15		-6.64731	-6.64731		6.92683		-6.92683
	miR173-5p	TTCGCTTGCAGAGAGAAATCAC	9
	miR1847.1	TGAGTTTGCAGTCGTGGCTAG			25					7.84906	7.84906
	miR1854-5p	TGGTAATTAGTAGATTGGC			1434					13.691	13.691
	miR1862f	ATAAGGTTAGTTTGATTTTGGT		133	160	100	194	132	10.024	10.5271
	miR1863	ATCGCTCTGATACCATGTTAGATT	328	367	345	449	369	322
	miR1873	TCTAACATGGTATCAGAGCGGACC	129		126				-10.0735		10.1825
	miR1877	AGATGACGTGGATGCATGAGGTG				439		253				-11.9489		11.2939
	miR1878	TTTGAATGTTCAGATTGTACGTTT				6
	miR1881	AATGTTAACTGTAGGGTGGGGTG		264		299			11.0131		-11.0131	-11.3949	-11.3949
	miR1885b	TACATCTTCTCCGCGGAAGCTC	2039	2638	973	1701	2389	967			-1.20245			-1.01381
	miR1886.1	TGAGAGAGAGTAGATGATGTC	570					607	-12.2171	-12.2171			12.5565	12.5565
	miR1888a	TACTGTCAAATTTGTGAAGAA						19					7.5588	7.5588
	miR2089-3p	AGGATTGTGTACATAGATTAAGAA		711			678	580	12.4424		-12.4424	12.425	12.4908
	miR2111a-5p	TAATCTGCATCCTGAGGTTTA		16	30			17	6.96867	8.11207	1.14341		7.3984	7.3984
	miR2111b-3p	ATCCTCGGGACACAGATTACC	6	7				51					8.98334	8.98334
	miR2118-5p	GTCGATGGAACAATGTAGGCAAGG	18130	22062	14402	10142	17705	6086						-1.24958
	miR2199	TGATAACTCGACGGATCGC	5782	10276	9021	4155	8256	6933
	miR2275c	AGAATAGCGGAAAACATAGACTGA	84	87	83	44	109	68				1.15778
	miR2592ap	AGACTGGGTTTAGATGAAGGCTG	17				28		-7.14975	-7.14975		7.82725		-7.82725
	miR2600b	AAGCTTGTAGGCATTGTCATTGAT		37					8.17817		-8.17817
	miR2616	ATTTGGTTTTTGGTTCGGGTCGGT		23					7.49225		-7.49225
	miR2629h	CAGAAGATCCTGGCAATTCACTA		16	14				6.96867	7.01257
	miR2638a	ATATGTAAATTCTGCAGTGGC		681					12.3802		-12.3802
	miR2643a	TTTGTGATTTAGAAATTAGGA	335	483	367	407	542	460
	miR2661	TGGGTGTTTAGAAAATGAGGCAG	212			160	253		-10.7902	-10.7902			-10.4928	-11.0029
	miR2667	TCCTAGATCTGAGGCTATCCA					14					6.82718		-6.82718
	miR2670e	TATAACAGGACGGATCAAATA	639	2274	2361	762	2154	1502	1.73777	2.02842		1.34819	1.11907
	miR2864.2	TTGTTTGGACACATGTATAGGTA					119					9.91471		-9.91471
	miR2868	CCTTGGTTTTGTGTAAGTAGAAGA		45	58		88		8.46058	9.06318		9.47932		-9.47932
	miR2873b	TTGACTTGAACACTTGGTATG		81					9.30857		-9.30857
	miR2911	GTCGGCCGGGGGACGGACTGGGAA	17015	9975	9336	9440	12515	5705
	miR2912a	TCTAGACACTACGTAGATATGGAC	8		12			17			6.79012		7.3984	7.3984
	miR2916	GGGGCTCGAAGACGATCAGAT	1826	2946	2367	1047	2081	1091
	miR319b-5p	GAGCTTTCTTCGGTCCACTC	9596	7649	12053	8055	7471	15391					1.07418	1.33372
	miR3437-5p	AAAAAACAGGATCCATTCGGTATT	115	142	155	138	193	196
	miR3476-5p	TGAACTGGGTTTGTTGGCTGC				6
	miR3513-3p	TTTGATAAGTAGAAATTGTAATCC	10		5	9
	miR3515	ATGTAGAGAAATAGAACATGGTAT					15					6.92683		-6.92683
	miR3633a-5p	GGAATGGATGGTGAGGATGAGTT		600	209	204	386		12.1975	10.9126	-1.28497		-10.8433	-11.6123
	miR3700	ACTGCCCAAAACTGAAATGGTCCA					24					7.60489		-7.60489
	miR3708	TCACAAAACTATGATCTCGTACA				48						-8.75582	-8.75582
	miR3711	TTTGGCGCTAGAAGGAGGGACTA				33		48				-8.21524		8.89588
	miR390a	AAGCTCAGGAGGGATAGCGCC	6219	22536	9167	3862	11558	9653	1.7639		-1.06122	1.43051	1.46167
	miR390a-3p	CGCTGTCCATCCTGAGTTTCA	60	312	129	65	189	142	2.28494	1.24725	-1.03769	1.3889	1.26742
	miR391	TCGCAGGAGAGATAGCGCCAT	582	67	45	288	112	18	-3.21235	-3.5501		-1.51354	-3.85995	-2.34642
	miR391-3p	ACGGTATCTCTCCTACGTAGC	118	19	9	79	38		-2.7283	-3.56973		-1.20682	-9.47464	-8.26782
	miR393a	TCCAAAGGGATCGCATTGATCC				31						-8.12505	-8.12505
	miR393b-3p	ATCATGCGATCTCATTGGATT	145	371	76	144	192	116	1.26179		-2.05085
	miR393b-5p	TCCAAAGGGATCGCATTTTT	38				49		-8.3102	-8.3102		8.63459		-8.63459
	miR3946	TTAGAGAAAGAGAAGTTGAGCAA		249				169	10.9287		-10.9287		10.7118	10.7118
	miR3947-5p	ATCAATTTCAGTAGACACGTCATA	116				180		-9.92028	-9.92028		10.5117		-10.5117
	miR394a	TTGGCATTCTGTCCACCTCC	13	11		129	33			-6.76275		-2.11777	-10.1821	-8.06431
	miR394b-3p	AGGTGGTCATACTGTCAACAG	469	1967	503	537	1460	496	1.97476		-1.73088	1.29201		-1.26654
	miR3951	ATAGATAAGAGAGACGAGAACAAA				27		15				-7.92576		7.21781
	miR3954	TTGGACAGAGTAATCACGGTCG	215			467			-10.8105	-10.8105		-12.0381	-12.0381
	miR395b	CTGAAGTGTTTGGGGGGACTC	14	57	60	17	39	31	1.93199	2.24248		1.04696	1.00677
	miR396a	TTCCACAGCTTTCTTGAACTG	659	589	281	659	446	331		-1.0868
	miR396a-3p	GTTCAATAAAGCTGTGGGAAG		1661	228	640	510	376	13.6666	11.0381	-2.62846
	miR396b-3p	GCTCAAGAAAGCTGTGGGAAA	612						-12.3197	-12.3197
	miR397a	TCATTGAGTGCAGCGTTGATGT	57	136	29	56	79		1.16101		-1.99301		-8.97822	-9.32366
	miR397b	CCAGTTGCTGCAGCGTTGAGTG						31					8.2651	8.2651
	miR398a-5p	CAGAGTCTCATAGAACACGGA		169	114	145	311	186	10.3696	10.0381
	miR398c-5p	GGGTCGATATGAGAACACATG	105						-9.77655	-9.77655
	miR399b	TGCCAAAGGAGAGTTGCCCTG	25	29	77	14	23	62		1.76582	1.64532		2.2869	1.72168
	miR400	TATGAGAGTATTATAAGTCAC	83	121	68	131	111	88
	miR400-3p	ACTTATAATGATCTCATGAAT	14	28	8	18	28	10			-1.57095			-1.1944
	miR403	TTAGATTCACGCACAAACTCG	11	24	81	15	13	27	1.03199	3.02338	1.99139			1.34549
	miR408-5p	ACAGGGAACAAGCAGAGCATG	38198	31571	3652	18902	20297	4597		-3.24383	-2.87536		-1.89973	-1.85149
	miR415	AAAGAGCAGATTAGAGCAGAACAT	74	91	53	79	298	347				1.76442	2.27505
	miR418	TATGATGATGAAGAAGATGACG			199					10.8418	10.8418
	miR4371b	AAGTAATAGTGGTAGACGTAGT		137					10.0668		-10.0668
	miR4376	ACGGCGAGGAAGATGATGTTGAGA	35			33			-8.1916	-8.1916		-8.21524	-8.21524
	miR4378a	AATAGAGTGCTGAGAATGGTGTA	139	207	136	118	204						-10.0535	-10.6923
	miR4378b	TAGAACTGTTCTTGATGTGCTTA						26					8.01134	8.01134
	miR4380a	ACGGCACTGTTGATCGTATGTGAT		9	7	7	6	12
	miR4385	AATATGTAGAAAAAGCAGATTGGT					39					8.30529		-8.30529
	miR4387a	AACACATGACTTGATGACGTGACA					109	88				9.78808	9.77033
	miR4392	TCTGACGGAAAATGAGATCTTCGG	310		418	248	233	269	-11.3384		11.9126
	miR4400	TACGAAAAATTCTGGGAAAACGTC		13					6.66917		-6.66917
	miR4402	ACTTATTATGGTATCAGAGCGGAC	102		67	163		100	-9.73473		9.2713	-10.5196		9.95476
	miR4403	GACGGACACACGGACACACACGGA	266	559	674	427	607	690		1.48424
	miR4408	TAAAATATGGAGTGGGGTTGGA		7314					15.8052		-15.8052
	miR4412-5p	TCGTTGCGGGTATACTTCCTC	26						-7.76275	-7.76275
	miR4414b	TGTGAATGATGCGGGAGATG	355	444						-11.534	-11.7631
	miR472	TTTTGCCTACTCCTCCCATACC		9
	miR472-5p	TATGGGTGAAGTGGCAAAATC	135		163	73	292		-10.1391		10.5539	1.84904	-9.36067	-11.2097
	miR5021	TGGAGAAGAAGAAGAATGACAGA	85	363	887	506	181	202	2.00085	3.5263	1.52545	-1.63412	-1.18474
	miR5024-5p	ATACAATGCCAAGATCTAGTAACA				31						-8.12505	-8.12505
	miR5026	ACTCATAAGATCGTGACACGT	24			20			-7.64724	-7.64724		-7.49281	-7.49281
	miR5049e	ATAGATTATTTAGGAACAGAGGGA	782	751	548	666	850	635
	miR5054	GTTCCCCACAGTCGGCGCCA	2841	2082	1005	1320	3311	757		-1.35629		1.17576		-1.83789
	miR5059	TTCGTTCCTGGGCAGCACCACCA	1589	1673	965	1296	2148	662						-1.40708
	miR5072	CGTTCCCCAGCAGAGTCGCCA	166	220	93	85	304	54			-1.00572	1.68758		-2.20202
	miR5077	TTCACGTCGGGTTCACCA	4563	2415	1228	2399	2661	1131	-1.01153	-1.75076
	miR5083	AGACTACAATTATCTGATCT		11	8		6
	miR5139	ATCGTAACCTGGCTCTGATACCA	168	121	71	961	83	108		-1.09966		-3.68432	-3.01346
	miR5143a	TGTGGTATTGTTGGCACATTAGGT	78		125	84	104	159	-9.34771		10.171		1.0606
	miR5146	TATAACAACGAACCGGCAACCTA		172	119				10.395	10.1
	miR5153	GGTTCCACTGACGCGTAGAGGTT	33			40	90	156	-8.10669	-8.10669		1.01898	2.10353	1.08455
	miR5161	ATTTAGGAACAGAGGGAGTATA		3325	2554		3106		14.6679	14.5238		14.6207		-14.6207
	miR5171	ACTGAAGATGAGGAGGAAGAA		248					10.9229		-10.9229
	miR5172	TGATCATACAGCTCCTCTACA		62					8.92291		-8.92291
	miR5175a	ATGGATCATTTAGGAACGGAGGGA	2640	2937	2637	2400	3131	2617
	miR5176-3p	TGTGATGACAGTGGCATAGATTA	62	36	51	58	31	55				-1.05478		1.11818
	miR5176-5p	ATGTCCATGTCGTCCATCATC	8				27					7.77479		-7.77479
	miR5198	GGGGAAAATAGTAGTGATGGGAG	955						-12.9617	-12.9617
	miR5205b	CTTATAGATTATGGAACGGAGGGA	23	28	27	27	31						-7.92576	-7.97407
	miR5207	TCATATTTGGAGTTTGGACGGTT	80	53	64	69	76	52
	miR5217	ATGTCATTTTGAAACGGACGGAGT	71	62	83	54	69	76
	miR5218	TGTAGACTTGGAGAGTAAGAGAGT				234						-11.0412	-11.0412
	miR5221	AGGAGAGAGTAGGTGTTTTTAGTT		66	148		185	131	9.01313	10.4147	1.40154	10.5513	10.3443
	miR5225a	TCATGATCAAGGTGAGATGGTTCT	17						-7.14975	-7.14975
	miR5227	GTGGAAGAGAAAGAAGATGATGAA	1959	1820	2518	1220	1496	1048
	miR5234	TTTTGTTTAGTTGGACAGAAG		198			267		10.5981		-10.5981	11.0806		-11.0806
	miR5236a	AAATATTTCGGGCAGATTTGG		179		173	265		10.4525		-10.4525		-10.6055	-11.0697
	miR5239	TGGGAGAATGGCATAGAATGGTG		63					8.946		-8.946
	miR5243	GGGAACAGAAATCGTCGAGGC	27						-7.81718	-7.81718
	miR5244	ATATTCATGTAGAGATTGTTGGAT	28		25	39			-7.86962		7.84906	-8.45627	-8.45627
	miR5255	TTGTTGATAGTAGGACATGGG			56			59		9.01257	9.01257		9.19355	9.19355
	miR5269b	AGAAGTGGTTGGAAACATGGATT	228	255	254	257	317						-11.1765	-11.3282
	miR5284b	GACGGGATAAAGTGGAAGGAATGT		908					12.7953		-12.7953
	miR5286a	CAGGACAAACGGGACAAGCGGTAC		39				82	8.25413		-8.25413		9.66846	9.66846
	miR5290	AATTGGAGAAGATAGAGACGCTA	1089	1041	966	1143	1027	849
	miR5293	AGAAGAAGGTGGAAGAAAGAAGAG	40	73	32	413	153	393				-1.58358		1.65201
	miR5298a	TGGATGCATGAACGAAATGAAGAA	11945	12651	10118	11132	11922	8863
	miR529d	AGAAGAGGAAGATGAGCCACAGCC	202	550	473	219	447	362	1.3515	1.3704
	miR535	TGACAATGAGAGAGAGCACGC	22			33			-7.52176	-7.52176		-8.21524	-8.21524
	miR535a	TGACAACGAGAGAGAGCACGC		11			10
	miR5368	AGGGACAGTCTCAGGTAGA	115						-9.90779	-9.90779
	miR5376	AGAAGACTTTAGAAGAATTATGGG		22		14	20	53	7.42819		-7.42819		2.06061	1.697
	miR5377	TTAAGGATCGATGATAGAAAGCAT	278	364	222	279	306	257
	miR5485	TGACGACTGTAGCAGATGCCA	66	73	56	53	47	41
	miR5488	TGACGGCGACTCCATAGATTTCA	13						-6.76275	-6.76275
	miR5490	GTGGATTTTCATAGGACGG	14191	10480				10813		-16.855	-16.3241		16.7114	16.7114
	miR5499	AGAATGGTATAGAATGTTATGGAA	49	41	31	48	63	19					-1.19702	-1.43838
	miR5507	ATGAGAATGATAGAAGCTCCGGTG	256	271	343		268	174				11.086	10.7538
	miR5523	TGAGAGAAGCGAACATATTTATA					494					11.9683		-11.9683
	miR5536	ATATGGTAGTAGAATTATCGGTTG	140	236	203	188	278	303
	miR5538	ACTGAACTCATATCAGCATGCTGG	11		37					1.89296	8.41464
	miR5568e-3p	ATCTAAGAAAAGCTAAGAACCGTC		883			462	806	12.755		-12.755	11.8716	12.9655	1.0939
	miR5576	AGAAGTGGTATTTGCAACAGACTG		276	237	215	289	191	11.0772	11.094
	miR5638a	ATACAAAACTCTCTACAACTCTTT		82	52				9.32627	8.90566
	miR5641	TGGTGAAGAAGAAGATAGAATTA	57	66	44	33	104					1.50509	-8.21524	-9.72033
	miR5643a	AGGACTTTTTAGATGTGGTTGCA					81					9.35975		-9.35975
	miR5648-3p	ATCGGAAGAAAAGATAGCAGCAT	119	133	153		199	115				10.6565	10.1564
	miR5654a	ATAAATCCCAAGCATCATCCA	5763	10212	4433	5274	11537	3704						-1.3481
	miR5655	AACGTAGACAATAAAGAAGGTAAG		137	53		267	208	10.0668	8.93313	-1.13363	11.0806	11.0113
	miR5657	TGGTACAACGGTTAGAAATTGGTG						126					10.2882	10.2882
	miR5658	AATGATGACGATGATGAGAAT	138	260	118	148	198	136
	miR5662	AATAGAGTGAACCATTGGAGATG	234	1058	281	769	296	808	2.08318		-1.67621	-1.52835		1.73977
	miR5672	TCCGATGGTAGTGAAGAAATGGAC		8	7
	miR5675	CGTAGAGACGACAAAGCAATGAAA	117	147	159	127	133	131
	miR5712	AATATTAATATAGTTGGTGAG	23	32	15	24	23	11
	miR5713	AGGCTTAGAAGAACGTTTGTTAAA	232	12	17	145	15		-4.36661	-3.62759		-3.42393	-10.3508	-6.92683
	miR5714	AGACTCTACGACATCAAGAAAC		53	6	7	15		8.69665		-2.9064			-6.92683
	miR5716	TTGGATAATTGAAGATATAAA	207			324			-10.7558	-10.7558		-11.5107	-11.5107
	miR5718	TCAGAACCAAACACAGAACAAGAAC	13748	943	10	9436	2170		-3.9594	-10.2821	-6.32267	-2.27145	-16.3748	-14.1034
	miR5719	TTGTGATGATAATCCGACTTC	24	31	17	19	26	22
	miR5721	AGAAAATGGAGTGGGAAATGGAGT	4096	5346	3537	3293	3755	2750
	miR5725	TTTGGCACAATCTGATCTGCA	233	156	145	187	122	126
	miR5726	AGGCAAAGGTTGCTTGAATAAGGT		15	21		19	16	6.87566	7.59753		7.26782	7.31089
	miR5741a	AGGGACTAAATTCAAGGCTTT	1673	1708	2078	1500	2199	1748
	miR5745b	TTTCCATTTTATATAGATCGTCA			40	26		21		8.52713	8.52713	-7.87129		7.70321
	miR5750	AAAAGAGTAGACATGCAATTGACA	782	1232	1015	824	1420	1149
	miR5769	TAGGGCAAATGAAGACACGT		89					9.44446		-9.44446
	miR5783	AGACGACGACGGAGAGACGACGAC	155	140	162	266	154	152
	miR5808	AGTAAATCGTCTGAGTCGTCTGGA		3247					14.6336		-14.6336
	miR5813	ACAGCAGGACGGTGGTCATGGA	2444	2017	1485	1313	1757	1120
	miR5817	TTACGGATTTGAAAAAAAAGGTAT					5
	miR5835	AGGAACCCATAGGAGATTTGGCAT	107	268	608	126	384	551	1.23105	2.64938	1.41832	1.45672	2.26868
	miR5998a	ACAGGTATTGTGTTTCGCTTTTGT			10
	miR6029	TGGGGTTGTGATTTCAGGCTT	1503	2461	1674	1049	1733	1090
	miR6030	TCCACCCATACCATACAGACCC	945	2298	1162	548	2059	1402	1.18842			1.75873	1.49528
	miR6031	ATGAGATTCGGAGCGGTTTGAAGC	8559	8133	6749	7480	6525	6726
	miR6035	ATGGAGTAGAAAATGCAGTCATA	274	366	131	252	173	319			-1.24579			1.1738
	miR6036	ATAGTACTAGTACTTGCATGATCA		21				7	7.36107		-7.36107
	miR6104	ATACGCAAATAGAACGATAAACAT	14	20	13	19	20	15
	miR6149a	TTGATACGCACCTGAATCGGC					19					7.26782		-7.26782
	miR6154a	TGGGTCGTCATGAGAGAAAGGTA	22			35	27	17	-7.52176	-7.52176
	miR6161d	ATGAACTTCCAAGCATATGTATCT					14	27				6.82718	8.06577	1.23858
	miR6162	AGAAAATTATAGTGTAGCATTGGA	255	298	240	256	322	214
	miR6196	ATGGAGTGGAGATGGAGATGA	5591	5581	37	88	4991			-7.09655	-7.00039	5.67472	-9.63029	-15.305
	miR6205	AGATGTCTGGCATGCGTTTTAGAT			26					7.90563	7.90563
	miR6214	AGACGACGACGACGACGACGACA				293						-11.3656	-11.3656
	miR6221-5p	TTCTGACCTTCTGGCACGTCTGCT		33					8.01313		-8.01313
	miR6226-5p	AATCGGACATTAATCGGCGCTTA	98	104	155	116	126						-10.0288	-9.99717
	miR6300	GTCGTTGTAGTATAGTGGTA	2363	2708	2193	1300	2253	1264
	miR6421-3p	AAGAGGAGATTGTAGGGAAGC		156	67				10.2541	9.2713
	miR6430	AGATGATTGAATTACGACTGCAAA	519	449	499	435	730	586
	miR6432	ATCCGGCTATAGAGAAAAAGATGG					9
	miR6439a	ACCAAATGGATTGAAGCAGAAGCC	17		31	16	29		-7.14975	1.00967	8.15942		-7.17083	-7.87787
	miR6453	TTCTGTCGCTGAGAAAATGGTATT	19			25	19		-7.31025	-7.31025			-7.81474	-7.26782
	miR6462c-5p	AAAGGACAAAATGGTACATAAGCA		46	24		94		8.49229	7.79019		9.57448		-9.57448
	miR6478	GCCGACTTAGCTCAGTGGTA	1056	441	281	302	417	285	-1.35333	-1.76706
	miR6483	TTTGTAGAAATTATCAGGCAGTAC			46			53		8.72877	8.72877		9.03881	9.03881
	miR7120a	TATTATCAATTGTCAGATCGTCA				111						-9.96528	-9.96528
	miR773b-5p	TAATCTTTGAACAAGCAAGTTTA						18					7.48083	7.48083
	miR774b-5p	TGAGATGAAGAGTATGGAGCCGAT	193	375	329	126	235	298					1.38194
	miR812v	TGGCTGATTTAAAATGAGGACGTG	637	594	680	451	595	723
	miR824	TAGACCATTTGTGAGAAGGGA	146	708	777	153	645	545	2.18421	2.55486		1.9248	1.97277
	miR824-3p	CCTTCTCATCGATGGTCTAGA	67	360	401	52	231	197	2.3322	2.72429		2.00035	2.06166
	miR825-5p	TCCAGACACCAGCTTGAAGAAG	210	338	149	136	200	189
	miR827a	TTAGATGACCATCAACAAATA		10			12
	miR829.1	AGCTCTGATACCATATAATGAATA	15	28	21	19	31	14
	miR830-3p	TAAGGATTTTAGAGAAGAAGATG	106						-9.79022	-9.79022
	miR831-5p	GAAGAAGGTAGAAAGACGATGAGA	203	148	187	148	140	295					1.13516	1.3663
	miR838-5p	TGCAAGACTAAGAAGCAAAGC		236					10.8514		-10.8514
	miR841	ATACGACCCACTGGAAACTGGTAA			8		10
	miR844-5p	AGGAAGATTGCTTCATATGCT	84	67		53	48			-9.45461	-9.03483		-8.89878	-8.60485
	miR845a	CGGCTCTGATACCAATTGATG		136	58		136		10.0562	9.06318		10.1073		-10.1073
	miR845d	ATGGCTCTGATACCAACTGATGTA	39			53		63	-8.34771	-8.34771		-8.89878		9.28817
	miR854a	AATGAGAATGGGAGGATGGAG	14						-6.86962	-6.86962
	miR855	AGGCAAGAGGCTAAGGAAAAGGAC	24	28		21	24			-7.64724	-7.7761		-7.56316	-7.60489
	miR857-5p	AAACTTTCACCATACAAAATA		7
	miR858-3p	AGTCGAGCAGAGCAACGTAGAT	647	1083			696	441		-12.3999	-13.0495	12.4628	12.0955
	miR860	TCAATACATTGGACTACATAT	12			14	11	13	-6.64731	-6.64731
	miR862-3p	ACCATGCTGAAGATCTCTTGTAAG			1983					14.1587	14.1587
	miR866-5p	TGCAAGGAAGGATCTTATTAA						60					9.21779	9.21779
	miR869.1	ATTGGTTCAATTGTGGTTAGGTG	13590	14904		11786	16133	12935		-16.7926	-16.8321
	miR894	GTTTCACGTCGGGTTCACCA	14239	10643	7658	8945	10037	4074						-1.0098
	miR897	TAGATCAAGTGGAAAATAGACAAG		1210				1111	13.2095		-13.2095		13.4285	13.4285
	miR902a-3p	ATGAAAGTCTGCATACATAGC	849	734		518	606			-12.7919	-12.4884		-12.1877	-12.2631
	Total number		173	162	179	187	165	157
Novel miRNAs	novel_mir_1	GAATGAAAGTTGAAGTTGAGTTA		10		7	12	15
	novel_mir_10	TCAGTGGCATAGAATGGTAAATA	14	17	18	18	20	30
	novel_mir_100	ATGGAGTGGGAAATGGAGTAA				29						-8.02885	-8.02885
	novel_mir_101	TAGTAGTAGAATTAGGTGGTTTA				11
	novel_mir_102	AGGCATGGAGGCAAGCTTTGA				8
	novel_mir_103	TTGACCAGACGACTTATATTTTA	19	14	16	14	21	12
	novel_mir_104	TGCTCACTGCTCTTTCTGTCAGA	46			66			-8.58586	-8.58586		-9.21524	-9.21524
	novel_mir_105	GCGTTTGCGGTTGCGGAAGGATA	29			61	28	37	-7.92029	-7.92029		-1.27433
	novel_mir_106	ATATGTAGAAATTTTTGTTACTA	11	13		27	8				-6.66917	-1.90584	-7.92576
	novel_mir_107	TCGGAACCCGAGACAGTCGAATC				10
	novel_mir_108	TTGTGATCCGAGTGGAGACAA	72	195	159	61	216	266	1.34382	1.28586		1.6732	2.2646
	novel_mir_109	GGTTGTTGGAGTTGGTGGAAGAA				15						-7.07778	-7.07778
	novel_mir_11	AACTAGATTTTGATCCGCGCTTA	56	53	39	42	50	56
	novel_mir_110	CAGTGGGGCCTGCGAATAGTGCA		7		11
	novel_mir_111	AAGTGGACAATATCGTACTAATT	27	22	26	24	32	26
	novel_mir_112	TGAACTTGATCGCTGGATGGTTA				8
	novel_mir_113	ATTCGAGCAGTAGTGGATCAAGG				7
	novel_mir_114	TTCGTTCTCTATTTCTCCATG	14			24			-6.86962	-6.86962		-7.75582	-7.75582
	novel_mir_115	GCGGGATGTATTATATTCGGTTA	11	18	25	12	23	43		1.32738			1.98136	1.19376
	novel_mir_116	TCATGGAGCGGCATTGTTGGACA				5
	novel_mir_117	TAGGGTTATGTGTAGCAGGGTTA				10
	novel_mir_118	ATGCACTGCCTCTTCCCTGGC	609	219	41	433	337	104	-1.56908	-3.74982	-2.18074		-1.91774	-1.40516
	novel_mir_119	GGAATGTTGTCTGGCTCGAGG	1360	2222	1155	896	1428	802
	novel_mir_12	ATTAAAAGGTTGTCTAAGATATT				9
	novel_mir_120	TAATAAATTTAGAAGATATGCAA				9
	novel_mir_121	TTAGCACAAGATAGAAGTTCTTA				8
	novel_mir_122	TGCCCAAAGTGGTGATACGGACA	11		10	12		8				-6.75582
	novel_mir_123	AGTGAACCATTGGAGATGGTCTA				8
	novel_mir_124	GTAGCGACCGAGCTGTGTGCATA	5	8	6	11	6	5
	novel_mir_125	TTTGACGAGTGAAACGCAGACTA				5
	novel_mir_126	AGTGGTTGGAAAGATTGATGT	19			19	62		-7.31025	-7.31025		1.55532	-7.41878	-8.9741
	novel_mir_127	TTAGATCTCTGGCGGGAGCCTCA				6
	novel_mir_128	TAAAAAATTGGATAATTCGGATA	9		14	17					7.01257	-7.25833	-7.25833
	novel_mir_129	ACTAGTGGAACGTGCCGGGTTTA			9	14						-6.9782	-6.9782
	novel_mir_13	AAGTCGGTTGTTCAAAGAAGATG				5	6
	novel_mir_130	TAGGAGAATCAAGAATCCCGGTA				5
	novel_mir_131	TGGGTTTCAGGTAGATTTTCATA	14			8	9		-6.86962	-6.86962
	novel_mir_132	ACCTTGTTTTGGTCGGACGAG	15			5			-6.96924	-6.96924
	novel_mir_133	AAGACGGTTCTTAGTTTTTCTTA	15	20	26	18	20	14
	novel_mir_134	TTAGTATTTTTCTGAGGACGTTA			10	10
	novel_mir_135	GTTTACGGAATCTGTTAGGCATA			20	20		18		7.52716	7.52716	-7.49281		7.48083
	novel_mir_136	TTTGGAATTTAAAGATCGTTTTA				11
	novel_mir_137	AAGTAGAAGCACTGCGATGGGCA				13						-6.87135	-6.87135
	novel_mir_138	AGGACGCGTCCATATAGGCTTTA			9	9
	novel_mir_139	ACAGGGTTGACTGACGCTATTTA				10
	novel_mir_14	TGAAGGAATAGAGAGTGGAAT	30367	4011	2228	23888	1682	2872	-3.01405	-3.62577		-3.979	-2.91611	1.06289
	novel_mir_140	TATGAGAGTATTATAAAGTCAC	16	21		27	23	20		-7.06232	-7.36107
	novel_mir_141	AGAATGATTGTGGTGATGACATA			38	45		59		8.45315	8.45315	-8.6627		9.19355
	novel_mir_142	GCGTACAAGGAGTCAAGCATG	445	89	13	270	56	18	-2.41551	-4.95427	-2.53877	-2.42042	-3.76684	-1.34642
	novel_mir_143	AGAATGATATTGAGCCAAAGA				41	9					-2.33859	-8.52842
	novel_mir_144	TTGGTGATAATTGGATTGGCA	17		16	18	31	14	-7.14975		7.20526
	novel_mir_145	GGTAACATCCGTCCCGCACCGC				10
	novel_mir_146	AGAGAGAGGGATGAGAGAGAT				8
	novel_mir_147	AAGGGGGAGAATGTTGTTGGATA	36			43			-8.23223	-8.23223		-8.59712	-8.59712
	novel_mir_148	AGAGACGTCTCTTAGCTTTTTTA	14		22	18	20	23	-6.86962		7.66463
	novel_mir_149	TATTGTTTAGTAGTTATGGATCA				9
	novel_mir_15	TAGCCAAGGATGACTTGCCTG	82	10		100		5	-3.12928	-9.41985		-9.81471	-4.18186
	novel_mir_150	ATATAGTATTGACAAGTGAACGT				6
	novel_mir_151	TTTGTTTAAGTTCTGTGTCGGTA	176	166		184				-10.5217	-10.3438	-10.6944	-10.6944
	novel_mir_152	TTTTAATTTGTGGATTTCGAG				6
	novel_mir_153	ATGAACAACACTCCGGCAAGT				5
	novel_mir_154	TTTATCATCGTTGTAATAGCATA	16	16		17				-7.06232	-6.96867	-7.25833	-7.25833
	novel_mir_155	AGTTTTTGCGGTTGGTAGCGGTT				92						-9.69443	-9.69443
	novel_mir_156	GCGTTTGCGGTTGCGGGAGGATA				301	123					-1.44207	-11.4045	-9.9624
	novel_mir_157	TGAAAGATTGTGTACATTTATTA	59	84	209	124	202	135		1.96762	1.55152
	novel_mir_158	AAGTCTAGAATATGCATCTCTTA	9		13	9		9			6.90569
	novel_mir_159	TGACCAAGGAATGAAAGGGAATA			8	9	24	13				1.26415
	novel_mir_16	TAGCCAAGGATGACTTGCCTA	33			26			-8.10669	-8.10669		-7.87129	-7.87129
	novel_mir_160	GCGGATGCGCGGGTCAAGCTCTA			14	55	24	29		7.01257	7.01257	-1.34733
	novel_mir_161	GAATGTAAGTTGAAGATGCTCTA				16						-7.17083	-7.17083
	novel_mir_162	ATTATAGAGATGGGTTGGAGATG	13			23			-6.76275	-6.76275		-7.69439	-7.69439
	novel_mir_163	GCGGAATGTATTATATTCGGTTA				6
	novel_mir_164	AACGTATGTCACCCTCCGTCA	9	16	25	12		7		1.61678		-6.75582
	novel_mir_165	AAATCTAGAATATGCATCTTTTA	27		12	24	26	21	-7.81718	-1.02706	6.79012
	novel_mir_166	GGTGTGGAAATAGGTCGTCGACA	6	9	12	16	6	11				-1.56587
	novel_mir_167	AGCTATGAGATCAAAGGGTTG	9	14		8		8			-6.7761
	novel_mir_168	CGGAACACTTCTCGGAAGACTTA				12	6						-6.75582
	novel_mir_169	TCAAACTTGAAGTGGTCTGGGTA			74	47				9.41466	9.41466	-8.72543	-8.72543
	novel_mir_17	TAATTGTGGGCTTAAAGCATA				7		16					1.33269	7.31089
	novel_mir_170	TTTAGAGTTAAGGGGTGGGGTTA				5
	novel_mir_171	GTGAACCATTGGAGATGGTCTTA				15						-7.07778	-7.07778
	novel_mir_172	CATCTAAATGGACCATCTGGATA			14	12				7.01257	7.01257	-6.75582	-6.75582
	novel_mir_173	ATGCAGTTAGACATATATCCTCA	20		19	16		43	-7.38422		7.45311	-7.17083	1.56635	8.73718
	novel_mir_174	TGGGGTTTTGGAATTAAGGTTTA	23		15	13		30	-7.58586		7.11207	-6.87135	1.34646	8.21781
	novel_mir_175	AGCGATTTGCAGCGGTTTGTATA				5
	novel_mir_176	CTTTGTCTATCGTTTGGAAAAG	2810	7404	3001	3319	5580	2748	1.30416		-1.06638
	novel_mir_177	TCCATGTAAGTCGTCTCAGGTTA		14		11			6.7761		-6.7761
	novel_mir_178	AACTTTCAAACTGACTCGGAG		316	386	209	632	501	11.2725	11.7977		1.44545	1.40135
	novel_mir_179	AATGGGCCTTGAGGGAGGATGTA		20		29			7.29066		-7.29066	-8.02885	-8.02885
	novel_mir_18	TGCTCACGGCTCTTTCTGTCAGT	159			193			-10.3752	-10.3752		-10.7633	-10.7633
	novel_mir_180	TAAGTATCGTTTTAGCATCGTCA				16						-7.17083	-7.17083
	novel_mir_181	TCATGTAATTGGGGTTTTGGATA				10
	novel_mir_182	TTCTACAGAGATCTGAACCGGTA	63	56	49	62						-9.12505	-9.12505
	novel_mir_183	TTTGGCTCTGTTTCCTTCTCT				12						-6.75582	-6.75582
	novel_mir_184	TAAGCCTCTGAAGAAAGACGTT				10	8
	novel_mir_185	GCTCACTGCTTTATCTGTCAGA	16	8		17	14			-7.06232			-7.25833	-6.82718
	novel_mir_186	TTCGGTTATTACGTGGGCGTCTA	6			7
	novel_mir_187	TCTACTGAACAAGAAGACTTACA				10
	novel_mir_188	TTAGTGTTTTGCTGATGACGATA	18	12	8	13	21	26					1.13999
	novel_mir_189	AGGAACGGATGGAGTATAAAATA				6
	novel_mir_19	CTCGAAAGATGACACGTGGCATA	31	13	19	39	16	12	-1.34731			-1.43635	-1.56036
	novel_mir_190	AGGAATGAAAAAGAATGGTTGTT			12	8				6.79012	6.79012
	novel_mir_191	TAGCTCCAGACTCATTCACTCA	201	138	114	193	61	117				-1.8127		1.23065
	novel_mir_192	ATGTGTTTATGTACTGATCGGGA				23						-7.69439	-7.69439
	novel_mir_193	ATTCGGATTTGTGGTTTGTGGTA				10
	novel_mir_194	TATTTAGTTAGGTTGGTTAGATA	12			9	19	23	-6.64731	-6.64731			1.49373
	novel_mir_195	GGGGAAGAACACGAAAGAAGATA		12		18						-7.34074	-7.34074
	novel_mir_196	TAGTGGAAGCAGCAACGAGAA	9	10		9	5
	novel_mir_197	AGTGTAAACTGGTCCTCTGGA		9	6	6	5
	novel_mir_198	TATATCGGATCGGTTCGGATATA				8
	novel_mir_199	ATAGAATGAGAAGAGCATGGCTT				5
	novel_mir_2	GCTCACTGCTCTATCTGTCAGA	31	22	10	22	38	12		-1.48931				-1.37191
	novel_mir_20	TTAGAGTAGAAAATAGAGTGATA	218	213	120	217	247	179
	novel_mir_200	AAATTTGAGATGGTTTGGATAA	8	7		6	12
	novel_mir_201	AAGCTGAAACTCAACTGGAGATG				7
	novel_mir_202	CTACTAAAAGTAGAATTCGTCTT				39						-8.45627	-8.45627
	novel_mir_203	GGCGTGCGGGTCAAGCTCTAGTA				11
	novel_mir_204	ATCAGATCATGTGGCAGTTTC				6
	novel_mir_205	GCGTACGAGGAGCCAAGCATG	231	692	398	220	460	238	1.4893
	novel_mir_206	TTTAAAAACATGTTGGAAGCTTA	50	15		30		11	-1.83049	-8.70615	-6.87566	-8.07772	-1.30742	6.7703
	novel_mir_207	ATACTAGATCTAAAATGACAATT				8
	novel_mir_208	TGATTGAGCCGCGTCAATATC	30			22			-7.96919	-7.96919		-7.6303	-7.6303
	novel_mir_209	TATTTAAAGTAGGTTTTGGCATA		14	9	14	17	18	6.7761
	novel_mir_21	CCTGGAAGGAACGTCGATCGACA				6
	novel_mir_210	GGACTGTTGTCTGGCTCGAGG	56	279	126	46	184	88	2.22319	1.31284		1.84903	1.07591
	novel_mir_211	GTAGACGCTGACGCTGCCGCATA				12						-6.75582	-6.75582
	novel_mir_212	TATGATTACGTCAGCAGAAGTCA	9			9	9
	novel_mir_213	CCGTAGGATTTGGATATGGTTTA				122						-10.1016	-10.1016
	novel_mir_214	ATAAAGCTGTGGGAAGATACA		321		141		75	11.2952		-11.2952	-10.3104		9.53972
	novel_mir_215	TGAGACATAAACTTCAAAAGGTA				13						-6.87135	-6.87135
	novel_mir_216	GGAGTGGAATGGGAGATGCTC	17	27	14	24		9				-7.75582	-1.27507
	novel_mir_217	TACGGAATTACCTAATGTGGCTA	14	15	17	13	9	26					1.13999	1.82151
	novel_mir_218	ATGGATGATTCTTGGGATTTA				8
	novel_mir_219	AGATCATCCTGCGGCTTCATT	1881	795	88	1126	719	108	-1.33605	-4.27494	-2.93889		-3.24206	-2.44394
	novel_mir_22	TGATTGAGCCGCGCCAATATC	55			34	21		-8.84367	-8.84367			-8.25833	-7.41219
	novel_mir_220	TACTTTTAGTAGAACGTAATTTA	20	25	14	37	49	33
	novel_mir_221	ACGGAAGCATAAAACAGATCT	13	7		5	8			-6.76275
	novel_mir_222	AGAAGATTGATAACTGTAAAATA		9	14	8	14			7.01257				-6.82718
	novel_mir_223	AGTTACTATATGTAATGGTCGTA	7			7
	novel_mir_224	AACAACCATGATGATCTGGAC				21		20				-7.56316		7.63285
	novel_mir_225	GGGATGACTACGGGTTGCGGACA				10
	novel_mir_226	TTTCAAGCGCGGATCAAAATCTA				9
	novel_mir_227	TTGTGCAAGACTAAGAAGCAA	262			300			-11.0957	-11.0957		-11.3997	-11.3997
	novel_mir_228	TCTTCTTGGGCTCTTGGATCATA				6
	novel_mir_229	GTGGACAGCTTTAGAGTGGAGTA				85						-9.58024	-9.58024
	novel_mir_23	GGAAGTCGTCTGGAAGTCGTCTA	5			18	11	6					-1.44495
	novel_mir_230	TTTGGACAAAAAAGCATTTGATA	5		5	7	11
	novel_mir_231	AAGTAAATTATGGAGTGGGGATA				12						-6.75582	-6.75582
	novel_mir_232	TGCTCATTCTCGTTCTGTCATA	16	42		27	22	12	1.29871	-7.06232	-8.36102		-1.02985
	novel_mir_233	AAGGTTCAATGCAGAGGTTCACA				11
	novel_mir_234	GCAGCACCATTAAGATTCACA	47	166	120	53	293	134	1.72688	1.49522		2.31586	1.47821
	novel_mir_235	AGAACTATTGGAGAAGATGAACA	9			10
	novel_mir_236	GGAATGTTGTCTGGATCGAGG	19	355	95	21	173	69	4.13015	2.46482	-1.66533	2.89136	1.85628	-1.03508
	novel_mir_237	AGATTTTGCGGTTGGTAGCGGTT	80			63		73	-9.38422	-9.38422		-9.14815		9.50072
	novel_mir_238	CGAAGATGGTTGTTGTTTTGATA			14	6	12	7		7.01257	7.01257
	novel_mir_239	TTAGCGGAATATAAGAATCGGTT		255	112	150	209	191	10.9631	10.0126
	novel_mir_24	AGAGTATATTGGTCTGAGATTTA				5
	novel_mir_240	TTGGTAGTAATGCGTGTTCCCG	19			16	6		-7.31025	-7.31025		-1.56587	-7.17083
	novel_mir_241	AAGCAACCGTCTTTCGTCGTTCA	57		61	46	53	58	-8.89518		9.13594
	novel_mir_242	TTCAGTATATAGAGCATTTACCA				7
	novel_mir_243	GGGTCGATATGAGAACACATG		25	16	28	19	6	7.61257	7.20526			-2.08241	-1.37203
	novel_mir_244	GGAGGCAGCGGTTGATCGATC	13	30		8	9		1.11285	-6.76275	-7.8756
	novel_mir_245	TACGGAAGTTTTGAAGATAATTA	39	43	43	51	66	67
	novel_mir_246	TGTACCAGTAGAGTGATCCGT	51	54		40	64	13		-8.73471	-8.72363		-1.48144	-2.00856
	novel_mir_247	AGGGCGGGTATATTTTTGTTTTA	55		130	48	74		-8.84367	1.38391	10.2276		-8.75582	-9.22935
	novel_mir_248	AATAGGCCCGTCAGAGATTGCA				6
	novel_mir_249	TGTTAATCGGTTTCGCAGGGC	8	16	10	12	49	20				1.87877		-1.00174
	novel_mir_25	GAGAAATATTGTAGATTTGGCTT				18						-7.34074	-7.34074
	novel_mir_250	ATATAACACTGTAGGTATATTTA				8
	novel_mir_251	GGCAAGTTGCCCTTGGCTAT				21						-7.56316	-7.56316
	novel_mir_252	ACTCTGATCATCGGGCTCGGA	34	90	48	33	45	37	1.31083
	novel_mir_253	TGGTAGAACGACCGCATGATC	85	194	197	107	363	176	1.09694	1.35557		1.6114
	novel_mir_254	CTACGTAGCGACCGAGCGGGACA				11
	novel_mir_255	TCTGTTGATGTATGAATTGGCCG	6	19	9	12	12	11	1.56933
	novel_mir_256	TCAGATTGTTGTAGGCGGAGTCA	9		6	13		5				-6.87135
	novel_mir_257	GGTCCTAGATCCGGCGATAGATA				6
	novel_mir_258	CGGATTTGAGATAGAAAGAAGAA				9	9
	novel_mir_259	GATGAAGGGACGATCATTCGG	11	57	23	10	25	20	2.27993	1.20713	-1.07281	1.17096	1.14004
	novel_mir_26	TTGAAGCGATTTGTAGCGGTTTA	1652	1448	1293	1860	1601	1673
	novel_mir_260	TTTTGAAACGGATGGAGTATTTA				9
	novel_mir_261	GATGATTAATCATCTGTAGGACA				6
	novel_mir_262	TCTGACCGAGCTTCCGACCGATA			5	20	11	8					-1.18193
	novel_mir_263	AAGAACGGAGAAAGTATGTAATA				8
	novel_mir_264	CCTACGGGCGGGATATATTTTTA				9		15						7.21781
	novel_mir_265	CGGGGCAATGAACATTCGGCG	208	1176	964	112	554	779	2.40566	2.35536		2.15542	2.93817
	novel_mir_266	CCTTCCCGTGGACTGTTTGGGTG	27	23	36	36	49	25
	novel_mir_267	TGGGATTTGGAGTGCATAATTTA	6
	novel_mir_268	ATACTAGAGCTTGACCCGCGC	9	5	7
	novel_mir_269	TGAATATCCGGAGAGAGGGTCTA	8
	novel_mir_27	GTTTAAAGTGCGAGAATGTGACA				39		59				-8.45627		9.19355
	novel_mir_270	TGTTATGAGTGGGTAGAATGGTT	12						-6.64731	-6.64731
	novel_mir_271	TGAACTGGTTTAGAGATGATTTA	5
	novel_mir_272	CGGTTGTGGTTTGATAGAGGCTT	10
	novel_mir_273	AATGACGAAAGTGGATTAGGTTT	23						-7.58586	-7.58586
	novel_mir_274	GCAGGAAAGAAAAATAGTAGTTG	18						-7.23218	-7.23218
	novel_mir_275	TTAGAGCATCTGCATTGAAGGTT	29		39		22		-7.92029		8.49061	7.4793		-7.4793
	novel_mir_276	TACGGCGAGTGGTTTCATCAGC	8
	novel_mir_277	TTCTTTGGAACATCGTAATGCTA	9					15					7.21781	7.21781
	novel_mir_278	GGCAGTCTCCTTGGCTATT	104						-9.76273	-9.76273
	novel_mir_279	TGAAACGGAGGGAGTACATTTTA	21	28	31		25	26				7.66377	8.01134
	novel_mir_28	ATTATAGAGTGGAAAATGGAGTA				10	9
	novel_mir_280	CGGGTTTGTAGTCATATCCACTA	8		6
	novel_mir_281	TGTTTTAGATTTTTTGGGTGATA	5
	novel_mir_282	CAAAACAAAGTATCGGAGTCTTA	16						-7.06232	-7.06232
	novel_mir_283	GATCATGTTCGCAGTTTCACC	6
	novel_mir_284	ATGTACGTATATTTTCTTGATCA	5
	novel_mir_285	TGAAGATGTAGACGTTCTTTTCA	8	15	16		15					6.92683		-6.92683
	novel_mir_286	GCGTTTGCGGTTGCGGGTGGTTA	16		19		16		-7.06232		7.45311	7.01992		-7.01992
	novel_mir_287	TCTTAATTGGATTCTCGGTTTTA	5
	novel_mir_288	GCTTACTCTCTCTCTGTCACC	108	59	9		37	6		-3.44198	-2.47616	8.22935		-2.33356
	novel_mir_289	TTTGAGAATATGTGGGCAGAGTA	7
	novel_mir_29	TGGAGATTAGGTATGTGTCTTTA				6
	novel_mir_290	AGGGAGAAAGATGCGACTGAGC	5
	novel_mir_291	ACGGAGGGTGACATACATTAACA	23						-7.58586	-7.58586
	novel_mir_292	TGGAGGCAGCGGTTCATCGATC	95	163			117			-9.63216	-10.3174	9.89025		-9.89025
	novel_mir_293	TGTTTTTAATAGACTCGGATTTA	8		13						6.90569
	novel_mir_294	GGTGGGGTTTTAGAATTAGGGTT	6
	novel_mir_295	CCAGTAGGAGTGAGAGCTGGCTA	14						-6.86962	-6.86962
	novel_mir_296	TTTATGAAAGATTGGGGTTGACA	9
	novel_mir_297	AATTGTAACTGGTTTAGGACTTA	20						-7.38422	-7.38422
	novel_mir_298	AATGACGAAAGGGGATTAGGTTT	9
	novel_mir_299	AATAAGAGATATAAGAGACGT	15						-6.96924	-6.96924
	novel_mir_3	AATGGTCATGTGGTGTACGGTTA				5
	novel_mir_30	TTGAGCCGTGCCAATATCACG				7
	novel_mir_300	TAAGAAAAGTTAAGAACCGTCTA	9
	novel_mir_301	TCGGAATTCGGCGTGTTTTCTTA	142	199	192		213	229				10.7546	11.1501
	novel_mir_302	TATGGAGCGGTGATTCAGGCAGC	6
	novel_mir_303	TTGCGCGAGATGAACATTATATA	118						-9.94495	-9.94495
	novel_mir_304	ATCTGCCGACTCATCCATCCA	133	463	38		195	75	1.70601	-1.66443	-3.37044	10.6272	9.53972	-1.0875
	novel_mir_305	TTGGACGTGTCTAGATTGGCTTA	10
	novel_mir_306	AGTCGGCAAAGGTACAAACAA	22		7			9	-7.52176	-1.50919
	novel_mir_307	TGTATACGTAGTTGTGGAGGCCA	9
	novel_mir_308	CTTTTAAGTAGGGTTCTTAGGTA	7
	novel_mir_309	CGGCAACCAAACGAACAGGGCTA	14		14		15	34	-6.86962		7.01257	6.92683	8.39836	1.47153
	novel_mir_31	CTAGAACTCGGATCACTCGGCTA				24						-7.75582	-7.75582
	novel_mir_310	TAAGATTTGGATATGGTTTGGTA	7
	novel_mir_311	ATTCGGCAAAGGTACAAACAA	5	21			17	13	1.97667		-7.36107	7.10737	7.01134
	novel_mir_312	AGAGTTGGACACGGGATTTAA	6
	novel_mir_313	ATTGCGGAGTCCTTAGGTAGTTA	12				13		-6.64731	-6.64731		6.72028		-6.72028
	novel_mir_314	ACTGACAGAAAGAGAGGTGAGCA	12	9			9	7		-6.64731
	novel_mir_315	AGATACAACTAATGAGCTCGGAT	19						-7.31025	-7.31025
	novel_mir_316	ATGATTTTGTGGTTTGTGTTTTA	5
	novel_mir_317	TGAAGATCGATTGTAGGCGGTTG	6
	novel_mir_318	GCTTTGAAATCGCGGATCAAAAT	6
	novel_mir_319	CCGCGTATCGATCGAGCTTGG	12						-6.64731	-6.64731
	novel_mir_32	TTCGGTAGGATGTCGCGACGTTA	11		6	15						-7.07778	-7.07778
	novel_mir_320	ATGAAAAGCTTGGGGTCTGCA	12	34	13				1.40889		-1.15052
	novel_mir_321	ATTGCGGAGTCCTTAGATAGATA	19						-7.31025	-7.31025
	novel_mir_322	GGAATGTTGTTTGGCTCGAAG	182		129		235	101	-10.5701		10.2164	10.8964	9.96911
	novel_mir_323	AGCTGGATTCGTCGGGAGCCA	33	45			58			-8.10669	-8.46058	8.87787		-8.87787
	novel_mir_324	GTGATGACACGTGGATACAA	14						-6.86962	-6.86962
	novel_mir_325	TCTGACCTAAGGAATGGACGATA	10
	novel_mir_326	TTTGTTCATGACTGCATTTTCTA	41	38			64			-8.41983	-8.21665	9.0199		-9.0199
	novel_mir_327	GCTCACTGCTCTTTCTGTCAGA	46	17			15		-1.52971	-8.58586	-7.05615	6.92683		-6.92683
	novel_mir_328	TGTGTAAGCAGATTGTGGATACA	7
	novel_mir_329	ATCTGCCGACTCATTCATCCA	158	11					-3.93797	-10.3661
	novel_mir_33	TTTGCGGTTGGTAGCGGTTGTTA				133						-10.2261	-10.2261
	novel_mir_330	TCTAAGGTCTGCAGAAGTGTGTA	6
	novel_mir_331	ATATTTAGATGGACTAACCTAT	6
	novel_mir_332	AGGCTTAAGTTTGTATTCAGTTT	15						-6.96924	-6.96924
	novel_mir_333	TGACGGTTTTTGGCATATCTCTA	8		9
	novel_mir_334	GGGTCTGATTGGTAATGGCTG	8
	novel_mir_335	TGATTTATCTTCTGCATTACTCA	9
	novel_mir_336	ATAGAGTGAACTATTGGAGC	7
	novel_mir_337	ACGGAGCATATGAAGTTTTACTA	8	6
	novel_mir_338	TGGATGGTTGAGATTAAAGGATA	5
	novel_mir_339	TCTTTGGTTGTTGGTCTAAGGCA	8
	novel_mir_34	AAATAGGGCTGTTCAATATGGTA				9		8
	novel_mir_340	TTGGTATACAGTGGATCGGAT	6
	novel_mir_341	CATGTGAACGATAAAAGACGATT	9
	novel_mir_342	TCAGAGCACTCAGTGGACTAATT	62						-9.0165	-9.0165
	novel_mir_343	TCATGAGTTAAGAATCCTGGCTA	6
	novel_mir_344	GCGGCGTCAGACGCAGCTTCCTA	6
	novel_mir_345	AAAGGGCTGTTCGTTTGGTTG	12	28	61		36	51	1.12879	2.48863	1.35984	8.18982	8.98334
	novel_mir_346	CCGCACATGCAGACATAATTCTT	10
	novel_mir_347	TTGCACGGGATGAATATTATATA	12	17			15	23		-6.64731	-7.05615	6.92683	7.83447
	novel_mir_348	CTTACATGGAAGTCGTCTGGATA	10
	novel_mir_349	TCAGTAATAAATGTGATTGTCCA	15						-6.96924	-6.96924
	novel_mir_35	ATCGGAGTAATCGTTGAGACTTA	15			12		9	-6.96924	-6.96924		-6.75582
	novel_mir_350	TGAAAGATTGTGTATATTTGTTA	37				35	31	-8.27174	-8.27174		8.14919	8.2651
	novel_mir_351	CTGGTAATCACTGTGAAGGCCG	9
	novel_mir_352	GATGATGCTTGGGATTTATTT	7
	novel_mir_353	TGAGAAACATGAGACCGAAGATA	7	7
	novel_mir_354	ATACTGATACCCTTAATGAATTA	7		12			5			6.79012
	novel_mir_355	TTTAAAATATGTAGTAGGTGGTA	9
	novel_mir_356	TGGATATAGTAGATGAATGCATA	7
	novel_mir_357	GGCAGTCTCCTCGGCTATT	145	20					-2.95155	-10.2422	-7.29066
	novel_mir_358	CGATATTGGTACGGTTGAATCGA	9
	novel_mir_359	AGAGGGTGGCAGATGTTAACGA	6					7
	novel_mir_36	ATTAAGTGAATGATCCTCTTTTA	6			10
	novel_mir_360	AAGCTGAGTCTTATGTTCGTC	5	9			9
	novel_mir_361	TCTGGATGAGTTCGGTTTTGATG	5
	novel_mir_362	GTTTAAAGTTGAGGGGTGGGGTA	6
	novel_mir_363	TACGGAATTGTCTAATGTGGCTA	20		41				-7.38422	1.17855	8.56278
	novel_mir_364	AATGGCTTAGAAATACATAAATA	13						-6.76275	-6.76275
	novel_mir_365	ACGGAGGGTGACATACGTTAACA	30						-7.96919	-7.96919
	novel_mir_366	TTTCGTTCTTGTGGGAAGCAT	46	8					-2.61708	-8.58586
	novel_mir_367	TTGGAGGAAAAAATGGTGTTTTA	7
	novel_mir_368	ACAAAATAGGTAGAAATCAGGTA	9
	novel_mir_369	TTAAGAATTCAAGTCAGACGTTA	9					7
	novel_mir_37	CCTATGCATTGGGGTCTCTTTTA	57			60			-8.89518	-8.89518		-9.07775	-9.07775
	novel_mir_370	CTTGCATATCTTAGGAGCTTT	310		381		455	444	-11.3384		11.7789	11.8496	12.1053
	novel_mir_371	ATGGAAGTGTAAATAAGTTAGAA	30						-7.96919	-7.96919
	novel_mir_372	AATGGATTTTTGGGTTTTCGGTT	5
	novel_mir_373	TGGCGATGACGAAGAAAAAA	21					16	-7.45459	-7.45459			7.31089	7.31089
	novel_mir_374	ATAGAGTGAAATATAGAGGAA	19	14	9		19					7.26782		-7.26782
	novel_mir_375	TAGGGTTTAGTATTTAGAAGGTA	6		5		8	6
	novel_mir_376	AGATGACACGTCAGCACTTTTTA	11	10
	novel_mir_377	CGCGTAGCGCGGACACGATCCTA	5					5
	novel_mir_378	TAAAAATAAAAATCGACCCGGTA	6
	novel_mir_379	TTGGTGAAAATTGTAAGAGCATA	10
	novel_mir_38	TGATCACAAGTAACAAGAACACA				5
	novel_mir_380	AAGGCTATTATCAAACCGGCG	6		9		14	21				6.82718	7.70321
	novel_mir_381	TGGCAACATCACAATCGGATTTA	17						-7.14975	-7.14975
	novel_mir_382	AAGAGATCTGCAGCATGGCGC	36	53						-8.23223	-8.69665
	novel_mir_383	AGCATGCAGATTTGATAGAGCTT	8
	novel_mir_384	TTTCATGTAAGTCGTCTAGGATA	7
	novel_mir_385	GCAGATTTGTTTTCCGGACTTCA	9		15		15				7.11207	6.92683		-6.92683
	novel_mir_386	AGGAGTATGTGTTAAGGATTCA	5
	novel_mir_387	AGAATGATGTCAAGTGGAGTCCA	11
	novel_mir_388	CGAACCCGGGTTATTGAGATATA	10		10		13	14				6.72028	7.11821
	novel_mir_389	CTGGAAGACTCACAGAAGACTTA	29						-7.92029	-7.92029
	novel_mir_39	AGAGACGTCTCTTAGTTTTCTTA	14	18		16	14			-6.86962	-7.13863		-7.17083	-6.82718
	novel_mir_390	GAAGTGACTCTGTTCGTTCGGTG	6
	novel_mir_391	ATATATAGAGATTTTTGTTACTA	8
	novel_mir_392	GTTTGAAAACATGAATAGCAGTA	7				7
	novel_mir_393	GAGAAGACTCTGTCAGAAGACTT	11
	novel_mir_394	TTAGTGTTTTGCTGATGACGTTA	9	6
	novel_mir_395	AGAAGTTTGTGTTGTTTCTGG	14						-6.86962	-6.86962
	novel_mir_396	TGGATATTTTTGGTTCTCGGGTA	10		22					1.2804	7.66463
	novel_mir_397	AGAACCGGTTCTTAACTTTAACA	13						-6.76275	-6.76275
	novel_mir_398	TCTTCAAATTAGGTGGTAGAAGT	9
	novel_mir_399	ACAGTATAGAACCAGAGAGAC	209						-10.7697	-10.7697
	novel_mir_4	GCGTACAGAGTAGTCAAGCATA	1520	487	54	1711	401	76	-1.73565	-4.67207	-2.93641	-2.24413	-4.35266	-2.10853
	novel_mir_40	TTGAACCCAAGTGGCAGTAGTTA				10
	novel_mir_400	ATATATTTAGATGAACCAACAT	8
	novel_mir_401	TAAGAGGGTGAATGTTGGAGATA	6	9	6			6
	novel_mir_402	ATTCGGGTTATATCAGATCGGTT	8					9
	novel_mir_403	AAAGCTTGCTAGATAGGGCTG	5				17					7.10737		-7.10737
	novel_mir_404	TATTGTTATGAGTTGGAAGAAGG	11
	novel_mir_405	TGCCGGGACCGGTAGTTAGGAT	7
	novel_mir_406	GTACACAGTCGCACAATCTATTA	5
	novel_mir_407	TTAGAGTTTAGAGTTGAGGGGTA	7
	novel_mir_408	TCTGGATTTGTGGTTTACGGATA	9
	novel_mir_409	ATGGAGTGAGGTTGGAGATGC	49				19	21	-8.67701	-8.67701		7.26782	7.70321
	novel_mir_41	GATTTTATATTGTTCGTCTGTTA				9
	novel_mir_410	TAGAGTTAAGGGGTGGAGTTTTA	9
	novel_mir_411	TCTGACCAATAGTATTTGAGATA	9	5	5		9	10
	novel_mir_412	ATCTTTTGTAGTAACTGATGGTG	13						-6.76275	-6.76275
	novel_mir_413	AAATCAGGTAGATAGTTGGGATT	12	12	6
	novel_mir_414	CCTTGGGCCGGTTTTATTCAATA	10
	novel_mir_415	CTCTAATGAGTAGAATAATGGTA	10
	novel_mir_416	TGAGTCTGTTTAAGTTGATGACA	15		18		17	18	-6.96924		7.37513	7.10737	7.48083
	novel_mir_417	GGAGCATCATCAAGATTCACA	8				6
	novel_mir_418	TGAGAACGGCTTTAGGTTTTACA	8
	novel_mir_419	AACAAGCGGGGATAGCTCAGT	5	23	17		25	18	2.10786	1.90829		7.66377	7.48083
	novel_mir_42	TCTGGGCGAAGAGCAGGATTCTG				16						-7.17083	-7.17083
	novel_mir_420	ATGGGTTGGAGATGGTCTTAG	61		54				-8.99302		8.96009
	novel_mir_421	AGAGATGTTCTTACTGCTAGATA	13	30			31		1.11285	-6.76275	-7.8756	7.97407		-7.97407
	novel_mir_422	GTTCATTAAAGATCGTTCATATA	30		41				-7.96919		8.56278
	novel_mir_423	AGAAGACTTCGGGAAAACTTTCA	6
	novel_mir_424	TATATGGAATAGAACATTCGGTA	6
	novel_mir_425	ACAAGAAGACCATGAATGACCTA	16						-7.06232	-7.06232
	novel_mir_426	TAAAGGGGAGAATGTTGGAGATA	8
	novel_mir_427	GGCAAGTTGCCCTTGGCTATA	15						-6.96924	-6.96924
	novel_mir_428	ATTCATTCATAGGCGGAGGAG	9
	novel_mir_429	AGGCTCGGTCGCTACGTAGCG	6					22					7.77037	7.77037
	novel_mir_43	AAATGGAGTAATGGCTAGGATTA				11		6
	novel_mir_430	TATTTTAAGTAGGTTTGGACATA	6
	novel_mir_431	TTTGAGGGTTTGAAGTGTGAGTT	9
	novel_mir_432	AAGTAAGTCTTCTGGTGTAGCTA	10	10
	novel_mir_433	TCTTTGGGAGGAGTGATCGAAC	7	33			21		2.1435		-8.01313	7.41219		-7.41219
	novel_mir_434	TCTGCAGAGCAATTATAAAGACA	42						-8.45463	-8.45463
	novel_mir_435	AGCACACACAGGACGTCCATG	6
	novel_mir_436	AAGGTGAGAGGTGGATGTATATA	9
	novel_mir_437	TGTTATAATTTGATTGGTCGATA	10		14			8			7.01257
	novel_mir_438	TCGGAATTAGCCGACGGAATT	5
	novel_mir_439	ACCGAAGATGATTGTTGTTGTTA	14		11		15	12	-6.86962		6.66463	6.92683	6.89591
	novel_mir_44	CTTGTCATGTGGGAAAGTTGTTA	62	79	112	95	101	120
	novel_mir_440	TCATGGATATGATGATGACGAT		6
	novel_mir_441	ATAACTTGGTTTTGCTCCTAC		8	5
	novel_mir_442	TCTTTTGGTTTGTAGTTAGGGTT		7
	novel_mir_443	TAATAGGTAAAAGGACACTAATA		24					7.55367		-7.55367
	novel_mir_444	ACTCTCCAGCTTCGTCGTCTC		61	24				8.89945	7.79019	-1.10926
	novel_mir_445	AAGTGAAACTGTGAAGAAAGGTA		12			10
	novel_mir_446	TTTTATTTAAAAGACGGTTCTTA		11				19					7.5588	7.5588
	novel_mir_447	GATGCGAAGAGAGGTATGAACA		12
	novel_mir_448	CTCTCTGTACTTTCTTGGCATC		14					6.7761		-6.7761
	novel_mir_449	AGCGGTTGTCGGCGGTTTGCAT		9
	novel_mir_45	AGCTTTTGCGGTTGGTAACGGTT		10		14		12				-6.9782		6.89591
	novel_mir_450	TCTGGACCGGGTTTGAGTATTTA		5
	novel_mir_451	GGTGGAGACTGATCTGACGGCCA		7
	novel_mir_452	GTAACTGCGGGATACATATAATA		10
	novel_mir_453	TCAACTCGGTGACTCGGTTAA		23				26	7.49225		-7.49225		8.01134	8.01134
	novel_mir_454	CGGCTGGGAGAGAAAATAGGGA		16			7		6.96867		-6.96867
	novel_mir_455	TTTGCATACGTTTTCTGGGAATA		5
	novel_mir_456	TTTCGGTGTGTGGTATATAAAAG		7
	novel_mir_457	AAGGGATAAACTTTTGAAGGCTA		10	7
	novel_mir_458	AAAAGCTGCTATTTTTGGAAA		6
	novel_mir_459	ACAGATGTGTGTTAGGTTCGA		5
	novel_mir_46	TTTGAATGGTTGTTGGTTATTTA				10
	novel_mir_460	GGCAGTCTCCTTGGCTATCC		10	5
	novel_mir_461	GATAGGAAGAGAAAGTAGGAGAA		48					8.55367		-8.55367
	novel_mir_462	GCAGCATCATCAAGATTCACA		7
	novel_mir_463	ACCTCATGGGTTCGATCAAGGC		40	89		21	69	8.29066	9.68094	1.39028	7.41219	9.41943	2.00724
	novel_mir_464	TCCGTTACTGTGCATACATATTA		6
	novel_mir_465	TAGGATTGATATAAACCGGTT		16					6.96867		-6.96867
	novel_mir_466	ATGGACCTACAGTGGATACGTT		17					7.05615		-7.05615
	novel_mir_467	CCTCCCGGCCATACATATAGG		10
	novel_mir_468	AGAGACGACGAATTTATTGAC		11
	novel_mir_469	TATGGAGCGGTGATTCAGGCA		16			7	29	6.96867		-6.96867		8.16887	2.34156
	novel_mir_47	GGCAGTCTCCTTGGCTATC	142			174		7	-10.212	-10.212		-10.6138	-4.49548
	novel_mir_470	ATACAAAAAGTAGTACATTGACA		5
	novel_mir_471	GATCATGTTCGTAGTTTCACC		20			10		7.29066		-7.29066
	novel_mir_472	AATGAATGATGCGGTAAACAAAT		9				14					7.11821	7.11821
	novel_mir_473	CAGACGGTTGTATCAGTGTGTCA		12
	novel_mir_474	AACGAACAGGGCCTATATATATA		11
	novel_mir_475	ATATGGTTAGGTGTATAGGTATA		18					7.13863		-7.13863
	novel_mir_476	ATACTAGATCTTGACCCGCGC		13					6.66917		-6.66917
	novel_mir_477	AAGCTGAGGTGTCATGTTCTGTA		16					6.96867		-6.96867
	novel_mir_478	TAGTGATTAGTGTTTTGGGTTTA		8
	novel_mir_479	TGAATCTGTTTTGTTTGCTGACA		7
	novel_mir_48	AGGATTTGGTTCTGATTTGGATA				18						-7.34074	-7.34074
	novel_mir_480	TATTTTCTCGGTTCGGTTTGGTT		11
	novel_mir_481	AAGCGTAGGGTCCCTTAACTT		21					7.36107		-7.36107
	novel_mir_482	GACACAGAGGAAGGATTGAGA		6
	novel_mir_483	ATGAAGAATGTGTGCCTCCAGCA		28					7.7761		-7.7761
	novel_mir_484	GGGACCGGTAGTTAGGATAGCA		6
	novel_mir_485	AAAGGAAAGTTAGAAGACTTCTA		7
	novel_mir_486	GCAGACGCGCGGATCAAAGTCTA		6
	novel_mir_487	AAGAGCGTCTGTAGTCCAACGG		5			9
	novel_mir_488	TAACATATGTTACTCTCCGTCTA		6
	novel_mir_489	ATGGAGTGGGAAATGGAGTAAT		52					8.66917		-8.66917
	novel_mir_49	GGAATGTTGTCTGGCACGAGG		97	32	76	67	25	9.56864	8.20521	-1.36343		-1.464	-1.1312
	novel_mir_490	GCATCATCTTCAAGATTCAGA		7	52			41		8.90566	3.12955		8.66846	8.66846
	novel_mir_491	AAGAAATAGGTAGGGGTGGAAAT		5
	novel_mir_492	TGAGAATCTAGGCATGTTCTT		11			10	6
	novel_mir_493	TGAGCATTGAGCTTTGGAGATCA		5
	novel_mir_494	AGAAAGTTGTGACTATTCGGATA		22					7.42819		-7.42819
	novel_mir_495	TAGGCTTAAGTTTGTATTCAGTT		28					7.7761		-7.7761
	novel_mir_496	TTTGACATGAATGGAATGGAATA		10	17			11		7.29269			6.7703	6.7703
	novel_mir_497	CCACGTGACTTTGTAGTTTGGTA		13					6.66917		-6.66917
	novel_mir_498	ATACTTAGTACTCGGCTTGGCTT		15	17				6.87566	7.29269
	novel_mir_499	TCTGGGTCTAGATGAGTTTGGTT		7
	novel_mir_5	TTTCAAGTTCGGGTTTTCGGTTA				11
	novel_mir_50	GCAGCACCATCAAGATTCACA	7	878	292	7	328	175	6.87718	5.52541	-1.35176	5.39925	4.78392
	novel_mir_500	GTTATTCCGACGACATACCGACA		85					9.37812		-9.37812
	novel_mir_501	AATTGTTTGATCGTCTTTCTC		9
	novel_mir_502	TGGTAGACAGAAGAGAGATTTTA		5
	novel_mir_503	ATACATTCATGTAGCTAGTTTTA		6
	novel_mir_504	TTTGAAATCAAAGACGGAGCATA		6
	novel_mir_505	ACGGGACATACAGATATTTTTTA		9
	novel_mir_506	AGGAGACAAGAAACAGAATGCAA		20			7		7.29066		-7.29066
	novel_mir_507	TTCGGGAACAGAGAGAGAGTATA		8	9
	novel_mir_508	ATTCATGTGGGGATTGTTGGA		8
	novel_mir_509	TGGACCAGGTTCGCTTTGGTAA		55					8.75007		-8.75007
	novel_mir_51	AGAACGAGTCAGCTCTGGTGGTA	24			38			-7.64724	-7.64724		-8.41878	-8.41878
	novel_mir_510	AGGGATCTTCTCAGGAACGGT		349			465	211	11.4158		-11.4158	11.881	11.032
	novel_mir_511	GCTGATTGGCTGGATCCCTC		13					6.66917		-6.66917
	novel_mir_512	AAAGAAACGGTCTAGCTCAAAT		5
	novel_mir_513	TTTGGGTTTCAGGTAGATTTTCA		13					6.66917		-6.66917
	novel_mir_514	AGAGCTTTGGGACAGACTGTA		18			19		7.13863		-7.13863	7.26782		-7.26782
	novel_mir_515	GCGGATGTTTGATTTACGGTATA		14			10	38	6.7761		-6.7761		8.55884	2.21703
	novel_mir_516	AGAGAGTTTGTGAGTTTGTGAG		15					6.87566		-6.87566
	novel_mir_517	TTTGGTTTCAAGCACATCTGCAA		5
	novel_mir_518	TTAGCGTAATTTAAGAACCGGTT		11	16			16		7.20526			7.31089	7.31089
	novel_mir_519	TCATGGTACATGAGCATCGTTCA		10	13					6.90569
	novel_mir_52	ATATGTAGAGATTTTTGTTACTA	144	159	142	230	160	170
	novel_mir_520	ATTGATTGTTAATCAAGGGCGTA		6
	novel_mir_521	TGACAAGACTCTACGACATCA		5
	novel_mir_522	TTTATCTGAGACTCGATCGGCTA		6
	novel_mir_523	AGGAGGGAAGGTGGTGAGCTG		6
	novel_mir_524	AGTGAACCATTAGAGCAAATTCA		9
	novel_mir_525	AGCTTGGAGCGACTTGTCGGA		10	12					6.79012
	novel_mir_526	TATTTTGTGTTGTGGTGGTGGTA		9
	novel_mir_527	ATTTGATTGGTTGTTGGTATTTG		49					8.58342		-8.58342
	novel_mir_528	TGAAGATTGAAGAAGAGACGT		12
	novel_mir_529	AAGGATGAAGTCTTGGGTTCGA		8
	novel_mir_53	TTGCGGACGGTTGCGGGAGGATA	148	81	115	309	129	133				-1.4112	-1.07614
	novel_mir_530	AGTAAACCGTTGGAGATGGTCTA		24					7.55367		-7.55367
	novel_mir_531	AGGCGAGGATGATGAGAAAAGA		10
	novel_mir_532	TATTTGGCTTTTAGTATAGGATA		8			10
	novel_mir_533	TTACAGAGGAAGGAGGAAGAAGA		17	11			9	7.05615	6.66463
	novel_mir_534	TCTGTTGTTTATGTGTAGGGGCA		6
	novel_mir_535	GGGCAAGATCTCTATTGGCAGG		13	21			5	6.66917	7.59753
	novel_mir_536	TTTGCGGCTGTTGGCGTTTTTCA		8
	novel_mir_537	TGGCGACCGAGGTTAACCGACTA		18	22				7.13863	7.66463
	novel_mir_538	AGAACCGGTTCTTAACTTTTTTA		5
	novel_mir_539	ATATCTGTTAGGGTTTCTTCG		5
	novel_mir_54	CTGCTTAGCTGGTTGTTAGTATA			8	6
	novel_mir_540	TGATTGAATTTAGTGACGCGCCA		6
	novel_mir_541	AGAGACGTCTCTTAACTTTTA		7
	novel_mir_542	GTCACTATTTAGGATTGGGCA		11
	novel_mir_543	TTTTGAAACGGAGGGAGTACATA		12
	novel_mir_544	TTTGGTTGCTGTGGTAGACGTC		12
	novel_mir_545	TCTTTGGATTGAAGGGAGCTCT		479					11.8726		-11.8726
	novel_mir_546	ACGGAGGGTGACATATATTAACA		10	11			10		6.66463
	novel_mir_547	AATCGTCTTTCGTCGTTCACATA		9
	novel_mir_548	TGGCGATGACGAAGAAAAAAATG		19	13		17		7.21665	6.90569		7.10737		-7.10737
	novel_mir_549	GTTTAGAAACATGAATAGCAGTA		13	13		10	13	6.66917	6.90569			7.01134
	novel_mir_55	TGCGGTTTGAGCGGTGCGGGATA				140						-10.3001	-10.3001
	novel_mir_550	GTTATTCTATTCCACCTCTTA		13			10	11	6.66917		-6.66917		6.7703
	novel_mir_551	TGGATCCCGCCTTGCATCAAT		6
	novel_mir_552	TCTGCGAAATCGCTGGACGGTTA		6
	novel_mir_553	TAAGCCTCTGAAGAAAGACGT		10
	novel_mir_554	ACGGAGAGAGTATGTTGATGTTG		10
	novel_mir_555	TAAGGATTAATTTGGCACAAACT		11
	novel_mir_556	ATAAAGTGAAATATAGAGTAT		27	12		31	19	7.72363	6.79012		7.97407	7.5588
	novel_mir_557	TGTTAGTGGGAGTTAGATTTATA		10			5	9
	novel_mir_558	AATGGCAGAGCACATAAATATTA		11	15					7.11207
	novel_mir_559	ACAGATGTCCGGAATTTGCAA		11
	novel_mir_56	CGGGCTACGCCCGGATCTGGACA				14						-6.9782	-6.9782
	novel_mir_560	TGACCGAGTAGACCGATAGTC		5465					15.3847		-15.3847
	novel_mir_561	ATACTGTAAAATCTAATTGGTTG		11	9
	novel_mir_562	ATGGAGCATATGAAGTTTTACTA		7
	novel_mir_563	TTGAACAAGAGAATAGATGATCA		6
	novel_mir_564	GAATGCATGGTGTGGGACTGA		5
	novel_mir_565	TGATTTTTACGGATTTTCAGACA		11			12
	novel_mir_566	ATATTCCACTAAAAACTTCGTCA		8
	novel_mir_567	AGAGAGATATAGTTAGAGGAC		29	29		21	22	7.82668	8.06318		7.41219	7.77037
	novel_mir_568	GGCAGTCTCCTCGGCTATTC		19					7.21665		-7.21665
	novel_mir_569	AACATATCGAATCGGATATCC		12
	novel_mir_57	CATGAAAAGTGGTACTATGAATA		11	7	7	8	8
	novel_mir_570	GGAGATGGTCTTGCATATGAATA		10
	novel_mir_571	AGAAGAGAAGGACGAGACATG		9
	novel_mir_572	CAGCGAGAGTAGATATTAGGGTG		9
	novel_mir_573	CCAGATCTGGATCCGTGTATTTA		6
	novel_mir_574	AATTTTGGTTCGGATTTTTGGTT		9
	novel_mir_575	GGAATGTTGTCTGGACCGAGG		74	25		32	19	9.17817	7.84906	-1.32911	8.01987	7.5588
	novel_mir_576	ATATGTGGTGCCAGTGCTCTTCA		5
	novel_mir_577	AACAGAGTAGGGTTCGATAGA		34			12		8.0562		-8.0562
	novel_mir_578	TTGGAAACATGAATGACAGTATA		9
	novel_mir_579	AAGAAGCGTCTGTAGTCCAACGG		16				8	6.96867		-6.96867
	novel_mir_58	TTTATTGTTTTGCTGACGGCG	19	23		19	9			-7.31025	-7.49225	-1.22896	-7.41878
	novel_mir_580	ACAATTAATTTTGGGCTTGGACA		14			17		6.7761		-6.7761	7.10737		-7.10737
	novel_mir_581	AATTAAAACAGACGACTTACATA		11
	novel_mir_582	GTTGTTTGATGGAAGGATGGTTA		10
	novel_mir_583	GATGATACGTGGCTACGAAAACA		15					6.87566		-6.87566
	novel_mir_584	TAAGGAATAAAGTTACGGGGATA		18					7.13863		-7.13863
	novel_mir_585	GATCATGCGGTCGTTCTACCA		6	5		12
	novel_mir_586	ACTTTAGGCAGAAGACTTCAGAA		8
	novel_mir_587	TCGAACTAGGGAAAGGTGTGTC		13					6.66917		-6.66917
	novel_mir_588	TTTAAATTGATTTAGGGTTGG		12
	novel_mir_589	TCTGGTTTGATTAGAATGACG		8
	novel_mir_59	TTAGTGTTTTGCTGACGGCGTTA	16	17	17	17	12	17
	novel_mir_590	AAAGGGATAAGTAGATGGAAG		18			12		7.13863		-7.13863
	novel_mir_591	TCCATAGATAGGCTCAGATGTG		7	18		13			7.37513	1.59902	6.72028		-6.72028
	novel_mir_592	TTTCAGACATTGATTCCGTCGTA		5	7		10
	novel_mir_593	AAGAAGAAATCGTAGCTCAGT		184			156		10.4923		-10.4923	10.3053		-10.3053
	novel_mir_594	TCTTGTTTGATTGGTGCATGGCA		7
	novel_mir_595	AGGCTTGAAGAGACGTATTATTA		10
	novel_mir_596	TCCAACTGGGCAGGGCTTCGCTA		11
	novel_mir_597	ATCCTGGTTTGATTAGAATGACG		19			9	21	7.21665		-7.21665		7.70321	1.51339
	novel_mir_598	TCAAGAGTGGTTGGAAAGATT		433			290		11.7269		-11.7269	11.1998		-11.1998
	novel_mir_599	GGGACGATCGCTCGGTCGCTACA		5	6
	novel_mir_6	AATGAATGATGCGGTAGACAAAT		93	36	63	41		9.50787	8.37513	-1.13275		-9.14815	-8.37743
	novel_mir_60	TTTGGATTGAAGGGAGCTCTA		479		267			11.8726		-11.8726	-11.2316	-11.2316
	novel_mir_600	GTGAACCGTGACTGAGGAAGGTA		8
	novel_mir_601	TTGTTATTGTTAACTGCGGTG					10
	novel_mir_602	GTTTTTTTTTGCAGACGTGGACA					9
	novel_mir_603	TCTGGGTGTAGTGTAATTAGGTA					13					6.72028		-6.72028
	novel_mir_604	TCGTAGAGTTACGGATATCCATA					9
	novel_mir_605	ACATAGTGTAAAGTTGGATGAT					18					7.18982		-7.18982
	novel_mir_606	AGAGACAGTTCTTAATTTTTCTT					5
	novel_mir_607	AAGCTCGGTCGCTACGTAGCA					8	11					6.7703
	novel_mir_608	CAGAAGAGTTGTCATAATCTGA					43					8.44617		-8.44617
	novel_mir_609	ATTGACAGAACCGCTTATGCTTA					16	17				7.01992	7.3984
	novel_mir_61	TACGGAATTGCCTAATATGATTA			13	9	16			6.90569	6.90569			-7.01992
	novel_mir_610	AAAGACGGTTGCTTCCTGACA					14					6.82718		-6.82718
	novel_mir_611	AAGGAACTTCTTTGATACCGGT					8
	novel_mir_612	TTGAATGAAAGAAATGGTTGACA					9
	novel_mir_613	AAGGTCTGGGTAAAGATTGTGTT					5
	novel_mir_614	TCGGACGTTTGTGACGGATTTCC					6
	novel_mir_615	CATGGTACATGGACATCTTTCTA					6
	novel_mir_616	TTAGTGTTTTGCTGAAGACGTTA					5
	novel_mir_617	ATAGAGTCATACATTAGAGCA					13					6.72028		-6.72028
	novel_mir_618	GTGGATTAAATTGTGGTTAGGTA					11
	novel_mir_619	TCTCTATGATTGGATACTTGTTA					8
	novel_mir_62	GGCAAGTTGTCCTGCGGCTAC	144	197	28	140	188			-2.21966	-2.57821		-10.3001	-10.5745
	novel_mir_620	AGTAGTAGAACACGTGCGAAA					12	6
	novel_mir_621	ATAAAATTTTGGGTTTTCGGG					10
	novel_mir_622	ATCTGTAAAGCTCAGGAGGGATA					10
	novel_mir_623	AGAGACGTCTCTTAGATTTTTTA					6	8
	novel_mir_624	ACACATATAGTTTGCAGGGTG			6		6
	novel_mir_625	ACAAGTAGTTTGTCTAGAAAAT					8
	novel_mir_626	TTTAAAAACAGAGGGAGTATTTA					5
	novel_mir_627	GAAATATTGTAGATTTGGGTT					8
	novel_mir_628	TTTTAATGTCGTTGTGGATTTCA					7
	novel_mir_629	AGAGATGTCTGGCTTGCAACA			5		29					7.87787		-7.87787
	novel_mir_63	TGAAGTGGAGTAGAGTATAATG	870	707		923	394			-12.8272	-12.4343	-1.3791	-13.021	-11.6419
	novel_mir_630	TAGAGTGAACTATTGGAGCAAA					10
	novel_mir_631	TTAGGGTTTAGAGTTAAAGGGTA					22					7.4793		-7.4793
	novel_mir_632	GTCATGCGGAAGATTTCTCTTTA					28					7.82725		-7.82725
	novel_mir_633	ACAAGAAGAAATCGTAGCTCA					12
	novel_mir_634	AAGGGAAATAGGGATGTATAGC					8
	novel_mir_635	AACATAGATCTGTTAGGAACATA					11	9
	novel_mir_636	AACAACACTTTGCGGCTGATC					16					7.01992		-7.01992
	novel_mir_637	ATGCGAAGTTTAAGATTGTAATA					6
	novel_mir_638	TCCGAAATCTGGATATTCGTCTA					8	10
	novel_mir_639	TGACCAAGGAACGACGAGAAATA			13		10			6.90569	6.90569
	novel_mir_64	GGGTCGACATGAGAACACATG		45	33	48		16	8.46058	8.24959		-8.75582	-1.44494	7.31089
	novel_mir_640	AACGGGTTTTGTTTGATGTTTTA					7
	novel_mir_641	GGGGGTGATTGGTTGGACTGT					8
	novel_mir_642	ATATTGAAACGGAAGAAGTAGTA					10
	novel_mir_643	TCAATTGGTTAGTCTCGGATATA					10
	novel_mir_644	AAATTGGAAGAATGCGATTAT					8
	novel_mir_645	AAAGAAGATGAATAAGATGGACT					15					6.92683		-6.92683
	novel_mir_646	AAATAAGAGATATAAGAGCTG					10
	novel_mir_647	GTATTTGTTTTAAAGGTCCGGTA			7		11
	novel_mir_648	AAAGAAACGGTCTAGCTCAAA			5		7
	novel_mir_649	AAGGAGGAGATTGTTGGAATAAG					7
	novel_mir_65	AATTGGGAAAATGGAGTGGGA				7
	novel_mir_650	CGCACATGCAGACATAATTCTT					7
	novel_mir_651	AGTGGTTGACTGGCTGGTGGG					6
	novel_mir_652	TTTTATTTGCATCTTGGTCCTTA					7
	novel_mir_653	GCTCACTCTCTATCTGTCACC					34					8.10737		-8.10737
	novel_mir_654	TTTAAATAAAAATCGACACGGTA					13					6.72028		-6.72028
	novel_mir_655	CAACAGTCGACGGGTTCGGAA					94					9.57448		-9.57448
	novel_mir_656	GATGAATATGACGGATTTAGCTA			21		10			7.59753	7.59753
	novel_mir_657	TCGTTTTGAAACAGAGTTGGATA					10
	novel_mir_658	ATGTTAGAATGACACTTATTATA			8		10
	novel_mir_659	TCGGAAGACATAGGATATATCTA					9
	novel_mir_66	ACAACTGCATAATCCACTCTA	5	20		8	10		1.90627		-7.29066
	novel_mir_660	AGGTAAAATATCGTTGTTAGTTA					9
	novel_mir_661	ATATTCTGCTAATAACTCCAC					5
	novel_mir_662	AAGGGAGAAAGATTCATTGCT					9
	novel_mir_663	ATACTAGGATAAGATATGCGC					9
	novel_mir_664	CGGGACTGGCTGTTGGTGGCT					7
	novel_mir_665	GGGGTTATCGAAGGGGCGTTATA					8
	novel_mir_666	AAGAACGGAAGGAGTATTATAT					9
	novel_mir_667	AATACTAGACCTTGATCTGCGC					10
	novel_mir_668	ACTAAAAAAGTTAAGAACCGG					48					8.60485		-8.60485
	novel_mir_669	TCATGTTGTTTGTTGAGAAGGTT					7
	novel_mir_67	TTGCTATAGATGGTTTCTGCT	211	501		308	548	300	1.15399	-10.7834	-11.9374
	novel_mir_670	CGTAGAATATTGTGATGTAGCTA					14					6.82718		-6.82718
	novel_mir_671	TTTTGCGTTTCAACTCGGTCC					10
	novel_mir_672	ACTGTATTATTTATGATTGGTTA					5
	novel_mir_673	CCCGCAACCGCAAACGCTAGCTA					12
	novel_mir_674	GCAGTTAGACATATATCCTCATA					22					7.4793		-7.4793
	novel_mir_675	TCTGAAAGACTTCGATTTAGGCA					6
	novel_mir_676	ATGGGATTCTAAGCTTTACGG					10
	novel_mir_677	TGAGAGCAGACTAGACTCATG					7
	novel_mir_678	ATATACACCAAATTCTCCCAATA					7
	novel_mir_679	TTTGGAAAGCAAAAAACTTCATA					12
	novel_mir_68	TGTGAATGATGCGGGAGATGT			30	227	185	44		8.11207	8.11207		-2.22707	-1.78094
	novel_mir_680	TTCCTTCGGACAATCGGTATTTA					11
	novel_mir_681	ATTGACCAGAAGACTTCCGTGTA					14					6.82718		-6.82718
	novel_mir_682	ATTTTGCCTACTCCTCCCATAC					18					7.18982		-7.18982
	novel_mir_683	TGATCATGATCGTTTTGACACTA					5
	novel_mir_684	TCTGCAGAGCCAAATATTCAAAG					7
	novel_mir_685	AGAATATGTGATCTACGTAAATA					20					7.34181		-7.34181
	novel_mir_686	TACGGAATTTCCTAATGTGGCTA					9
	novel_mir_687	TGGGAGTTTTTAGAATGGGGTTA					8
	novel_mir_688	AGGATAGGCGTGCTGACCGGTCA					19					7.26782		-7.26782
	novel_mir_689	AAGTGTTACATCGATCGTCGT					11
	novel_mir_69	TTACTCTATATTTTACTCTAT		15	12	5	11	13	6.87566	6.79012			1.51852
	novel_mir_690	AAGATATGTACGGTAAATCTTCA					8
	novel_mir_691	AATGAATAAATGGATATGGGCTA					8
	novel_mir_692	GACAATGTCGAGACCTTGGTG					10
	novel_mir_693	CAAGTTGTGGGTTAGTTTTGGTA					12
	novel_mir_694	TTTGGAAAAAGTATGGTAGTTTA					12
	novel_mir_695	ACTAACCAATTGAACCGATGGAT					11
	novel_mir_696	AGAGATTTGAGACAGATTGCA					20					7.34181		-7.34181
	novel_mir_697	AGGATAAGACATGCGCCTTGC					26	24				7.72035	7.89585
	novel_mir_698	ATTTGGATATTGGTTCGGTTTTA					12
	novel_mir_699	CTTGCGCAGGATGAGTTTATATA					5
	novel_mir_7	CACAATTTTTGTGGAACCCTATA				7
	novel_mir_70	TGTTGACGGCGTAAACAATGTTA				9
	novel_mir_700	TGAGGTAGAAGAAAGTTGGTATA					8
	novel_mir_701	TTGATTATCTAGCTCTCTAATCA					6
	novel_mir_702	ATATGATAACATGGGCCGTGCAT			8		21	11				7.41219	6.7703
	novel_mir_703	GAAAAGATGTAACCTCAATTTTA					10
	novel_mir_704	TTTTAAAAATACGGATCTGGA					14					6.82718		-6.82718
	novel_mir_705	AAGTAGACCGGTTGTATTATCTA					6
	novel_mir_706	AAGACAGAAGAAACTCGTAGCTA					7
	novel_mir_707	AAAAGGGAGTAGGTACGTATACT					8
	novel_mir_708	AAAGGATGAGTATATTTTTTGT			6		7
	novel_mir_709	CTGGATGACTTAGTAGAAGAC					13					6.72028		-6.72028
	novel_mir_71	AGCTGCCTCTGGTCTGAGCTA	14	14	8	9	22	18				1.13855	1.14009
	novel_mir_710	CGCGTAGCGCGGACAACGACCTA					7	7
	novel_mir_711	CCAGATCCGCGGTTGAACCGGTA					9
	novel_mir_712	TTAATGAAAATGAAGGTTTGGTT					5
	novel_mir_713	AATCACTTGGAGATTGTCGAACA					6	13					7.01134	1.40638
	novel_mir_714	AGACTGAGCCTCGTTGACGGTG			10
	novel_mir_715	TTATAAGTTGAGGGTTTATAATA			10
	novel_mir_716	TATAGAAATTCGGGTACTCGTTA			10
	novel_mir_717	AGGAGCAGAACCAAGCTATTC			5
	novel_mir_718	TTTGACATAAATGGAATGGAATA			7
	novel_mir_719	TGACATATGTCTTTGATGTGCTA			9
	novel_mir_72	GCGTACAGAGTAGTCAAGCATG	1429	1618	187	1110	1031	311		-2.79098	-2.87662		-1.69553	-1.43805
	novel_mir_720	CCTTAGTCGGTTGGAGTAGGTTA			11					6.66463	6.66463
	novel_mir_721	TACACTAGTTGTGGACATGGACA			18					7.37513	7.37513
	novel_mir_722	TTGTGGTATCGTATTGACTTTTA			8			10
	novel_mir_723	AAAGGAACTCTATTATAGGTATA			11					6.66463	6.66463
	novel_mir_724	AAAAGATGCATATTCTAGATT			7
	novel_mir_725	TCTCTGTACTTTCTTGGCATC			15					7.11207	7.11207
	novel_mir_726	ATAGAGTGGAATATAGAGTAA			126					10.1825	10.1825
	novel_mir_727	ACATAGTGTAAAGTTGGATGATA			9
	novel_mir_728	AAAAGGCCATGTAGGAGATAGTA			5
	novel_mir_729	GATTTAATTGGCTGACGTGGACA			9
	novel_mir_73	TAGGATATTTTGCTGATTTGTCA				16	13	20
	novel_mir_730	TGTGTATCATTGGAGATGGTCTA			10
	novel_mir_731	GACCTCAGGATGCGGATTACC			6
	novel_mir_732	GAAAATGAGATCCTCGGAATATA			18					7.37513	7.37513
	novel_mir_733	ATCAGGCTTAGGATAGCAGTTTA			39					8.49061	8.49061
	novel_mir_734	TGGAGACGTGTATGTGTGAAT			28			20		8.01257	8.01257		7.63285	7.63285
	novel_mir_735	TCCGGAACGCAACAGTAAAAGTC			7
	novel_mir_736	TTAGGCTTTGAAAATGCGGATCA			5
	novel_mir_737	TTCTGAATTATAGAAGCCGTATA			9
	novel_mir_738	ATACGGAAGAGGTACAAAGTT			11			14		6.66463	6.66463		7.11821	7.11821
	novel_mir_739	TTACATTTGATTAGAGGTGGACA			7
	novel_mir_74	TTGGACTGAAGGGAGCTCCCT	159			243	76		-10.3752	-10.3752		-1.82785	-11.0957	-9.26782
	novel_mir_740	ATAGAGTAACACATTGGAGCTAA			5
	novel_mir_741	GGAGGCAGCGGTTCATCGATC			94					9.7598	9.7598
	novel_mir_742	TTGGACAAAGTAGTGTGGGCA			7
	novel_mir_743	AGAACCGGTTCTTAGCTTTTTTT			20			17		7.52716	7.52716		7.3984	7.3984
	novel_mir_744	TGGATGCTGAGGTGGCTTCACCA			26					7.90563	7.90563
	novel_mir_745	TTTGCTTCGTAGAGTAACGGATA			6
	novel_mir_746	GTGTGACCAATAAAATAATGTTA			6
	novel_mir_747	AGATATATATGATATGTTCGGTT			8
	novel_mir_748	TTTATATAGATGTGGATCCTTCA			9
	novel_mir_749	CCGCGGAAACTTGACATTTATCA			5			5
	novel_mir_75	TTTGTTTAAGTTATGTGTCGGTA		9		7		8
	novel_mir_750	CCTATGTCTTGCGCTGTCGGCTA			6
	novel_mir_751	AATCAGAAGAATGCACGATCACA			9
	novel_mir_752	CAACTTAAGGGACACCAATAATG			8
	novel_mir_753	TTTCAAAATATAAGTAGTTTTCA			6
	novel_mir_754	TCGCTCGCGGTTTTGTCGAAA			24					7.79019	7.79019
	novel_mir_755	AGATTTCTGGTGAACTAATATTT			5
	novel_mir_756	AATTAGGAGCAAAGAAGGTGA			19			7		7.45311	7.45311
	novel_mir_757	ATTAGATTGCATATATGAATTCA			9
	novel_mir_758	TCTAAACGGGTTGGAGATTTAAA			9
	novel_mir_759	AGCGGATTGGTTAGTGCGGTG			28					8.01257	8.01257
	novel_mir_76	TGCTCACCTCTCTTTCTGTCAGT	110			97			-9.84365	-9.84365		-9.77076	-9.77076
	novel_mir_760	GTAGATTGTAAGATGCAAGCA			7
	novel_mir_761	TAGAGTGGCAAATAGAGTAATTA			12					6.79012	6.79012
	novel_mir_762	GGTTTCTTGTTGGAGATGGTCTG			14					7.01257	7.01257
	novel_mir_763	AGAATGACACTTATTATGAAACA			8
	novel_mir_764	ATAGGAGATAAAAGCGTGTGATA			13					6.90569	6.90569
	novel_mir_765	GGTTCTTGATCGGAGGTGGCG			7			9
	novel_mir_766	TGAGAGAGCTTGTGGTGATGACA			7
	novel_mir_767	AATCGACGGTGTGAATTTCGGTT			21					7.59753	7.59753
	novel_mir_768	GGAACGTGCTCCGTCGGTATATA			8			10
	novel_mir_769	TTCATGTAAGTCGTCTCAGGTTA			5
	novel_mir_77	TATGAAGTGTAAGAGCATGATTA				6
	novel_mir_770	TCTGTTGAGCTTCAAAAGATGTA			6
	novel_mir_771	GGGTCTCGTAGGATTAGTCGGTT			24			26		7.79019	7.79019		8.01134	8.01134
	novel_mir_772	TCCAGACAACCAGAACAACAC			8
	novel_mir_773	AAAATAGAGTGAGGTTGGAGATA			14					7.01257	7.01257
	novel_mir_774	CCCGGATTCAGATAAGGATAGTA			6
	novel_mir_775	GGCAAGTTGTCCTTCGGCTACA			106					9.93313	9.93313
	novel_mir_776	TACCAAATGTTAGATCTAGATCA			7
	novel_mir_777	AGATATTAGTGCGGTTCAATC			60			42		9.1121	9.1121		8.70321	8.70321
	novel_mir_778	AAACTAGTGGTATTCCGGCGC			13					6.90569	6.90569
	novel_mir_779	GAGGACGAAAACAAGAGTAGA			16					7.20526	7.20526
	novel_mir_78	TGGCCTAGATAGATAGTTTCTTA				8
	novel_mir_780	ATATTAAAATAGTTGGACCACAC			15					7.11207	7.11207
	novel_mir_781	AAGAACATACTGAAGTCGGGATA			9
	novel_mir_782	GAGTATTTTTTGGGTTTTCGGTA			6
	novel_mir_783	TGCTTGGAGGGTGTCGATCGATA			7			6
	novel_mir_784	TGTGACCATGCAGAATAAGTCTA			14					7.01257	7.01257
	novel_mir_785	AGAAGGCCGCATAGTATCTGG			8
	novel_mir_786	TCCGTGCAGATAGATTTTCATTT			12					6.79012	6.79012
	novel_mir_787	AGGCGAGGATGATGAGAAAAG			8
	novel_mir_788	GCGGGGTTCTAAGCTTTACGG			15					7.11207	7.11207
	novel_mir_789	AGTGAGTACTTGCATTCTCAGTA			7			11					6.7703	6.7703
	novel_mir_79	GCAGCATCATTAAGATTCACA	20	63	16	18	59		1.56178		-1.74074	1.56179	-7.34074	-8.90253
	novel_mir_790	TTTCTGATCGTAGAAGACTTATA			6
	novel_mir_791	ATAGTGGGTTTTGTGATTGGCTG			18					7.37513	7.37513
	novel_mir_792	GATCCTCTGAACACTTCATTG			10
	novel_mir_793	TCTTCGACACTACTTAAGACTTA			18					7.37513	7.37513
	novel_mir_794	TTGGTTGCTGTGGTAGACGTC			13					6.90569	6.90569
	novel_mir_795	TGTTTGAGGCGAAGTCATAGTA			16			9		7.20526	7.20526
	novel_mir_796	ATGTATTTATATATTGCCGGATC			10
	novel_mir_797	AATGATTAATAGATTTGGACATA			9
	novel_mir_798	AGATGGTTTATAGATTTTTGATA			5
	novel_mir_799	ATACCCAGACTGAATTTCTTTTG			7
	novel_mir_8	TGAGTCTGTATAAGTTGATGACA		138	149	224	186	177	10.0772	10.4244
	novel_mir_80	AAGCGTGGTGAATCTGTCGGT	938	1455	1306	743	853	1485					1.13907	1.09086
	novel_mir_800	AGGGAGCATATGAAGTTTTACTG			20					7.52716	7.52716
	novel_mir_801	GGCAAGTTGCCCTTCGGCTACA			19					7.45311	7.45311
	novel_mir_802	TCTGAAGAAGTCTGCTAATGTTG			5
	novel_mir_803	CCAGAAGACCAGTTCACACTTTA			17					7.29269	7.29269
	novel_mir_804	TCAGTGGCAGAGATCTGTAAATA			34					8.29269	8.29269
	novel_mir_805	TCTACCGGAAGACTTACATGGAA			5
	novel_mir_806	TGTGACGAATAGAAAGGGTGTTA			10
	novel_mir_807	AAGTGTGAACTGGTCTTCTGGAA			12					6.79012	6.79012
	novel_mir_808	ACCTGAACCGGCTCGGGAGCGA			11					6.66463	6.66463
	novel_mir_809	ATCTAGAATTACATACACATATA			8
	novel_mir_81	TTGCAAGCCAGACATTTCCTTT	43	21	5	16		5	-1.1275	-2.96156	-1.83406	-7.17083	-1.53798
	novel_mir_810	ATATTTGTAGATAGATGAGTATT			36					8.37513	8.37513
	novel_mir_811	TCATGGTGGTTGTGGTATTGATA			104					9.90564	9.90564
	novel_mir_812	ATCGGAGTGAGCGTTAGAGGC			5
	novel_mir_813	ATCTGGAGGCATGGACGTTCGG			9
	novel_mir_814	TGAGCAGCTGGAGTTCATAGAT			128					10.2052	10.2052
	novel_mir_815	GCTCATTCTCGTTCTGTCATA			10
	novel_mir_816	TAATGAAATTTTAGGTCCGGATA			18					7.37513	7.37513
	novel_mir_817	ATTGGTTAAATTGTAGTTAGGTG			62					9.15942	9.15942
	novel_mir_818	AGAAGATTGGTAAAGAATGTCTA			6
	novel_mir_819	TTTGTAGAGTTTATACGACGGTT			10
	novel_mir_82	TATTTTTGTGACTTTTGGCCTTA	79	80	64	100	69	53
	novel_mir_820	TTCATGGGAAGTCTTCTAGCATA			5
	novel_mir_821	ATAGCGACCGGACGGCGTGTATG			6
	novel_mir_822	TTTGAGGATTTGAGGTTGGGTTA			13					6.90569	6.90569
	novel_mir_823	TTTGGAGTCTTTTGAGGTGCATA			5			6
	novel_mir_824	AGATTTATGTGTGTACTCTTTTA			6
	novel_mir_825	GAATAGTGGGGTCATCGGTAATA			8
	novel_mir_826	TGAGGATAAAAGTGGTTAGTGTA			56					9.01257	9.01257
	novel_mir_827	GCGGAGGTGCGGATCAAATTCTA						6
	novel_mir_828	AGAAGACTTCCTGGAAATCGT						7
	novel_mir_829	ATACAAATGATAGTTATCCTCTA						5
	novel_mir_83	TTCGGCAAAGGTACAAACAAC				7
	novel_mir_830	TAGGGTTTTGGAATTAGGGTTTA						8
	novel_mir_831	GGATTTGGATATGGTTAGGCTTA						14					7.11821	7.11821
	novel_mir_832	AATATGAACTTTAGAAGATGTTA						7
	novel_mir_833	AAACTTAGAAATGTGCTATTTTA						7
	novel_mir_834	TACGATCGGTTTCGAAGGTTATA						12					6.89591	6.89591
	novel_mir_835	TTGGTGATTAGTCATTGGACCTA						12					6.89591	6.89591
	novel_mir_836	ATGTAGAGATTTTTGTTACGGTT						8
	novel_mir_837	TGAAACGGACGGAGTATCAATTA						220					11.0923	11.0923
	novel_mir_838	ACTAGTCTCGTTCTGTTTTGGTA						13					7.01134	7.01134
	novel_mir_839	TTGAGTAATAGAATAGTCGT						6
	novel_mir_84	CAGGAACAATACTAACTCATT	891	1028		1111	531			-12.8616	-12.9743	-1.21604	-13.2885	-12.0725
	novel_mir_840	AAACCAGGATGAATCGCGATGTA						11					6.7703	6.7703
	novel_mir_841	TCGGGTCCAGAGAAAAATACGTA						7
	novel_mir_842	TGGGGTTTTAGAATTAGGGTTTA						6
	novel_mir_843	AGAACCGGCTTTTATACTTCTTA						15					7.21781	7.21781
	novel_mir_844	AGTAATGGGCTTATGTTTTTTTT						10
	novel_mir_845	GGCAAGTTGTCCTGCGGCTA						18					7.48083	7.48083
	novel_mir_846	AGAGACGACGAATTTATTGA						11					6.7703	6.7703
	novel_mir_847	ATAGAGATGATGTGGCAGCAGG						9
	novel_mir_848	AGAAGAAAGAGGAGTGCTTAATT						11					6.7703	6.7703
	novel_mir_849	AATCGGAAACGGATACGTGAAAT						9
	novel_mir_85	TCGGTATTTTCCGAGGACTCGG	44	16		44	104	19	-1.55305	-8.52172	-6.96867	1.09003	-1.0715	-2.16153
	novel_mir_850	TGGATCAGCATAGTAGGCCTTTA						8
	novel_mir_851	ATATAGTGAACCATTGGAGCA						13					7.01134	7.01134
	novel_mir_852	TTTAGTATTTAAGGGTCGTGGTA						13					7.01134	7.01134
	novel_mir_853	AGAGACCAAAGATGAAGATGATT						18					7.48083	7.48083
	novel_mir_854	ATTATCATCACAACACTAGA						22					7.77037	7.77037
	novel_mir_855	TGAGTTATGACATGAAGAGGCTG						6
	novel_mir_856	TCTGAAACTGAGGGAGTAATATA						8
	novel_mir_857	AGAGGAAAAAATAAGTATGGATT						8
	novel_mir_858	TACAAGACACATATGACTGGTTA						10
	novel_mir_859	TTAGTATTTGCTTTGATTCGTTA						9
	novel_mir_86	CATACTGCTGTTTTAATAGAATA		10	6	6
	novel_mir_860	ATCTATGATGGCTTACCTCTTTA						14					7.11821	7.11821
	novel_mir_861	ATGATTGTGATCTTAGTGATATT						5
	novel_mir_862	ATAATTGTGGATGTAGAGAGCAT						8
	novel_mir_863	TGAAACGGATGGAATATTATATA						5
	novel_mir_864	AAATTGAAAGATCAGATCGTC						31					8.2651	8.2651
	novel_mir_865	AACTAAGTAGTGGCTCGTAGTAA						6
	novel_mir_866	AAGGGTGTGACTGGTAACCATCA						14					7.11821	7.11821
	novel_mir_867	CGGTCTGTGATGGTACTAGTA						8
	novel_mir_868	GGGTCTGATTGGTAATGGCT						6
	novel_mir_869	TGGACAAATCAGTTTATTGGACA						15					7.21781	7.21781
	novel_mir_87	TATATGATATGCTCGGTTATTTA				12						-6.75582	-6.75582
	novel_mir_870	TGCAACGCACGGACTCATATCTA						7
	novel_mir_871	ATCAGATAATTCGGATACTTTTA						7
	novel_mir_872	AGAGGTTTGGAGCATTTGTC						9
	novel_mir_873	CATGGTACATGGACATCGTTTTA						20					7.63285	7.63285
	novel_mir_874	ATCAGGTTTTTGGTTTTCGGATA						11					6.7703	6.7703
	novel_mir_875	TGTGAACGGAGAGACATGATTTA						5
	novel_mir_876	TACGGAATTACCTAATGTTATTA						5
	novel_mir_877	AGAGCTAAGAAGCTATGACGA						12					6.89591	6.89591
	novel_mir_878	GCGAGACGGACGCTCGGTCGCTA						12					6.89591	6.89591
	novel_mir_879	AGTCCTGGCTGCATAATGTAATA						13					7.01134	7.01134
	novel_mir_88	AATTGAGAAAATGGAGTGGGA	26			15		14	-7.76275	-7.76275		-7.07778		7.11821
	novel_mir_880	GGCGACAGCGTCAATGAGGACAG						8
	novel_mir_881	TGTAAGTCGTCTATATATAATTA						7
	novel_mir_882	ATATGGCAGGTAGAATTGTCGG						8
	novel_mir_883	CAATCCTTAGCTTAAGTCGGATA						11					6.7703	6.7703
	novel_mir_884	CTTCGCGCGGATAATATGTTTTA						6
	novel_mir_885	CTCAAATGACTGCAACAAAAATA						16					7.31089	7.31089
	novel_mir_886	AAGGACGGATATATTTTTTGTTT						10
	novel_mir_887	TTTGGAATTAATTAGGATTGCTA						38					8.55884	8.55884
	novel_mir_888	TCAAAAAGACTCTTATGACCCTA						5
	novel_mir_889	AATAGACAAGTGATGAACCGGTA						12					6.89591	6.89591
	novel_mir_89	ATTTGATTGGTTGTTAACATTTA				6
	novel_mir_890	AAGAATGGAGTGAGTATTTGT						19					7.5588	7.5588
	novel_mir_891	TATGGGTGAACTGGCAAAATC						15					7.21781	7.21781
	novel_mir_892	GAAGACTCTCGGAAGACTTT						6
	novel_mir_893	GAGTGAAATATGAAGTTGGGTTG						12					6.89591	6.89591
	novel_mir_894	TCAGAACCAAACACAGAACAAG						8
	novel_mir_895	CAAAACGGCAGGCAGAAAGTAA						15					7.21781	7.21781
	novel_mir_896	AAGACTCTCTCTTATCTCGTT						5
	novel_mir_897	AATCAACACTGTGGGCTGAGGCA						10
	novel_mir_898	TCTGCCTAGACACTGACTCGCTA						5
	novel_mir_899	AAAAAGTGGACGTGCCGGAGT						20					7.63285	7.63285
	novel_mir_9	TGTGTCAATCAATTAGGTAGTTA	14	15	16	12	27	12				1.01896
	novel_mir_90	AAAGGCAGTATATAGAGCATA				5
	novel_mir_900	AAGTAGATTAAGTGTAGAGTTTA						6
	novel_mir_901	TTGGAAATTTGGATAGTAGATTA						13					7.01134	7.01134
	novel_mir_902	CGAGAATGAAACGAACATGGCTA						17					7.3984	7.3984
	novel_mir_903	CGTCTCTGAAGGTATACATATTA						5
	novel_mir_904	TCATTGAGTGCAGCGTTGATGT						5
	novel_mir_905	AGGAACAGATGTAGTATTAATTA						8
	novel_mir_906	AAGACTCATGGAAGACTTATGTA						8
	novel_mir_907	TCGAACTAGGGAAAGGTGTGT						6
	novel_mir_908	TTAGTTCAGGTCTAGAGAAGATA						7
	novel_mir_909	ACTTACAAGTAAGTCGTCTGA						11					6.7703	6.7703
	novel_mir_91	GTTCGGATCGGTACAGGTATTTA				9
	novel_mir_910	AGAGAAATAAGTTGGTTCATCTA						11					6.7703	6.7703
	novel_mir_911	CGTAGAGAAGCCCATATTCTTTG						5
	novel_mir_912	GTGGGACGGACGCTCGGTCGCTA						5
	novel_mir_92	TCGCTCTGAGAGGATAGCCAC				32						-8.17088	-8.17088
	novel_mir_93	ATACAGAATATCTACCACGCCTA				6
	novel_mir_94	ATCATGCTATCCCTTTCGATT	16	58		15	31	7	1.76439	-7.06232	-8.82671			-1.85575
	novel_mir_95	TTATGATATGATAGTAGGAGA	7	17	17	16	27	33		1.42307			1.18448
	novel_mir_96	CCAGTAGTTCGTTAGGTTTGAC	49	60	31	44	61						-8.6303	-8.95061
	novel_mir_97	AAGCTCGGCGTGTAGGGGGGTTA				19						-7.41878	-7.41878
	novel_mir_98	ACGGTTGTGCGGGTCAATATCTA				6
	novel_mir_99	TATTTTAGATGAGTCGTAATATA				5
	Total number		292	279	287	292	266	266
The genes with Log2 ratio were DEGs in the corresponding comparison. Novel miRNAs shown in bold are ones having miRNA* identified in the study.
