# Supplementary material for: Integrative Analysis of mRNA and miRNA Expression Profiles of the Tuberous Root Development at Seedling Stages in Turnips
Source: PLoS One. 2015 Sep 14;10(9):e0137983. doi: 10.1371/journal.pone.0137983 (PMC4569476; doi:10.1371/journal.pone.0137983)
Supplement: S7 Table — (XLSX) [file pone.0137983.s010.xlsx]

## Sheet: Sheet1
Table S7 Bra-miRNAs identified in each small RNA libraries.
Name	Count
	ES1	CSS1	RTS1	ES2	CSS2	RTS2
Bra-miR1140	1047	2943	1076	912	1981	1406
Bra-miR157a	728766	84400	16239	682649	110152	9459
Bra-miR159a	248	479	776	264	432	643
Bra-miR160a-3p	2288	2809	854	1644	2136	695
Bra-miR160a-5p	173	109	27	514	167	82
Bra-miR164a	46796	30180	4873	19692	24433	5327
Bra-miR167a	2793	2213	1664	2241	2198	1861
Bra-miR167b	2786	2215	1664	2240	2200	1861
Bra-miR167c	2786	2215	1664	2240	2200	1861
Bra-miR167d	2786	2215	1664	2240	2200	1861
Bra-miR171a	5	57	28	7	47	26
Bra-miR171b	4	1	0	7	3	0
Bra-miR171c	4	1	0	7	3	0
Bra-miR171d	4	1	0	7	3	0
Bra-miR171e	55	25	13	34	21	4
Bra-miR172a	1276	8239	5206	1617	6148	6441
Bra-miR172b-3p	1276	8239	5206	1617	6148	6441
Bra-miR172b-5p	47	166	120	53	293	134
Bra-miR1885a	523	555	168	584	466	243
Bra-miR1885b	1957	2567	935	1659	2341	953
Bra-miR2111a-3p	1	1	0	0	0	5
Bra-miR2111a-5p	3	9	24	4	3	13
Bra-miR2111b-3p	0	0	2	2	4	27
Bra-miR2111b-5p	4	9	24	4	4	14
Bra-miR5654a	5547	9826	4260	5114	11163	3555
Bra-miR5654b	5547	9826	4260	5114	11163	3555
Bra-miR5711	3	0	0	1	0	0
Bra-miR5712	1	5	2	2	2	0
Bra-miR5713	71	11	3	57	14	2
Bra-miR5714	0	57	4	10	5	4
Bra-miR5715	1	1	2	2	0	0
Bra-miR5716	195	4	0	307	1	0
Bra-miR5717	0	0	0	0	0	1
Bra-miR5718	13524	925	9	9293	2139	8
Bra-miR5719	2	8	0	1	5	0
Bra-miR5720	0	0	0	1	0	0
Bra-miR5721	23	43	23	27	33	29
Bra-miR5722	3	0	0	3	0	0
Bra-miR5723	0	0	0	0	0	0
Bra-miR5724	2	0	0	0	0	0
Bra-miR5725	252	92	52	210	133	77
Bra-miR5726	9	13	17	7	15	13
Bra-miR824	142	678	728	147	623	534
Total number	38	36	31	39	35	31
