# Supplementary material for: Integrative Analysis of mRNA and miRNA Expression Profiles of the Tuberous Root Development at Seedling Stages in Turnips
Source: PLoS One. 2015 Sep 14;10(9):e0137983. doi: 10.1371/journal.pone.0137983 (PMC4569476; doi:10.1371/journal.pone.0137983)
Supplement: S8 Table — Target genes shown in bold red are DEGs with their expression profiles matched up with their corresponding DEMs, while those shown in bold blue are DEGs with their expression profiles not matched up with their corresponding DEMs. (XLSX) [file pone.0137983.s011.xlsx]

## Sheet: Sheet1
Table S8 DEMs and their target gene
	DEMs	number	target genes
ES vs. CSS	miR1063a	1	Bra024014
	miR156a	14	Bra004674, Bra038324, Bra033671, Bra003305, Bra004363, Bra030040, Bra030041, Bra022766, Bra027478, Bra028067, Bra032822, Bra014599, Bra016891, Bra010949
	miR157a	12	Bra004674, Bra038324, Bra033671, Bra003305, Bra030040, Bra030041, Bra022766, Bra027478, Bra032822, Bra014599, Bra016891, Bra010949
	miR165a	7	Bra020236, Bra002458, Bra002625, Bra011392, Bra032394, Bra021926, Bra034539
	miR165a-3p	16	Bra005398, Bra020236, Bra002458, Bra002625, Bra018948, Bra024916, Bra038295, Bra004179, Bra004182, Bra011392, Bra031122, Bra032394, Bra017300, Bra021926, Bra014315, Bra034539
	miR167a	3	Bra004125, Bra028110, Bra010776
	miR167f-5p	3	Bra004125, Bra028110, Bra010776
	miR172a	8	Bra020262, Bra002510, Bra011939, Bra012139, Bra011741, Bra000487, Bra017809, Bra007123
	miR390a	3	Bra004032, Bra016019, Bra026338
	miR390a-3p	2	Bra023532, Bra016770
	miR391-3p	1	Bra022280
	miR395b	2	Bra033696, Bra035671
	miR5161	1	Bra038814
	miR5221	1	Bra021120
	miR5716	1	Bra008748
	miR6030	9	Bra026682, Bra026923, Bra026924, Bra026978, Bra027097, Bra036045, Bra036054, Bra016781, Bra016785
	miR824	3	Bra011509, Bra017638, Bra024235
	miR824-3p	3	Bra022381, Bra028907, Bra005681
	miR845a	2	Bra022097, Bra027045
	miR845d	2	Bra027045, Bra027611
	novel_mir_105	1	Bra000038
	novel_mir_108	1	Bra028514
	novel_mir_114	2	Bra024618, Bra025643
	novel_mir_14	4	Bra012099, Bra036724, Bra037150, Bra021892
	novel_mir_208	5	Bra003311, Bra000375, Bra028100, Bra036812, Bra037319
	novel_mir_234	2	Bra002678, Bra007751
	novel_mir_236	2	Bra023588, Bra033626
	novel_mir_237	1	Bra016969
	novel_mir_240	1	Bra031107
	novel_mir_253	3	Bra039583, Bra021351, Bra014624
	novel_mir_259	6	Bra034467, Bra037928, Bra018034, Bra039776, Bra039256, Bra014624
	novel_mir_345	11	Bra027339, Bra008523, Bra025377, Bra003971, Bra023758, Bra012577, Bra012692, Bra019205, Bra037356, Bra021634, Bra016667
	novel_mir_433	10	Bra040464, Bra032235, Bra038194, Bra040470, Bra041133, Bra039583, Bra039583, Bra021351, Bra040616, Bra014781
	novel_mir_47	6	Bra005256, Bra028601, Bra006998, Bra014387, Bra017204, Bra021899
	novel_mir_51	1	Bra023583
	novel_mir_567	1	Bra035323
	novel_mir_575	2	Bra023588, Bra024249
	novel_mir_593	3	Bra020413, Bra001032, Bra001737
	novel_mir_74	5	Bra034842, Bra002042, Bra012038, Bra000531, Bra022888
	novel_mir_79	2	Bra000308, Bra037711
	novel_mir_81	1	Bra037921
	novel_mir_88	1	Bra030734
ES vs. RTS	miR1063a	1	Bra024014
	miR1105	2	Bra008551, Bra037416
	miR1440b	2	Bra022134, Bra004019
	miR156a	14	Bra004674, Bra038324, Bra033671, Bra003305, Bra004363, Bra030040, Bra030041, Bra022766, Bra027478, Bra028067, Bra032822, Bra014599, Bra016891, Bra010949
	miR157a	12	Bra004674, Bra038324, Bra033671, Bra003305, Bra030040, Bra030041, Bra022766, Bra027478, Bra032822, Bra014599, Bra016891, Bra010949
	miR159a	11	Bra034842, Bra035547, Bra002042, Bra002938, Bra003413, Bra012038, Bra026359, Bra000531, Bra022888, Bra007536, Bra021791
	miR164a	11	Bra034713, Bra022685, Bra028685, Bra029313, Bra009246, Bra021592, Bra001480, Bra001586, Bra012960, Bra007810, Bra030820
	miR165a	7	Bra020236, Bra002458, Bra002625, Bra011392, Bra032394, Bra021926, Bra034539
	miR165a-3p	16	Bra005398, Bra020236, Bra002458, Bra002625, Bra018948, Bra024916, Bra038295, Bra004179, Bra004182, Bra011392, Bra031122, Bra032394, Bra017300, Bra021926, Bra014315, Bra034539
	miR167a	3	Bra004125, Bra028110, Bra010776
	miR167f-5p	3	Bra004125, Bra028110, Bra010776
	miR171a	3	Bra003311, Bra000375, Bra037319
	miR172a	8	Bra020262, Bra002510, Bra011939, Bra012139, Bra011741, Bra000487, Bra017809, Bra007123
	miR2111a-5p	2	Bra032983, Bra025251
	miR390a-3p	2	Bra023532, Bra016770
	miR391-3p	1	Bra022280
	miR394a	3	Bra015681, Bra030038, Bra032820
	miR395b	2	Bra033696, Bra035671
	miR399b	1	Bra035252
	miR5139	3	Bra033943, Bra037482, Bra014754
	miR5221	1	Bra021120
	miR5716	1	Bra008748
	miR824	3	Bra011509, Bra017638, Bra024235
	miR824-3p	3	Bra022381, Bra028907, Bra005681
	miR844-5p	1	Bra008279
	miR902a-3p	2	Bra010211, Bra006952
	novel_mir_108	1	Bra028514
	novel_mir_114	2	Bra024618, Bra025643
	novel_mir_118	2	Bra026577, Bra040902
	novel_mir_14	4	Bra012099, Bra036724, Bra037150, Bra021892
	novel_mir_208	5	Bra003311, Bra000375, Bra028100, Bra036812, Bra037319
	novel_mir_22	4	Bra003311, Bra000375, Bra036812, Bra037319
	novel_mir_234	2	Bra002678, Bra007751
	novel_mir_236	2	Bra023588, Bra033626
	novel_mir_240	1	Bra031107
	novel_mir_246	4	Bra031728, Bra031729, Bra031755, Bra031756
	novel_mir_259	6	Bra034467, Bra037928, Bra018034, Bra039776, Bra039256, Bra014624
	novel_mir_345	11	Bra027339, Bra008523, Bra025377, Bra003971, Bra023758, Bra012577, Bra012692, Bra019205, Bra037356, Bra021634, Bra016667
	novel_mir_39	1	Bra037880
	novel_mir_47	6	Bra005256, Bra028601, Bra006998, Bra014387, Bra017204, Bra021899
	novel_mir_490	7	Bra003712, Bra003911, Bra015728, Bra040214, Bra001152, Bra023975, Bra021712
	novel_mir_51	1	Bra023583
	novel_mir_567	1	Bra035323
	novel_mir_575	2	Bra023588, Bra024249
	novel_mir_62	1	Bra040496
	novel_mir_72	1	Bra028380
	novel_mir_74	5	Bra034842, Bra002042, Bra012038, Bra000531, Bra022888
	novel_mir_81	1	Bra037921
	novel_mir_85	1	Bra020522
CSS vs. RTS	miR1105	2	Bra008551	Bra037416
	miR156a	14	Bra004674, Bra038324, Bra033671, Bra003305, Bra004363, Bra030040, Bra030041, Bra022766, Bra027478, Bra028067, Bra032822, Bra014599, Bra016891, Bra010949
	miR157a	12	Bra004674, Bra038324, Bra033671, Bra003305, Bra030040, Bra030041, Bra022766, Bra027478, Bra032822, Bra014599, Bra016891, Bra010949
	miR164a	11	Bra034713, Bra022685, Bra028685, Bra029313, Bra009246, Bra021592, Bra001480, Bra001586, Bra012960, Bra007810, Bra030820
	miR171a	3	Bra003311, Bra000375, Bra037319
	miR1885b	8	Bra020693, Bra023670, Bra023671, Bra023687, Bra034079, Bra006452, Bra017544, Bra039798
	miR2111a-5p	2	Bra032983, Bra025251
	miR397a	3	Bra018408, Bra020269, Bra028844
	miR399b	1	Bra035252
	miR6196	8	Bra020369, Bra028533, Bra028708, Bra002652, Bra018753, Bra030003,Bra006768, Bra040472
	miR844-5p	1	Bra008279
	miR902a-3p	2	Bra010211	Bra006952
	novel_mir_118	2	Bra026577, Bra040902
	novel_mir_236	2	Bra023588, Bra033626
	novel_mir_246	4	Bra031728, Bra031729, Bra031755, Bra031756
	novel_mir_288	1	Bra030854
	novel_mir_309	10	Bra008181, Bra008523, Bra039510, Bra003971, Bra026382, Bra000500, Bra001902, Bra017374, Bra035666, Bra016667
	novel_mir_39	1	Bra037880
	novel_mir_433	10	Bra040464, Bra032235, Bra038194, Bra040470, Bra041133, Bra039583, Bra039583, Bra021351, Bra040616, Bra014781
	novel_mir_490	7	Bra003712, Bra003911, Bra015728, Bra040214, Bra001152, Bra023975, Bra021712
	novel_mir_593	3	Bra020413, Bra001032, Bra001737
	novel_mir_62	1	Bra040496
	novel_mir_72	1	Bra028380
	novel_mir_79	2	Bra000308, Bra037711
	novel_mir_85	1	Bra020522
Target genes shown in bold red are DEGs with their expression profiles matched up with their corresponding DEMs, while those shown in bold blue are DEGs with their expression profiles not matched up with their corresponding DEMs.
