# Supplementary material for: Integrative Analysis of mRNA and miRNA Expression Profiles of the Tuberous Root Development at Seedling Stages in Turnips
Source: PLoS One. 2015 Sep 14;10(9):e0137983. doi: 10.1371/journal.pone.0137983 (PMC4569476; doi:10.1371/journal.pone.0137983)
Supplement: S9 Table — (XLSX) [file pone.0137983.s012.xlsx]

## Sheet: Sheet1
Table S9 Pathway enrichment analysis of target genes of DEMs detected in both replicates (top three pathways are shown for each comparison)
	Pathway	Target genes of DEMs with pathway annotation	All genes with pathway annotation	Qvalue	Target genes
ES vs. CSS	Plant-pathogen interaction	10	1663	1	Bra016785;Bra026924;Bra026978;Bra026923;Bra026682;Bra036045;Bra016781;Bra027097;Bra036054;Bra016019
	Plant hormone signal transduction	8	1555	1	Bra010776;Bra004125;Bra028110;Bra037319;Bra000375;Bra028100;Bra003311;Bra028601														Bra028601
	Metabolic pathways	8	4992	1	Bra033696;Bra027611;Bra002625;Bra008748;Bra023588;Bra036724;Bra027339;Bra001737
ES vs. RTS	Plant hormone signal transduction	6	1555	1	Bra010776;Bra004125;Bra037319;Bra028110;Bra000375;Bra003311
	Metabolic pathways	3	4992	1	Bra033696;Bra002625;Bra008748
	Oxidative phosphorylation	2	271	1	Bra008551;Bra037416
CSS vs. RTS	Metabolic pathways	7	4992	1	Bra018408;Bra028844;Bra020269;Bra040496;Bra040902;Bra023588;Bra001737
	Plant hormone signal transduction	4	1555	1	Bra037319;Bra000375;Bra003311;Bra021712
	Ascorbate and aldarate metabolism	4	146	0.14526	Bra018408;Bra028844;Bra020269;Bra040902
